# Supplementary material for: Proteases Underground: Analysis of the Maize Root Apoplast Identifies Organ Specific Papain-Like Cysteine Protease Activity
Source: Front Plant Sci. 2019 Apr 30;10:473. doi: 10.3389/fpls.2019.00473 (PMC6503450; doi:10.3389/fpls.2019.00473)
Supplement: Supplementary file 1 [file Table_1.XLSX]

## Sheet: Sheet1
Sequence	N-term cleavage window	C-term cleavage window	Amino acid before	First amino acid	Second amino acid	Second last amino acid	Last amino acid	Amino acid after	A Count	R Count	N Count	D Count	C Count	Q Count	E Count	G Count	H Count	I Count	L Count	K Count	M Count	F Count	P Count	S Count	T Count	W Count	Y Count	V Count	U Count	O Count	Length	Missed cleavages	Mass	Proteins	Leading razor protein	Start position	End position	Unique (Groups)	Unique (Proteins)	Charges	PEP	Score	Identification type 01	Identification type 02	Identification type 03	Identification type 04	Identification type 05	Identification type 06	Identification type 07
AAAAAAGGGAAGIR	LPAMQNLRAAAAAAGG	GGGAAGIRFSTVNTMG	R	A	A	I	R	F	8	1	0	0	0	0	0	4	0	1	0	0	0	0	0	0	0	0	0	0	0	0	14	0	1083.58	A0A1D6GKM3	A0A1D6GKM3	145	158	yes	yes	2	8.0764e-08	144.7
AAAAAELVK	FVKSAGKKAAAAAELV	AAAAELVKSFDESKEG	K	A	A	V	K	S	5	0	0	0	0	0	1	0	0	0	1	1	0	0	0	0	0	0	0	1	0	0	9	0	842.486	B6TK17	B6TK17	24	32	yes	yes	2	0.0099041	101.46
AAAAAVTPIDYFHR	FMRHIFVRAAAAAVTP	TPIDYFHRTYGPTYYI	R	A	A	H	R	T	5	1	0	1	0	0	0	0	1	1	0	0	0	1	1	0	1	0	1	1	0	0	14	0	1501.77	C0PGW3;A0A1D6GDU7;A0A1D6GDU9	C0PGW3	145	158	yes	no	3	0.011944	67.749
AAAAEEEFAGRPGQSVVLR	VQLGGLLRAAAAEEEF	PGQSVVLRVRGQRFKR	R	A	A	L	R	V	5	2	0	0	0	1	3	2	0	0	1	0	0	1	1	1	0	0	0	2	0	0	19	1	1957	A0A1D6H8U7	A0A1D6H8U7	81	99	yes	yes	3	0.017776	52.862
AAAAEHGNCDAWAAR	________________	NCDAWAARDPSGVLSP	M	A	A	A	R	D	7	1	1	1	1	0	1	1	1	0	0	0	0	0	0	0	0	1	0	0	0	0	15	0	1569.67	A0A1D6DYM3	A0A1D6DYM3	2	16	yes	yes	2	5.542e-47	197.47
AAAAELGGHGVR	AAVVGVVRAAAAELGG	ELGGHGVRVNAISPYG	R	A	A	V	R	V	4	1	0	0	0	0	1	3	1	0	1	0	0	0	0	0	0	0	0	1	0	0	12	0	1107.58	A0A1D6F844	A0A1D6F844	175	186	yes	yes	2;3	0.0021136	111.52
AAAAGFLK	IFDKDGKKAAAAGFLK	AAAAGFLKSFNKEEFD	K	A	A	L	K	S	4	0	0	0	0	0	0	1	0	0	1	1	0	1	0	0	0	0	0	0	0	0	8	0	747.428	B4FAQ9;A0A1D6MEZ6	B4FAQ9	24	31	yes	no	2	0.0062629	134.66
AAAAGPSSSVK	________________	AGPSSSVKETLPPALG	M	A	A	V	K	E	4	0	0	0	0	0	0	1	0	0	0	1	0	0	1	3	0	0	0	1	0	0	11	0	944.493	B4FT46;P49248	B4FT46	2	12	no	no	2	0.005111	99.343
AAAATMDGIIDTVSAGHQIVPLLALLK	SHDASQMKAAAATMDG	VPLLALLKPMGQMVVV	K	A	A	L	K	P	6	0	0	2	0	1	0	2	1	3	4	1	1	0	1	1	2	0	0	2	0	0	27	0	2688.49	B4FR97;A0A1D6I3Z7	B4FR97	246	272	no	no	2;3	2.7689e-08	88.418
AAADLAAYLWDAYLGGSR	GYSLPSARAAADLAAY	DAYLGGSRAGLRRPFG	R	A	A	S	R	A	6	1	0	2	0	0	0	2	0	0	3	0	0	0	0	1	0	1	2	0	0	0	18	0	1882.92	B4FR99	B4FR99	124	141	yes	yes	2	0.0021703	81.606
AAAEEAGHPEWDLPDDAGTYNDTPEK	KYLQADFKAAAEEAGH	TYNDTPEKTQFFADNG	K	A	A	E	K	T	5	0	1	4	0	0	4	2	1	0	1	1	0	0	3	0	2	1	1	0	0	0	26	0	2798.19	Q9SYS1	Q9SYS1	217	242	yes	yes	2;3	2.2564e-105	172.3
AAAEEEIAVKEPLDLIR	________________	KEPLDLIRLSLDERIY	M	A	A	I	R	L	4	1	0	1	0	0	4	0	0	2	2	1	0	0	1	0	0	0	0	1	0	0	17	1	1866.01	B4FPJ2;A0A1D6N6G2	B4FPJ2	2	18	yes	no	2	4.5595e-06	119.62
AAAEILNNALK	NDVVTKYKAAAEILNN	EILNNALKIVVSQCKP	K	A	A	L	K	I	4	0	2	0	0	0	1	0	0	1	2	1	0	0	0	0	0	0	0	0	0	0	11	0	1126.63	B6TBW4	B6TBW4	26	36	yes	yes	2	0.0059074	101.3
AAAELTGSHLDEVK	SDPLNWGKAAAELTGS	GSHLDEVKRMVAQFRD	K	A	A	V	K	R	3	0	0	1	0	0	2	1	1	0	2	1	0	0	0	1	1	0	0	1	0	0	14	0	1439.73	A0A1D6E5Z0;A0A1D6E5Y9;A0A1D6E5Z1	A0A1D6E5Z0	18	31	yes	no	2;3	4.2534e-66	211.83
AAAESNLKPVSLELGGK	EVGRLVMRAAAESNLK	VSLELGGKSPVIVFDD	R	A	A	G	K	S	3	0	1	0	0	0	2	2	0	0	3	2	0	0	1	2	0	0	0	1	0	0	17	1	1682.92	A0A1D6NL28;Q8S532;A0A1D6NL27;A0A1D6NL29;C0P4Q2;A0A1D6NL25	A0A1D6NL28	257	273	yes	no	2;3	1.605e-40	166.36
AAAEVCEDCIPGLR	SWHSGLIRAAAEVCED	EDCIPGLRVDHLDVAD	R	A	A	L	R	V	3	1	0	1	2	0	2	1	0	1	1	0	0	0	1	0	0	0	0	1	0	0	14	0	1559.71	B4FVE1	B4FVE1	31	44	yes	yes	2	0.00026171	126.1
AAAEVCEDSIPGLR	SFNRGLLRAAAEVCED	EDSIPGLRIDELDISD	R	A	A	L	R	I	3	1	0	1	1	0	2	1	0	1	1	0	0	0	1	1	0	0	0	1	0	0	14	0	1486.71	A0A1D6N0U0	A0A1D6N0U0	33	46	yes	yes	2	0.00076918	99.941
AAAGAGAVDGLEAVLR	HVESLARRAAAGAGAV	DGLEAVLRRVPETLPP	R	A	A	L	R	R	6	1	0	1	0	0	1	3	0	0	2	0	0	0	0	0	0	0	0	2	0	0	16	0	1439.77	B6SPB2	B6SPB2	66	81	yes	yes	2	4.9155e-10	139.66
AAAGNPDTLGDCPFSQR	AAVEVCVKAAAGNPDT	GDCPFSQRVLLTLEEK	K	A	A	Q	R	V	3	1	1	2	1	1	0	2	0	0	1	0	0	1	2	1	1	0	0	0	0	0	17	0	1775.79	B4FT31;A0A1D6FVK9;A0A1D6FVK7	B4FT31	10	26	yes	no	2	1.978e-73	199.61	By MS/MS
AAAGPGLYSEIGKK	________________	LYSEIGKKARDLLYKD	M	A	A	K	K	A	3	0	0	0	0	0	1	3	0	1	1	2	0	0	1	1	0	0	1	0	0	0	14	1	1360.74	Q9SPD7	Q9SPD7	2	15	yes	yes	2	0.002809	98.368
AAAGPSLSFADPR	FDASEAARAAAGPSLS	SLSFADPRRREAPRHG	R	A	A	P	R	R	4	1	0	1	0	0	0	1	0	0	1	0	0	1	2	2	0	0	0	0	0	0	13	0	1258.63	A0A1D6HXT2;A0A1D6HXT1;A0A1D6EMY7;A0A1D6EMY9;A0A1D6EN19;A0A1D6EMX6;A0A1D6EMY1;A0A1D6EMZ2;A0A1D6EN08;A0A1D6EN15;A0A1D6EMX9;A0A1D6EMZ9;A0A1D6EMY0	A0A1D6HXT2	31	43	yes	no	2	0.00048617	128.21
AAAGSYSDELISTAK	ARCTTVIRAAAGSYSD	DELISTAKSVASPGRG	R	A	A	A	K	S	4	0	0	1	0	0	1	1	0	1	1	1	0	0	0	3	1	0	1	0	0	0	15	0	1482.72	A0A1D6MN18	A0A1D6MN18	35	49	yes	yes	2	0.00029724	113.43
AAAGSYSDELVSTAK	ARRATVIRAAAGSYSD	DELVSTAKSVASPGRG	R	A	A	A	K	S	4	0	0	1	0	0	1	1	0	0	1	1	0	0	0	3	1	0	1	1	0	0	15	0	1468.7	K7UY19;A0A1D6FD79	K7UY19	35	49	yes	no	2	8.0759e-40	188.12
AAAGTLDGVIDTVSADHPVVPLLDLLK	GRDPEQMRAAAGTLDG	VPLLDLLKPMGQMVVV	R	A	A	L	K	P	4	0	0	4	0	0	0	2	1	1	5	1	0	0	2	1	2	0	0	4	0	0	27	0	2699.47	A0A1D6I3Z8	A0A1D6I3Z8	114	140	yes	yes	3	4.0675e-06	65.207
AAAILSASGGSGGSR	PPNCWGDRAAAILSAS	SGGSGGSRSQYHVRQV	R	A	A	S	R	S	4	1	0	0	0	0	0	4	0	1	1	0	0	0	0	4	0	0	0	0	0	0	15	0	1260.64	B4FWN1	B4FWN1	122	136	yes	yes	2	6.5573e-05	106.76
AAALVSVPR	________________	AALVSVPRIKLGSQGL	M	A	A	P	R	I	3	1	0	0	0	0	0	0	0	0	1	0	0	0	1	1	0	0	0	2	0	0	9	0	882.529	B4FT62;P49249;A0A1D6KKF4	B4FT62	2	10	yes	no	1;2	0.0004616	143.28	By MS/MS
AAANAPIAMR	________________	ANAPIAMREALTLTSL	M	A	A	M	R	E	5	1	1	0	0	0	0	0	0	1	0	0	1	0	1	0	0	0	0	0	0	0	10	0	984.517	A0A1D6NPJ8;A0A1D6NPP5;A0A1D6NPN6;A0A1D6NPQ9;A0A1D6NPN4;A0A1D6NPN8;A0A1D6NPR1;A0A1D6EJ84;A0A1D6EJR2;A0A1D6EJE6;A0A1D6EJC0;A0A1D6EJH5;A0A1D6EJD3;A0A1D6EJB0;A0A1D6EJ77;A0A1D6NPR3;A0A1D6NPQ7;A0A1D6IQ43;A0A1D6IQ97;A0A1D6IQ41;A0A1D6IQA6;A0A1D6EJN4;A0A1D6EJ98;A0A1D6NPH8;A0A1D6EJR4;A0A1D6QFJ7;A0A1D6QFQ0;A0A1D6QFP3;A0A1D6QFP1;A0A1D6IQ26;A0A1D6QFK5;A0A1D6QFR8;A0A1D6QFK6;A0A1D6IQ85;A0A1D6QFN3;A0A1D6QFN7;A0A…	A0A1D6NPJ8	2	11	yes	no	2	0.00058922	128.28
AAAPTTVTK	________________	AAPTTVTKSPPSLVPP	M	A	A	T	K	S	3	0	0	0	0	0	0	0	0	0	0	1	0	0	1	0	3	0	0	1	0	0	9	0	858.481	B4G1P9	B4G1P9	2	10	yes	yes	2	0.041975	78.264
AAAQAALEEMDAD	NELLEQAKAAAQAALE	ALEEMDAD________	K	A	A	A	D	-	6	0	0	2	0	1	2	0	0	0	1	0	1	0	0	0	0	0	0	0	0	0	13	0	1304.56	A0A1D6G9Q0;A0A1D6G9P9;A0A1D6IL23;A0A1D6IL24;B6UFQ0;A0A1D6F2F7;A0A1D6F2F6	A0A1D6G9Q0	237	249	no	no	2	1.1791e-25	179.67
AAAQTEDGACVTFVGPGGAGNFVK	NIRDILQKAAAQTEDG	GGAGNFVKMVHNGIEY	K	A	A	V	K	M	5	0	1	1	1	1	1	5	0	0	0	1	0	2	1	0	2	0	0	3	0	0	24	0	2323.09	K7TVZ1	K7TVZ1	177	200	yes	yes	2	3.5225e-05	103.35
AAASADVTVLVVGADQSIER	LQLDAATKAAASADVT	GADQSIERESLDRTSL	K	A	A	E	R	E	5	1	0	2	0	1	1	1	0	1	1	0	0	0	0	2	1	0	0	4	0	0	20	0	1971.03	K7TSU4;A0A1D6JFG2;A0A1D6JFG3;A0A1D6JFG0	K7TSU4	488	507	yes	no	2	6.3476e-41	161.31
AAASSATSVHDFTVK	________________	SVHDFTVKDSSGKDVD	M	A	A	V	K	D	4	0	0	1	0	0	0	0	1	0	0	1	0	1	0	3	2	0	0	2	0	0	15	0	1490.74	B8A1P1;Q7FS88	B8A1P1	2	16	yes	no	2	2.2111e-35	183.28
AAAVALPETK	LTGNHRMRAAAVALPE	AVALPETKDWREDGIV	R	A	A	T	K	D	4	0	0	0	0	0	1	0	0	0	1	1	0	0	1	0	1	0	0	1	0	0	10	0	969.549	Q10717;B4F9B5;A0A1D6I5B4;A0A1D6I5B2	Q10717	138	147	no	no	2	0.0084444	94.692	By MS/MS		By MS/MS				By matching
AAAVALPETKDWREDGIVSPVK	LTGNHRMRAAAVALPE	DGIVSPVKNQGHCGSC	R	A	A	V	K	N	4	1	0	2	0	0	2	1	0	1	1	2	0	0	2	1	1	1	0	3	0	0	22	2	2351.25	Q10717;B4F9B5;A0A1D6I5B4;A0A1D6I5B2	Q10717	138	159	no	no	3	0.0001142	87.676	By MS/MS		By MS/MS		By matching		By matching
AAAVDPVEPEK	IVDESTKKAAAVDPVE	VDPVEPEKVLKAAGEV	K	A	A	E	K	V	3	0	0	1	0	0	2	0	0	0	0	1	0	0	2	0	0	0	0	2	0	0	11	0	1124.57	B4FGF5;A0A1D6K1V4	B4FGF5	25	35	yes	no	2	0.0020306	121.68
AAAVETLQGK	SRRHRVVRAAAVETLQ	AVETLQGKAATGELLE	R	A	A	G	K	A	3	0	0	0	0	1	1	1	0	0	1	1	0	0	0	0	1	0	0	1	0	0	10	0	986.54	A0A1D6NVZ7	A0A1D6NVZ7	61	70	yes	yes	2	0.0012779	123.96
AAAVGANSQAAQSMLK	SGNYGGWKAAAVGANS	QAAQSMLKQDYKDGLT	K	A	A	L	K	Q	6	0	1	0	0	2	0	1	0	0	1	1	1	0	0	2	0	0	0	1	0	0	16	0	1516.77	B4FDY6;B4FAR8	B4FDY6	161	176	yes	no	2	9.9874e-112	230.67
AAAVVDDAGMDAVQK	________________	AGMDAVQKRLMFEDEC	M	A	A	Q	K	R	5	0	0	3	0	1	0	1	0	0	0	1	1	0	0	0	0	0	0	3	0	0	15	0	1459.7	Q71RX2	Q71RX2	2	16	yes	yes	2	1.6647e-06	136.33
AACLLPK	ECCQAADKAACLLPKL	KAACLLPKLDELRDEG	K	A	A	P	K	L	2	0	0	0	1	0	0	0	0	0	2	1	0	0	1	0	0	0	0	0	0	0	7	0	771.431	CON__P02768-1	CON__P02768-1	199	205	yes	yes	2	0.004933	133.99
AADAMVEWNNLWK	PKNAIFTKAADAMVEW	VEWNNLWKVHGAQNA_	K	A	A	W	K	V	3	0	2	1	0	0	1	0	0	0	1	1	1	0	0	0	0	2	0	1	0	0	13	0	1546.72	B4FX25;A0A1D6DVD2	B4FX25	330	342	yes	no	2	3.2185e-13	155.86
AADCFLFASPEYNYSISGPLK	EAFRGKVRAADCFLFA	YSISGPLKNALDWGSR	R	A	A	L	K	N	3	0	1	1	1	0	1	1	0	1	2	1	0	2	2	3	0	0	2	0	0	0	21	0	2349.1	B4FWN1	B4FWN1	85	105	yes	yes	2	0.00083024	78.554
AADDGWWSVFR	DAALFFHRAADDGWWS	DGWWSVFRVGVSPDTL	R	A	A	F	R	V	2	1	0	2	0	0	0	1	0	0	0	0	0	1	0	1	0	2	0	1	0	0	11	0	1308.59	A0A1D6IKV5	A0A1D6IKV5	222	232	yes	yes	1;2	7.5855e-16	174.57
AADEDYYVVGR	RHVLKLSKAADEDYYV	EDYYVVGRYDDEADTF	K	A	A	G	R	Y	2	1	0	2	0	0	1	1	0	0	0	0	0	0	0	0	0	0	2	2	0	0	11	0	1256.57	A0A1D6DUP7	A0A1D6DUP7	237	247	yes	yes	1;2	7.7762e-17	180.97
AADGCVEWLDAQAPR	AVRGDLMKAADGCVEW	WLDAQAPRSVVYASVG	K	A	A	P	R	S	4	1	0	2	1	1	1	1	0	0	1	0	0	0	1	0	0	1	0	1	0	0	15	0	1657.75	K7URK6	K7URK6	279	293	yes	yes	2;3	2.9348e-67	213.52
AADGDSVETAPEAVPIEK	PRRLAARRAADGDSVE	PEAVPIEKRFPPFPSV	R	A	A	E	K	R	4	0	0	2	0	0	3	1	0	1	0	1	0	0	2	1	1	0	0	2	0	0	18	0	1797.86	C0HJ53;A0A1D6PTX8	C0HJ53	54	71	yes	no	2	2.4125e-06	120.39
AADGVGPVAWDAR	VNLHNRARAADGVGPV	GPVAWDARVARYAQDY	R	A	A	A	R	V	4	1	0	2	0	0	0	2	0	0	0	0	0	0	1	0	0	1	0	2	0	0	13	0	1283.63	A0A1D6K5Y8	A0A1D6K5Y8	47	59	yes	yes	2	7.0152e-14	170			By MS/MS		By matching		By MS/MS
AADILVNFFDK	IDPYHSDKAADILVNF	ILVNFFDKCKADPSYW	K	A	A	D	K	C	2	0	1	2	0	0	0	0	0	1	1	1	0	2	0	0	0	0	0	1	0	0	11	0	1251.65	A0A1D6NT44;K7VDR8;A0A1D6NT57;A0A1D6NT56;A0A1D6NT59;P04712;A0A1D6NT60;A0A1D6NT50;A0A1D6NT61;A0A1D6NT62;A0A1D6NT54	A0A1D6NT44	698	708	yes	no	2	0.0036574	110.8
AADLTYWESAAR	TRGLGAGKAADLTYWE	TYWESAARMIADVSKS	K	A	A	A	R	M	4	1	0	1	0	0	1	0	0	0	1	0	0	0	0	1	1	1	1	0	0	0	12	0	1352.64	B6T9P0;B7ZYX8;B6U5L3	B6T9P0	100	111	yes	no	2	2.5668e-11	160.56
AADLVSR	RSAAAAARAADLVSRL	RAADLVSRLTLAEKVG	R	A	A	S	R	L	2	1	0	1	0	0	0	0	0	0	1	0	0	0	0	1	0	0	0	1	0	0	7	0	730.397	K7TSU4;A0A1D6JFG2;A0A1D6JFG4;A0A1D6JFG3;K7V329;A0A1D6QK01	K7TSU4	65	71	no	no	2	0.0065747	147.69
AADLVSRLTLAEK	RSAAAAARAADLVSRL	SRLTLAEKVGFLVDKQ	R	A	A	E	K	V	3	1	0	1	0	0	1	0	0	0	3	1	0	0	0	1	1	0	0	1	0	0	13	1	1385.79	K7TSU4;A0A1D6JFG2;A0A1D6JFG4;A0A1D6JFG3	K7TSU4	65	77	yes	no	2	0.0033794	113.53
AADRPAPPAGFSK	SALVKADKAADRPAPP	APPAGFSKLTSSEAEK	K	A	A	S	K	L	4	1	0	1	0	0	0	1	0	0	0	1	0	1	3	1	0	0	0	0	0	0	13	1	1283.66	A0A1D6L748;A0A1D6L762;A0A1D6L755;A0A1D6L793;A0A1D6L750;A0A1D6L779;A0A1D6L783;A0A1D6L791;A0A1D6L787;A0A1D6L770;A0A1D6L792;A0A1D6L775;A0A1D6L760;A0A1D6L768;A0A1D6L766	A0A1D6L748	135	147	yes	no	2;3	0.0016912	129.17
AADVGADLVGK	VGGGIYTKAADVGADL	VGADLVGKVERNIPED	K	A	A	G	K	V	3	0	0	2	0	0	0	2	0	0	1	1	0	0	0	0	0	0	0	2	0	0	11	0	1014.53	B8A390;A0A1D6QRV9;A0A1D6P3W8;A0A1D6LY85;A0A1D6NTY2;K7VRI2;C0PDM0;K7URL6;A0A1D6QRV4;A0A1D6NTY5;A0A1D6LY83;A0A1D6NTY4;A0A1D6LY84;A0A1D6LZ61;A0A1D6H2R4;A0A1D6FI91;A0A1D6FI90;A0A1D6MW06;A0A1D6KFL4;A0A1D6MW04;A0A1D6H2R5;A0A1D6QRV8;A0A1D6P3W7;A0A1D6QRV5;A0A1D6MVZ1;A0A1D6MVY0;A0A1D6MVY7;A0A1D6KFJ3;A0A1D6MVY9;A0A1D6KFL2;A0A1D6KFJ4;A0MWC0;A0A1D6MW00	B8A390	256	266	yes	no	2	0.0063045	100.09
AAEAGFVNANAPVAK	VASFFFDRAAEAGFVN	NANAPVAKVKPSDFRQ	R	A	A	A	K	V	6	0	2	0	0	0	1	1	0	0	0	1	0	1	1	0	0	0	0	2	0	0	15	0	1428.74	A0A1D6F4J6;A0A1D6IML4;A0A1D6F4K0;A0A1D6IML5;A0A1D6F4J7;A0A1D6IML1;A0A1D6F4J8;A0A1D6IMK8	A0A1D6F4J6	175	189	yes	no	2	0.0010574	93.106
AAEAGPISK	________________	AEAGPISKVLIVVAMQ	M	A	A	S	K	V	3	0	0	0	0	0	1	1	0	1	0	1	0	0	1	1	0	0	0	0	0	0	9	0	842.45	B4FNZ5;A0A1D6KJW9;A0A1D6KJW8;B6UHF8	B4FNZ5	2	10	yes	no	2	0.043839	79.148
AAEALGGVVPVVETLEQAFR	YRSTTAEKAAEALGGV	ETLEQAFRECSRGKPF	K	A	A	F	R	E	4	1	0	0	0	1	3	2	0	0	2	0	0	1	1	0	1	0	0	4	0	0	20	0	2055.1	A0A1D6NEY9	A0A1D6NEY9	126	145	yes	yes	2	0.0036873	70.094
AAEAVVDWHK	ATGSEASKAAEAVVDW	EAVVDWHKHDSKRMLH	K	A	A	H	K	H	3	0	0	1	0	0	1	0	1	0	0	1	0	0	0	0	0	1	0	2	0	0	10	0	1124.56	A0A1D6IYD6	A0A1D6IYD6	67	76	yes	yes	2;3	6.203e-11	175.93
AAEDAKPLFAALK	LEAHSPVKAAEDAKPL	KPLFAALKKEGKSVAV	K	A	A	L	K	K	5	0	0	1	0	0	1	0	0	0	2	2	0	1	1	0	0	0	0	0	0	0	13	1	1343.74	B4FY74;Q9ZT66	B4FY74	128	140	yes	no	2;3	0.0016694	131.06
AAEDAKPLFAALKK	LEAHSPVKAAEDAKPL	PLFAALKKEGKSVAVG	K	A	A	K	K	E	5	0	0	1	0	0	1	0	0	0	2	3	0	1	1	0	0	0	0	0	0	0	14	2	1471.84	B4FY74;Q9ZT66	B4FY74	128	141	yes	no	3;4	0.00025331	103.11
AAEDLSGSHLDEVK	ADALNWGKAAEDLSGS	GSHLDEVKRMVVEFRE	K	A	A	V	K	R	2	0	0	2	0	0	2	1	1	0	2	1	0	0	0	2	0	0	0	1	0	0	14	0	1469.7	A0A1D6HDL5;A0A1D6HDL7;A0A1D6HDL8	A0A1D6HDL5	35	48	yes	no	2	1.8514e-114	245.5
AAEEALNLELK	EAQIQAMRAAEEALNL	EALNLELKEAEASVKA	R	A	A	L	K	E	3	0	1	0	0	0	3	0	0	0	3	1	0	0	0	0	0	0	0	0	0	0	11	0	1199.64	A0A1D6DZK4	A0A1D6DZK4	478	488	yes	yes	2	1.9476e-17	184.44
AAEEANVYNDLVK	AHFLDVIRAAEEANVY	NVYNDLVKYLLMVRQK	R	A	A	V	K	Y	3	0	2	1	0	0	2	0	0	0	1	1	0	0	0	0	0	0	1	2	0	0	13	0	1434.7	A0A1D6NPJ8;A0A1D6NPP5;A0A1D6NPN6;A0A1D6NPQ9;A0A1D6NPN4;A0A1D6NPN8;A0A1D6NPR1;A0A1D6EJ84;A0A1D6EJR2;A0A1D6NPS9;A0A1D6NPT4;A0A1D6NPK8;A0A1D6EJE6;A0A1D6EJC0;A0A1D6EJH5;A0A1D6EJH0;A0A1D6EJE5;A0A1D6EJD3;A0A1D6EJB0;A0A1D6EJ77;A0A1D6NPR3;A0A1D6NPQ7;A0A1D6IQ43;A0A1D6IQ97;A0A1D6IQ41;A0A1D6IQA6;A0A1D6EJN4;A0A1D6NPV5;A0A1D6EJ98;A0A1D6NPH8;A0A1D6NPU3;A0A1D6EJR4;A0A1D6NPV0;A0A1D6QFJ7;A0A1D6NPU1;A0A1D6QFQ0;A0A…	A0A1D6NPJ8	1157	1169	yes	no	1;2	6.2399e-81	228.38
AAEEKPSSGTESEAAPSTNDETPPSVEDK	PQEVPVEKAAEEKPSS	TPPSVEDKNGTSEVQD	K	A	A	D	K	N	4	0	1	2	0	0	6	1	0	0	0	2	0	0	4	5	3	0	0	1	0	0	29	1	2959.31	B4FCQ4	B4FCQ4	26	54	yes	yes	3	0.00080859	44.912
AAEGLTGSHLDEVK	GDPLKWGKAAEGLTGS	GSHLDEVKRMVEEYRV	K	A	A	V	K	R	2	0	0	1	0	0	2	2	1	0	2	1	0	0	0	1	1	0	0	1	0	0	14	0	1425.71	A0A1D6KXF9	A0A1D6KXF9	28	41	yes	yes	2;3	9.6597e-113	237.59
AAELAADESGGGEVR	ASTPIAYRAAELAADE	ESGGGEVRIYGKLQLA	R	A	A	V	R	I	4	1	0	1	0	0	3	3	0	0	1	0	0	0	0	1	0	0	0	1	0	0	15	0	1430.66	C0PD61	C0PD61	142	156	yes	yes	2	4.8791e-155	253.06
AAELLEK	EYRPFLEKAAELLEKA	KAAELLEKASACSDSP	K	A	A	E	K	A	2	0	0	0	0	0	2	0	0	0	2	1	0	0	0	0	0	0	0	0	0	0	7	0	772.433	K7V0F3;A0A1D6QCD2;A0A1D6QCD8;A0A1D6QCD9;A0A1D6QCD5	K7V0F3	403	409	yes	no	2	0.037369	111.65
AAELLPELLPHVLAK	WAIYGSLRAAELLPEL	LLPHVLAKVELVSGDG	R	A	A	A	K	V	3	0	0	0	0	0	2	0	1	0	5	1	0	0	2	0	0	0	0	1	0	0	15	0	1612.96	B6SQM0	B6SQM0	27	41	yes	yes	2	0.0028517	85.837
AAEQTAEQFR	________________	EQTAEQFRGQARLPHF	M	A	A	F	R	G	3	1	0	0	0	2	2	0	0	0	0	0	0	1	0	0	1	0	0	0	0	0	10	0	1149.54	A0A1D6H703;A0A1D6H709;A0A1D6H705	A0A1D6H703	2	11	yes	no	2	1.6825e-09	158.08
AAEQTAEQFRGQAR	________________	EQFRGQARLPHFASPR	M	A	A	A	R	L	4	2	0	0	0	3	2	1	0	0	0	0	0	1	0	0	1	0	0	0	0	0	14	1	1561.76	A0A1D6H703;A0A1D6H709;A0A1D6H705	A0A1D6H703	2	15	yes	no	2	0.028373	72.681
AAEQVALNPDK	AHLEETGKAAEQVALN	QVALNPDKWLEFKLQE	K	A	A	D	K	W	3	0	1	1	0	1	1	0	0	0	1	1	0	0	1	0	0	0	0	1	0	0	11	0	1154.59	B6TCK3;A0A1D6MK13;A0A1D6MK15;A0A1D6MK12	B6TCK3	50	60	yes	no	2	0.004853	105.66
AAESFLFTSESVNEGHPDK	________________	VNEGHPDKLCDQVSDA	M	A	A	D	K	L	2	0	1	1	0	0	3	1	1	0	1	1	0	2	1	3	1	0	0	1	0	0	19	0	2063.94	B4FIE9;A0A1D6FHX0;A0A1D6FHW3;K7VC35;A0A1D6FHX1	B4FIE9	2	20	no	no	2	2.028e-72	180.32
AAESQNGSQTLSPSEVPK	CNLSFRPRAAESQNGS	LSPSEVPKRDWFPSDF	R	A	A	P	K	R	2	0	1	0	0	2	2	1	0	0	1	1	0	0	2	4	1	0	0	1	0	0	18	0	1828.88	A0A1D6MUQ1	A0A1D6MUQ1	50	67	yes	yes	2	3.7859e-73	195.17
AAESQNGSQTLSPSEVPKR	CNLSFRPRAAESQNGS	SPSEVPKRDWFPSDFI	R	A	A	K	R	D	2	1	1	0	0	2	2	1	0	0	1	1	0	0	2	4	1	0	0	1	0	0	19	1	1984.98	A0A1D6MUQ1	A0A1D6MUQ1	50	68	yes	yes	3	1.7767e-24	144.08
AAESSAEWTVK	VDKWGIVKAAESSAEW	SSAEWTVKEDNNLSLI	K	A	A	V	K	E	3	0	0	0	0	0	2	0	0	0	0	1	0	0	0	2	1	1	0	1	0	0	11	0	1177.56	B6T1R4	B6T1R4	110	120	yes	yes	2	0.0070621	97.779
AAETSIFAK	LANGDAERAAETSIFA	AETSIFAKVAEFEQQV	R	A	A	A	K	V	3	0	0	0	0	0	1	0	0	1	0	1	0	1	0	1	1	0	0	0	0	0	9	0	936.492	A0A1D6HDL5;A0A1D6HDL7;A0A1D6HDL6	A0A1D6HDL5	613	621	yes	no	2	0.0068244	108.57
AAFAGSDGPTFGTK	GLEPGYLKAAFAGSDG	DGPTFGTKVSAYPPCP	K	A	A	T	K	V	3	0	0	1	0	0	0	3	0	0	0	1	0	2	1	1	2	0	0	0	0	0	14	0	1325.63	Q6JN53	Q6JN53	150	163	yes	yes	2	1.4985e-07	142.39
AAFATAPADPTVDLNMQLTK	YFEKQSLKAAFATAPA	DLNMQLTKLAHGLLSG	K	A	A	T	K	L	5	0	1	2	0	1	0	0	0	0	2	1	1	1	2	0	3	0	0	1	0	0	20	0	2074.04	A0A1D6FF47;A0A1D6FF40;A0A1D6FF48;A0A1D6FF45;A0A1D6FF44;A0A1D6FF42;C0PCY1;A0A1D6FF46	A0A1D6FF47	71	90	yes	no	2	0.0055298	65.924
AAFGGSGGRGSSSGGGYSSGSSSYGSGGR	ISSNVASKAAFGGSGG	SSYGSGGRQSGSRGGS	K	A	A	G	R	Q	2	2	0	0	0	0	0	12	0	0	0	0	0	1	0	10	0	0	2	0	0	0	29	1	2500.06	CON__P35908	CON__P35908	522	550	yes	yes	2;3	9.3206e-29	126.18	By matching	By MS/MS	By MS/MS				By MS/MS
AAFGGSGGRGSSSGGGYSSGSSSYGSGGRQSGSR	ISSNVASKAAFGGSGG	GGRQSGSRGGSGGGGS	K	A	A	S	R	G	2	3	0	0	0	1	0	13	0	0	0	0	0	1	0	12	0	0	2	0	0	0	34	2	3015.31	CON__P35908	CON__P35908	522	555	yes	yes	4	0.00013507	45.137				By matching			By matching
AAFPLHKPPGANFYPPDMDK	GWKGIEYRAAFPLHKP	FYPPDMDKAEFELWKS	R	A	A	D	K	A	3	0	1	2	0	0	0	1	1	0	1	2	1	2	5	0	0	0	1	0	0	0	20	1	2212.08	K7V0F3;A0A1D6QCD2;A0A1D6QCD8;A0A1D6QCD5	K7V0F3	317	336	yes	no	3	0.0047538	59.733
AAFTECCQAADK	LFFAKRYKAAFTECCQ	ECCQAADKAACLLPKL	K	A	A	D	K	A	4	0	0	1	2	1	1	0	0	0	0	1	0	1	0	0	1	0	0	0	0	0	12	0	1370.56	CON__P02768-1	CON__P02768-1	187	198	yes	yes	2	5.6873e-195	272.65
AAFVGHDHINDFCGK	MVEAGDVRAAFVGHDH	HINDFCGKLSGIQLCY	R	A	A	G	K	L	2	0	1	2	1	0	0	2	2	1	0	1	0	2	0	0	0	0	0	1	0	0	15	0	1686.76	A0A1D6I9U6	A0A1D6I9U6	301	315	yes	yes	2;3	8.6585e-96	227.92
AAGASWIQFDEPTLVK	KEVVSELKAAGASWIQ	FDEPTLVKDLDVHELA	K	A	A	V	K	D	3	0	0	1	0	1	1	1	0	1	1	1	0	1	1	1	1	1	0	1	0	0	16	0	1731.88	B6UF55;A0A1D6KZ65	B6UF55	197	212	yes	no	2	6.6532e-82	215.93
AAGASWIQFDEPTLVLDLDSDK	KEVIAELKAAGASWIQ	VLDLDSDKLAAFSAAY	K	A	A	D	K	L	3	0	0	4	0	1	1	1	0	1	3	1	0	1	1	2	1	1	0	1	0	0	22	0	2390.16	C0P5Y3;A0A1D6KGM2;A0A1D6KGM3	C0P5Y3	197	218	yes	no	2;3	3.3608e-134	214.05
AAGASWIQLDEPTLVK	KEVVAELKAAGASWIQ	LDEPTLVKDLDAHELA	K	A	A	V	K	D	3	0	0	1	0	1	1	1	0	1	2	1	0	0	1	1	1	1	0	1	0	0	16	0	1697.9	B8A1R8;A0A1D6GL76;A0A1D6GL75	B8A1R8	197	212	yes	no	2	1.5145e-58	193.32
AAGEVLALQK	PGVEAGKKAAGEVLAL	GEVLALQKRVLTVLKE	K	A	A	Q	K	R	3	0	0	0	0	1	1	1	0	0	2	1	0	0	0	0	0	0	0	1	0	0	10	0	998.576	B4FQC6;A0A1D6I644;A0A1D6I642;C0PAU7;A0A1D6ERL1	C0PAU7	529	538	no	no	2	8.5395e-11	180.09
AAGFDGELDASNIR	AYMGKAFKAAGFDGEL	ELDASNIREAILRATG	K	A	A	I	R	E	3	1	1	2	0	0	1	2	0	1	1	0	0	1	0	1	0	0	0	0	0	0	14	0	1434.67	A0A1D6FWI8;A0A1D6FWI9;A0A1D6FWI6;A0A1D6FWI3;K7VIL3;A0A1D6FWJ4;A0A1D6FWJ2;Q8W519;A0A1D6FWK0;A0A1D6FWI7;A0A1D6FWJ8	A0A1D6FWI8	1045	1058	yes	no	2	2.668e-39	185.2
AAGGAPANVAIAVSR	AEAPAFLKAAGGAPAN	NVAIAVSRLGGGAAFV	K	A	A	S	R	L	6	1	1	0	0	0	0	2	0	1	0	0	0	0	1	1	0	0	0	2	0	0	15	0	1323.73	B6U666	B6U666	36	50	yes	yes	2	0.0025098	86.539
AAGGELAWGEEPVAR	________________	WGEEPVARRRPKTKIV	M	A	A	A	R	R	4	1	0	0	0	0	3	3	0	0	1	0	0	0	1	0	0	1	0	1	0	0	15	0	1511.74	C0PGG5	C0PGG5	2	16	yes	yes	2	4.3981e-05	111.81
AAGGFGGIR	FPSLAFHKAAGGFGGI	AGGFGGIRVLSRPQIP	K	A	A	I	R	V	2	1	0	0	0	0	0	4	0	1	0	0	0	1	0	0	0	0	0	0	0	0	9	0	804.424	A0A1D6ICM9;B8A0W3;A0A1D6ICM8	A0A1D6ICM9	141	149	yes	no	2	0.043136	81.296
AAGGFGGITVNNR	FPPLGMQRAAGGFGGI	GGITVNNRAVISVPFD	R	A	A	N	R	A	2	1	2	0	0	0	0	4	0	1	0	0	0	1	0	0	1	0	0	1	0	0	13	0	1232.63	C0PG78;A0A1D6NXF1	C0PG78	133	145	yes	no	2	0.0002316	136.27
AAGGYGAIR	FPSLLFHKAAGGYGAI	AGGYGAIRVLSRPRIP	K	A	A	I	R	V	3	1	0	0	0	0	0	3	0	1	0	0	0	0	0	0	0	0	1	0	0	0	9	0	834.435	B6ST56	B6ST56	141	149	yes	yes	2	0.00012333	150.84
AAGHRVDAPDLAASGIDSR	YRVATLLRAAGHRVDA	AASGIDSRQLRDVPTF	R	A	A	S	R	Q	5	2	0	3	0	0	0	2	1	1	1	0	0	0	1	2	0	0	0	1	0	0	19	1	1877.93	K7VSH0;A0A1D6FJ80;A0A1D6FJ79;A0A1D6FJ83	K7VSH0	38	56	yes	no	2;3	2.4112e-72	184.2
AAGIEGGFFK	VDAAEAFKAAGIEGGF	GIEGGFFKLNPKEGLA	K	A	A	F	K	L	2	0	0	0	0	0	1	3	0	1	0	1	0	2	0	0	0	0	0	0	0	0	10	0	995.508	A0A1D6E5Z0;A0A1D6E5Y9;C0PMJ0;A0A1D6E5Z1	A0A1D6E5Z0	227	236	yes	no	2	0.0062936	112.3
AAGIKPEVAITIPK	VMLSGTARAAGIKPEV	EVAITIPKRCNMADRP	R	A	A	P	K	R	3	0	0	0	0	0	1	1	0	3	0	2	0	0	2	0	1	0	0	1	0	0	14	1	1406.85	B6UEB0	B6UEB0	79	92	yes	yes	2	0.0010198	103.13
AAGLVQDAVR	LLSAPVSRAAGLVQDA	GLVQDAVRMVTDDYMR	R	A	A	V	R	M	3	1	0	1	0	1	0	1	0	0	1	0	0	0	0	0	0	0	0	2	0	0	10	0	998.551	C0P5V6	C0P5V6	350	359	yes	yes	2	6.203e-11	172.56
AAGLVQEAVR	LLSAPVSRAAGLVQEA	GLVQEAVRMVTDDYMR	R	A	A	V	R	M	3	1	0	0	0	1	1	1	0	0	1	0	0	0	0	0	0	0	0	2	0	0	10	0	1012.57	A0A1D6N6F5	A0A1D6N6F5	343	352	yes	yes	2	0.0012998	123.51
AAGLYTDAEGVAVEK	ENCVAFWKAAGLYTDA	AEGVAVEKFREVFKPE	K	A	A	E	K	F	4	0	0	1	0	0	2	2	0	0	1	1	0	0	0	0	1	0	1	2	0	0	15	0	1492.74	B6TJA9;Q08704;A0A1D6L9Q4;A0A1D6GEC4;A0A1D6GEC2;C4JC73	B6TJA9	118	132	yes	no	2	2.9723e-32	173.33
AAGSCYFQGAGMVTTVDPSHDSCLFPGSK	AYYQSQGRAAGSCYFQ	SCLFPGSKLLNNATGS	R	A	A	S	K	L	3	0	0	2	2	1	0	4	1	0	1	1	1	2	2	4	2	0	1	2	0	0	29	0	3046.33	A0A1D6ICM3;B6UBU1;A0A1D6ICL9;A0A1D6ICM0;A0A1D6ICM1	A0A1D6ICM3	456	484	yes	no	3	3.5036e-10	72.848
AAGSGGWMNR	CVSGGACRAAGSGGWM	GSGGWMNRQLDSAEWG	R	A	A	N	R	Q	2	1	1	0	0	0	0	3	0	0	0	0	1	0	0	1	0	1	0	0	0	0	10	0	1005.45	C0PCM5	C0PCM5	232	241	yes	yes	2	0.0045353	104.42
AAGVLCSYDPNVR	MAAMRAAKAAGVLCSY	CSYDPNVRLPLWPSPD	K	A	A	V	R	L	2	1	1	1	1	0	0	1	0	0	1	0	0	0	1	1	0	0	1	2	0	0	13	0	1420.68	Q6XZ78;A0A1D6LDS7;A0A1D6LDS1;A0A1D6LDR6;A0A1D6LDR7;A0A1D6LDS4;A0A1D6LDS3;A0A1D6LDS8;A0A1D6LDS6	Q6XZ78	171	183	yes	no	2	0.00051993	124.12
AAHFEESMK	VDEIAEIKAAHFEESM	AHFEESMKYARRSVSD	K	A	A	M	K	Y	2	0	0	0	0	0	2	0	1	0	0	1	1	1	0	1	0	0	0	0	0	0	9	0	1048.46	A0A1D6JNX1;A0A1D6JNX3;A0A1D6JNX2;A0A1D6KUI9;A0A1D6KUI8	A0A1D6KUI9	740	748	no	no	3	0.00095614	117.81
AAHLEEAVVSLK	GSRGKVGKAAHLEEAV	EEAVVSLKSTTDGETV	K	A	A	L	K	S	3	0	0	0	0	0	2	0	1	0	2	1	0	0	0	1	0	0	0	2	0	0	12	0	1265.7	C0P840;A0A1D6L0L3;A1XCI0;A0A1D6L0K7;A0A1D6L0L1;A0A1D6GK00;A0A1D6L0L0;A0A1D6GJZ6;A0A1D6GJZ9	C0P840	81	92	yes	no	2	0.01621	103.44
AAHMLGQPAVLDFFAK	MYGDISAKAAHMLGQP	AVLDFFAKLIQRVSPK	K	A	A	A	K	L	4	0	0	1	0	1	0	1	1	0	2	1	1	2	1	0	0	0	0	1	0	0	16	0	1714.89	A0A1D6MB74;A0A1D6MB70;Q8W0Q2;A0A1D6MB68;A0A1D6MB69;A0A1D6MB63;A0A1D6MB62;A0A1D6MB61;A0A1D6MB64;A0A1D6MB76;A0A1D6MB77	A0A1D6MB74	14	29	yes	no	2	0.041892	60.968
AAHPNVAVMAGLGGDSVQDIVK	PAAVAAIKAAHPNVAV	DSVQDIVKAVFTPTSI	K	A	A	V	K	A	4	0	1	2	0	1	0	3	1	1	1	1	1	0	1	1	0	0	0	4	0	0	22	0	2148.1	A0A1D6HG33	A0A1D6HG33	76	97	yes	yes	2;3	1.0499e-76	174.01
AAIDGSDVTDETDVTSVK	NGKYTEHRAAIDGSDV	ETDVTSVKFSPWQYGR	R	A	A	V	K	F	2	0	0	4	0	0	1	1	0	1	0	1	0	0	0	2	3	0	0	3	0	0	18	0	1821.85	A0A1D6GC20	A0A1D6GC20	286	303	yes	yes	2	1.3239e-96	210.2
AAIEKAASDGAK	SRNIAHARAAIEKAAS	KAASDGAKLVVLPEIW	R	A	A	A	K	L	5	0	0	1	0	0	1	1	0	1	0	2	0	0	0	1	0	0	0	0	0	0	12	1	1130.59	A0A1D6PJ23;B8A0E5;A0A1D6PJ22	A0A1D6PJ23	52	63	yes	no	2	5.8177e-16	166.7	By MS/MS
AAIEKAASEGAK	NRNIAHARAAIEKAAS	KAASEGAKLVLLPEIW	R	A	A	A	K	L	5	0	0	0	0	0	2	1	0	1	0	2	0	0	0	1	0	0	0	0	0	0	12	1	1144.61	A0A1D6JQB0;B8A2V8;A0A1D6JQB1;A0A1D6JQB2;A0A1D6JQB3	A0A1D6JQB0	97	108	no	no	2	0.0032821	128.68	By MS/MS
AAKPSESNNQCCDGVR	CLPFLQGKAAKPSESN	NQCCDGVRTLYAAADT	K	A	A	V	R	T	2	1	2	1	2	1	1	1	0	0	0	1	0	0	1	2	0	0	0	1	0	0	16	1	1791.76	K7W991	K7W991	46	61	yes	yes	3	0.00016068	99.069
AALAGAVVGAGGLR	IETLRKGRAALAGAVV	VVGAGGLREIAGVDAL	R	A	A	L	R	E	5	1	0	0	0	0	0	4	0	0	2	0	0	0	0	0	0	0	0	2	0	0	14	0	1181.69	A0A1D6DUP7	A0A1D6DUP7	338	351	yes	yes	2	9.0311e-39	151.79
AALAPEEVVAR	QKEAGGGKAALAPEEV	APEEVVARMPAAPSDP	K	A	A	A	R	M	4	1	0	0	0	0	2	0	0	0	1	0	0	0	1	0	0	0	0	2	0	0	11	0	1124.62	Q06509;Q6VWG3	Q06509	54	64	yes	no	2	0.0023699	116.55
AALAPEEVVARMPAAPSDPAAAAAMVDR	QKEAGGGKAALAPEEV	AAAAMVDRMLRLLASY	K	A	A	D	R	M	11	2	0	2	0	0	2	0	0	0	1	0	2	0	4	1	0	0	0	3	0	0	28	1	2747.37	Q06509	Q06509	54	81	yes	yes	2;3	6.0238e-09	104.26	By MS/MS		By matching
AALAQLGYEK	LFVAEEVRAALAQLGY	LAQLGYEKLDDIIGRT	R	A	A	E	K	L	3	0	0	0	0	1	1	1	0	0	2	1	0	0	0	0	0	0	1	0	0	0	10	0	1062.57	P23225;A0A1D6IM20;A0A1D6IM28;A0A1D6IM30;A0A1D6IM18;A0A1D6IM19;A0A1D6IM17;A0A1D6IM26;A0A1D6IM29;A0A1D6IM25;A0A1D6IM31;A0A1D6IM33	P23225	1275	1284	yes	no	2	0.0014062	121.36
AALEDMGYRDGDTMFGAPYDFR	DWCLGKLRAALEDMGY	FGAPYDFRYAPPSPGQ	R	A	A	F	R	Y	3	2	0	4	0	0	1	3	0	0	1	0	2	2	1	0	1	0	2	0	0	0	22	1	2497.07	A0A1D6EM93;B4FU03;A0A1D6EM72;A0A1D6EM85;A0A1D6EM81;A0A1D6EM83;A0A1D6EM94;A0A1D6EM82	A0A1D6EM93	145	166	yes	no	3	0.0037783	53.359
AALEKSLEDTKNR	LQSQLSKKAALEKSLE	SLEDTKNRYCGQLQMI	K	A	A	N	R	Y	2	1	1	1	0	0	2	0	0	0	2	2	0	0	0	1	1	0	0	0	0	0	13	2	1473.78	CON__P35527	CON__P35527	392	404	yes	yes	3	0.039424	69.352	By matching		By matching	By MS/MS
AALQEITGLVDGQLQSGR	ISAGPECKAALQEITG	DGQLQSGRNSVKELFG	K	A	A	G	R	N	2	1	0	1	0	3	1	3	0	1	3	0	0	0	0	1	1	0	0	1	0	0	18	0	1854.98	A0A1D6KR27	A0A1D6KR27	237	254	yes	yes	2;3	2.2144e-148	237.66
AALSPALETAIDYYLR	VADKASTKAALSPALE	TAIDYYLRVLAISISY	K	A	A	L	R	V	4	1	0	1	0	0	1	0	0	1	3	0	0	0	1	1	1	0	2	0	0	0	16	0	1765.93	A0A1D6LXJ6;A0A1D6LXJ5	A0A1D6LXJ6	652	667	yes	no	2	0.0409	61.165
AALVGLYQETSMLTFEGQK	YRTFDTNRAALVGLYQ	MLTFEGQKFQGPSAIA	R	A	A	Q	K	F	2	0	0	0	0	2	2	2	0	0	3	1	1	1	0	1	2	0	1	1	0	0	19	0	2085.05	B4FC92;A0A1D6PYB8;A0A1D6KJX7	B4FC92	25	43	yes	no	2	0.00086588	85.496
AAMEAEGFK	VQYKSERRAAMEAEGF	AMEAEGFKILGNSGDQ	R	A	A	F	K	I	3	0	0	0	0	0	2	1	0	0	0	1	1	1	0	0	0	0	0	0	0	0	9	0	952.432	B4F7Y5	B4F7Y5	235	243	yes	yes	2	0.0026878	133.13
AAMGEDHFWAIR	ASGDLVDRAAMGEDHF	EDHFWAIRGGGGESFG	R	A	A	I	R	G	3	1	0	1	0	0	1	1	1	1	0	0	1	1	0	0	0	1	0	0	0	0	12	0	1402.65	A0A1D6LTC0	A0A1D6LTC0	226	237	yes	yes	2;3	3.7474e-07	152.67
AAMGHPEPFLVK	DSTWGSVRAAMGHPEP	HPEPFLVKHVAIGNED	R	A	A	V	K	H	2	0	0	0	0	0	1	1	1	0	1	1	1	1	2	0	0	0	0	1	0	0	12	0	1295.67	C0P4P5;A0A1D6NQF3;A0A1D6NQF5;A0A1D6NQF1;A0A1D6NQE9;A0A1D6NQF0	C0P4P5	360	371	yes	no	2;3	0.0014093	117.09
AAMGHPEPFPVK	NSTWGSVRAAMGHPEP	HPEPFPVKYVAIGNED	R	A	A	V	K	Y	2	0	0	0	0	0	1	1	1	0	0	1	1	1	3	0	0	0	0	1	0	0	12	0	1279.64	K7U6T4;K7UM26;A0A1D6QH26;A0A1D6QH24;A0A1D6QH22;A0A1D6QH20;A0A1D6QH21;A0A1D6QH25;A0A1D6QH28;A0A1D6QH38;A0A1D6QH29;B4FXI9;A0A1D6QH23	K7U6T4	363	374	yes	no	2	0.0021898	110.93
AAMGHPEPFQLYYVSIGNQECSK	ETAWGSVRAAMGHPEP	IGNQECSKYYYKDNYV	R	A	A	S	K	Y	2	0	1	0	1	2	2	2	1	1	1	1	1	1	2	2	0	0	2	1	0	0	23	0	2625.2	A0A1D6K131;A0A1D6K127;A0A1D6K128;A0A1D6K126;A0A1D6K133	A0A1D6K131	315	337	yes	no	3	3.8865e-05	79.69
AAMIEQFNSSNK	LSPEYQHRAAMIEQFN	EQFNSSNKWKKRGISC	R	A	A	N	K	W	2	0	2	0	0	1	1	0	0	1	0	1	1	1	0	2	0	0	0	0	0	0	12	0	1338.62	A0A1D6L727;A0A1D6L739;A0A1D6L738;A0A1D6L725;O23887;A0A1D6L733;A0A1D6L734;A0A1D6L736;A0A1D6L729;A0A1D6L742;A0A1D6L745;A0A1D6L737;A0A1D6L731;A0A1D6L735;A0A1D6L724	A0A1D6L727	1005	1016	yes	no	2	5.5563e-84	231.66
AAMTQAVASEQR	PNLQSIVRAAMTQAVA	QAVASEQRMGASLLRL	R	A	A	Q	R	M	4	1	0	0	0	2	1	0	0	0	0	0	1	0	0	1	1	0	0	1	0	0	12	0	1261.61	K7VH58	K7VH58	42	53	yes	yes	2	4.9086e-21	190.34
AAMVEHFNR	SSPEYQRRAAMVEHFN	AMVEHFNRSNKWKKRG	R	A	A	N	R	S	2	1	1	0	0	0	1	0	1	0	0	0	1	1	0	0	0	0	0	1	0	0	9	0	1073.51	A0A1D6L748;A0A1D6L762;A0A1D6L755;A0A1D6L793;A0A1D6L750;A0A1D6L779;A0A1D6L783;A0A1D6L791;A0A1D6L787;A0A1D6L773;A0A1D6L754;A0A1D6L749;A0A1D6L782	A0A1D6L748	1005	1013	no	no	2;3	1.6913e-06	158.87
AAMVEQFNR	SSPEYQHRAAMVEQFN	AMVEQFNRSNKWKKRG	R	A	A	N	R	S	2	1	1	0	0	1	1	0	0	0	0	0	1	1	0	0	0	0	0	1	0	0	9	0	1064.51	A0A1D6GFT7;A0A1D6GFT8;A0A1D6GFT6;A0A1D6GFV0;A0A1D6GFV9;A0A1D6GFU5;A0A1D6GFW4;A0A1D6GFW2;A0A1D6GFW6;A0A1D6GFU9;A0A1D6GFW0	A0A1D6GFT7	997	1005	no	no	2	0.016874	91.658
AAMWQYCYNQR	AAEASEYKAAMWQYCY	WQYCYNQRSASARAHS	K	A	A	Q	R	S	2	1	1	0	1	2	0	0	0	0	0	0	1	0	0	0	0	1	2	0	0	0	11	0	1489.62	Q9T0N7;Q9ZRQ5	Q9ZRQ5	168	178	no	no	2	7.0363e-06	147.75	By MS/MS						By matching
AANCDEGQIQPGASAVR	NTGSQEPKAANCDEGQ	QPGASAVRCT______	K	A	A	V	R	C	4	1	1	1	1	2	1	2	0	1	0	0	0	0	1	1	0	0	0	1	0	0	17	0	1742.8	Q5I204;A0A1D6KWW9;A0A1D6KWX0	Q5I204	346	362	yes	no	2	5.1219e-112	222.96
AANGVVIATEK	GQTSLGIKAANGVVIA	GVVIATEKKLPSILVD	K	A	A	E	K	K	3	0	1	0	0	0	1	1	0	1	0	1	0	0	0	0	1	0	0	2	0	0	11	0	1071.59	B6T969;B4FFX7;A0A1D6Q5K3;A0A1D6Q5L0;A0A1D6Q5M2;A0A1D6HE64;A0A1D6Q5M1	B6T969	40	50	yes	no	2	0.0070035	97.957
AANLEDVPSLDLMHELLR	________________	DLMHELLRRMKCSSKP	M	A	A	L	R	R	2	1	1	2	0	0	2	0	1	0	5	0	1	0	1	1	0	0	0	1	0	0	18	0	2035.04	C4J093;C0PM74;B4FI76;A0A1D6MUE6	C4J093	2	19	yes	no	2	0.00017901	101.08
AAPCSSHTFSGTTGGQNPYASCADLPR	PPSSTAAKAAPCSSHT	ASCADLPRLGATLHYN	K	A	A	P	R	L	4	1	1	1	2	1	0	3	1	0	1	0	0	1	3	4	3	0	1	0	0	0	27	0	2809.22	A0A1D6ESY7	A0A1D6ESY7	40	66	yes	yes	3	6.8943e-07	74.63
AAPGVTIIDDR	DTAREILRAAPGVTII	GVTIIDDRASNRFPTP	R	A	A	D	R	A	2	1	0	2	0	0	0	1	0	2	0	0	0	0	1	0	1	0	0	1	0	0	11	0	1126.6	A0A1D6GGL9;A0A1D6GGM2;A0A1D6GGM0	A0A1D6GGL9	307	317	yes	no	2	0.0078179	95.477
AAPTLAGPLLR	EEMVAILKAAPTLAGP	TLAGPLLRLHFHDCFV	K	A	A	L	R	L	3	1	0	0	0	0	0	1	0	0	3	0	0	0	2	0	1	0	0	0	0	0	11	0	1078.65	B4FRD6	B4FRD6	62	72	yes	yes	2	0.015793	86.189
AAQASSAAIVLASPSGIQEEFK	ESVASVAKAAQASSAA	SGIQEEFKLTAAAAVA	K	A	A	F	K	L	6	0	0	0	0	2	2	1	0	2	1	1	0	1	1	4	0	0	0	1	0	0	22	0	2174.12	A0A1D6HN61;A0A1D6HN63;A0A1D6GRR2	A0A1D6HN61	198	219	yes	no	2;3	5.9423e-41	154.08
AAQDIALADLAPTHPIR	ESTMNAYKAAQDIALA	LAPTHPIRLGLALNFS	K	A	A	I	R	L	5	1	0	2	0	1	0	0	1	2	2	0	0	0	2	0	1	0	0	0	0	0	17	0	1771.96	K7U5A5;A0A1Q1A8W7;A0A1D6KXY2;A0A1D6FAI7;A0A1D6HSR2;A0A1D6PMN4;A0A1D6MD05;B4FRG1;A0A1D6F6I7;A0A1D6F6I4;A0A1D6F6I5;A0A1D6F6I6;A0A1D6F6I9;A0A1D6F6I2	K7U5A5	164	180	no	no	2;3	1.0694e-16	140.96
AAQDIALAELAPTHPIR	ENTMVAYKAAQDIALA	LAPTHPIRLGLALNFS	K	A	A	I	R	L	5	1	0	1	0	1	1	0	1	2	2	0	0	0	2	0	1	0	0	0	0	0	17	0	1785.97	K7TL05;Q01526;A0A1D6J841;A0A1D6E932;P49106;B7ZYI0;A0A1D6E930;A0A1D6E931;B6U284;B6SRI4	K7TL05	160	176	no	no	2;3	1.1831e-16	140.28
AAQDIALAELASTHPIR	ESTMIAYKAAQDIALA	LASTHPIRLGLALNFS	K	A	A	I	R	L	5	1	0	1	0	1	1	0	1	2	2	0	0	0	1	1	1	0	0	0	0	0	17	0	1775.95	A0A1D6KKP0;A0A1D6M7S0;A0A1D6M7S1	A0A1D6KKP0	155	171	yes	no	3	0.038202	46.873
AAQEAIVLPPWVALAIR	APFEDILRAAQEAIVL	PWVALAIRPRPGVWDY	R	A	A	I	R	P	5	1	0	0	0	1	1	0	0	2	2	0	0	0	2	0	0	1	0	2	0	0	17	0	1817.06	A0A1D6NT44;K7VDR8;A0A1D6NT57;A0A1D6NT56;A0A1D6NT59;P04712;A0A1D6NT60	A0A1D6NT44	70	86	yes	no	2;3	0.058784	55.011
AAQEAIVLPPWVALAIRPR	APFEDILRAAQEAIVL	VALAIRPRPGVWDYIR	R	A	A	P	R	P	5	2	0	0	0	1	1	0	0	2	2	0	0	0	3	0	0	1	0	2	0	0	19	1	2070.21	A0A1D6NT44;K7VDR8;A0A1D6NT57;A0A1D6NT56;A0A1D6NT59;P04712;A0A1D6NT60	A0A1D6NT44	70	88	yes	no	2	0.0068333	78.441
AAQLDIVVTNK	KRKEIVERAAQLDIVV	LDIVVTNKLARLRSQE	R	A	A	N	K	L	2	0	1	1	0	1	0	0	0	1	1	1	0	0	0	0	1	0	0	2	0	0	11	0	1170.66	B6T872;B4FI53;B4FFZ7;B8A2K5;A0A1D6I7X3;A0A1D6KJN3	B6T872	113	123	yes	no	2	5.2429e-10	155.88
AAQTVGNSVSEFLSGFSDGK	________________	LSGFSDGKTDSAARVS	M	A	A	G	K	T	2	0	1	1	0	1	1	3	0	0	1	1	0	2	0	4	1	0	0	2	0	0	20	0	1999.95	A0A1D6I3C1	A0A1D6I3C1	2	21	yes	yes	2	1.1946e-114	211.11
AASASADFSAK	CLDRNALRAASASADF	ASADFSAKVWDALTGD	R	A	A	A	K	V	5	0	0	1	0	0	0	0	0	0	0	1	0	1	0	3	0	0	0	0	0	0	11	0	1024.48	A0A1D6P2Q4;B4G1G6;A0A1D6LSE3;C0PKD2	A0A1D6P2Q4	33	43	no	no	2	0.012695	89.356
AASDALQSIVYSR	________________	LQSIVYSRGSLRLLDQ	M	A	A	S	R	G	3	1	0	1	0	1	0	0	0	1	1	0	0	0	0	3	0	0	1	1	0	0	13	0	1379.7	B6TZD1	B6TZD1	2	14	yes	yes	2	0.0098646	81.703
AASEGPLK	EEIKKAIKAASEGPLK	AASEGPLKGIMGYVEE	K	A	A	L	K	G	2	0	0	0	0	0	1	1	0	0	1	1	0	0	1	1	0	0	0	0	0	0	8	0	771.413	Q09054;A0A1D6LER3;A0A1D6LER1;B4FQW6;A0A1D6LER8;C4JBS8;P08735;K7UBU0	Q09054	266	273	no	no	2	0.00018118	176.09
AASFNIIPSSTGAAK	AKDWRGGRAASFNIIP	PSSTGAAKAVGKVLPE	R	A	A	A	K	A	4	0	1	0	0	0	0	1	0	2	0	1	0	1	1	3	1	0	0	0	0	0	15	0	1433.75	Q09054;A0A1D6LER3;A0A1D6LER1;B4FQW6;A0A1D6LER2;A0A1D6LER8;Q43247;A0A1D6HCF4;K7UGF5;C4JBS8;P08735;K7UBU0;A0A1D6PWR7	Q09054	203	217	no	no	1;2	0.00026829	108.68	By matching						By matching
AASNAGPEAAATAAGHR	________________	AATAAGHRFNFDVIVV	M	A	A	H	R	F	8	1	1	0	0	0	1	2	1	0	0	0	0	0	1	1	1	0	0	0	0	0	17	0	1521.73	A0A1D6MPA5	A0A1D6MPA5	2	18	yes	yes	2	1.161e-111	221.34
AASPTSSLAPPVVPMELHAGNR	________________	MELHAGNRDRLVAALR	M	A	A	N	R	D	4	1	1	0	0	0	1	1	1	0	2	0	1	0	4	3	1	0	0	2	0	0	22	0	2201.13	A0A1D6H6P7;B4FQH9;A0A1D6H6Q2;A0A1D6H6P9;A0A1D6H6Q1;A0A1D6H6Q0;A0A1D6H6Q3	A0A1D6H6P7	2	23	yes	no	2	0.0012365	71.148
AASSGGVTSAPVASGQTPPSYVVR	RLLFLSSKAASSGGVT	TPPSYVVRAGLGTPVQ	K	A	A	V	R	A	4	1	0	0	0	1	0	3	0	0	0	0	0	0	3	5	2	0	1	4	0	0	24	0	2245.13	B4FMW6	B4FMW6	59	82	yes	yes	2	1.5285e-90	175.34
AASSRPLVSVK	________________	SRPLVSVKALEGDMVT	M	A	A	V	K	A	2	1	0	0	0	0	0	0	0	0	1	1	0	0	1	3	0	0	0	2	0	0	11	1	1113.65	B4FVJ0	B4FVJ0	2	12	yes	yes	2	0.0029251	114.76
AASSTATSVHDFIVK	________________	SVHDFIVKDASGKDVD	M	A	A	V	K	D	3	0	0	1	0	0	0	0	1	1	0	1	0	1	0	3	2	0	0	2	0	0	15	0	1532.78	Q6JAH6	Q6JAH6	2	16	yes	yes	2	7.8778e-13	151.22
AASVALSSGHR	________________	VALSSGHRMPAVGLGV	M	A	A	H	R	M	3	1	0	0	0	0	0	1	1	0	1	0	0	0	0	3	0	0	0	1	0	0	11	0	1054.55	B4FMP6;A0A1D6QTM8	B4FMP6	2	12	yes	no	2	7.085e-17	180.19
AASWDHAVK	EELLEKLRAASWDHAV	ASWDHAVKDMEDLKVF	R	A	A	V	K	D	3	0	0	1	0	0	0	0	1	0	0	1	0	0	0	1	0	1	0	1	0	0	9	0	983.482	A0A1D6HQ77	A0A1D6HQ77	75	83	yes	yes	2	3.5122e-14	152.11
AATAAANSLNR	TKRYGGGKAATAAANS	AAANSLNREFGSKLKE	K	A	A	N	R	E	5	1	2	0	0	0	0	0	0	0	1	0	0	0	0	1	1	0	0	0	0	0	11	0	1058.55	A0A1D6L853;A0A1D6L855;A0A1D6GFC6;A0A1D6L856;A0A1D6GFC5;B4FP96;A0A1D6GFC4;B4FQX6;A0A1D6GFC3;A0A1D6L851;A0A1D6L850	A0A1D6L853	17	27	yes	no	2	4.7817e-06	150.09
AATAADEFVK	________________	TAADEFVKGRVFPNGV	M	A	A	V	K	G	4	0	0	1	0	0	1	0	0	0	0	1	0	1	0	0	1	0	0	1	0	0	10	0	1021.51	A0A1D6P2U5;A0A1D6P2U9;B4FQL1	A0A1D6P2U5	2	11	yes	no	1;2	0.016586	89.827
AATAVSVDEK	________________	TAVSVDEKLDKLRAEV	M	A	A	E	K	L	3	0	0	1	0	0	1	0	0	0	0	1	0	0	0	1	1	0	0	2	0	0	10	0	989.503	B6T4R3;A0A1D6EUP8;A0A1D6EUP7;A0A1D6EUP5;A0A1D6EUP3;A0A1D6EUP0;A0A1D6EUP6	B6T4R3	2	11	yes	no	2	0.0002412	140.78
AATDCEHAFGGAGSGPLR	SDMEVVGKAATDCEHA	GAGSGPLRKVDEDAGN	K	A	A	L	R	K	4	1	0	1	1	0	1	4	1	0	1	0	0	1	1	1	1	0	0	0	0	0	18	0	1772.79	B7ZY36	B7ZY36	144	161	yes	yes	3	0.0016695	71.286
AATGELLEK	AVETLQGKAATGELLE	ATGELLEKSVNTIRFL	K	A	A	E	K	S	2	0	0	0	0	0	2	1	0	0	2	1	0	0	0	0	1	0	0	0	0	0	9	0	930.502	A0A1D6NVZ7;Q7SIC9	A0A1D6NVZ7	71	79	no	no	2	0.034394	83.883
AATGKPDTLGDCPFSQR	AAVEVCVKAATGKPDT	GDCPFSQRVLLTLEEK	K	A	A	Q	R	V	2	1	0	2	1	1	0	2	0	0	1	1	0	1	2	1	2	0	0	0	0	0	17	1	1819.85	B4F817;A0A1D6LHI5	B4F817	10	26	yes	no	2	1.7863e-63	185.63
AATVFSHPDVAAEVPWYGIEQEYTLLQK	IPSNKRYKAATVFSHP	QEYTLLQKDLSWPLGW	K	A	A	Q	K	D	4	0	0	1	0	2	3	1	1	1	2	1	0	1	2	1	2	1	2	3	0	0	28	0	3161.57	A0A1D6PGQ1;P38563	P38563	110	137	no	no	3	1.0051e-08	92.39
AAVAVLGDLADTLGQSSK	SRDDSVTKAAVAVLGD	DTLGQSSKDLFKTHLF	K	A	A	S	K	D	4	0	0	2	0	1	0	2	0	0	3	1	0	0	0	2	1	0	0	2	0	0	18	0	1714.91	A0A1D6M2S2;A0A1D6FRJ4;A0A1D6FRJ2;A0A1D6FRJ3	A0A1D6M2S2	820	837	yes	no	2	0.0011189	88.283
AAVAWEAGK	AGKVIKCKAAVAWEAG	AVAWEAGKPLSIEEVE	K	A	A	G	K	P	4	0	0	0	0	0	1	1	0	0	0	1	0	0	0	0	0	1	0	1	0	0	9	0	901.466	Q43264;P00333;A0A1D6L3D2;B6SUD1	Q43264	12	20	no	no	2	0.006455	109.44
AAVAWEAGKPLSIEEVEVAPPQAMEVR	AGKVIKCKAAVAWEAG	PPQAMEVRVKILFTSL	K	A	A	V	R	V	6	1	0	0	0	1	5	1	0	1	1	1	1	0	3	1	0	1	0	4	0	0	27	1	2876.47	Q43264;P00333;B6SUD1	Q43264	12	38	no	no	2;3	1.7383e-14	119.88
AAVAYEPNKPLVIEDVQVAPPQAGEVR	QGQVITCKAAVAYEPN	PPQAGEVRVKILFTAL	K	A	A	V	R	V	5	1	1	1	0	2	3	1	0	1	1	1	0	0	4	0	0	0	1	5	0	0	27	1	2859.51	P93629;B4F8B9;A0A1D6HP91	P93629	14	40	yes	no	2;3	1.766e-08	86.519
AAVDAVPACANQVSCADILALATR	FDTVIQAKAAVDAVPA	DILALATRDVIELAGG	K	A	A	T	R	D	8	1	1	2	2	1	0	0	0	1	2	0	0	0	1	1	1	0	0	3	0	0	24	0	2456.22	A0A1D6L5P9;C0P813	A0A1D6L5P9	110	133	yes	no	2	0.00036369	69.248
AAVDPSTEVVFAESPDAEFVR	TTVLDAVKAAVDPSTE	SPDAEFVRSGGFSYAI	K	A	A	V	R	S	4	1	0	2	0	0	3	0	0	0	0	0	0	2	2	2	1	0	0	4	0	0	21	0	2235.07	A0A1D6L4F1;A0A1D6L4F0	A0A1D6L4F1	513	533	yes	no	2;3	5.505e-40	150.13
AAVEAACPDTVSCADVLAIAAR	FDTVRSAKAAVEAACP	DVLAIAARDAISMSGG	K	A	A	A	R	D	8	1	0	2	2	0	1	0	0	1	1	0	0	0	1	1	1	0	0	3	0	0	22	0	2230.07	B4FYD8	B4FYD8	112	133	yes	yes	2	0.00078599	76.533
AAVEQSCPQTVSCADIVAFAAR	FQVIDAAKAAVEQSCP	DIVAFAARDSINLTGN	K	A	A	A	R	D	6	1	0	1	2	2	1	0	0	1	0	0	0	1	1	2	1	0	0	3	0	0	22	0	2350.1	B4FU88;A0A1D6MSC4	B4FU88	120	141	yes	no	2;3	1.6092e-76	171.9
AAVESGSPLVPNR	PKEVEAARAAVESGSP	GSPLVPNRIRECRSYP	R	A	A	N	R	I	2	1	1	0	0	0	1	1	0	0	1	0	0	0	2	2	0	0	0	2	0	0	13	0	1295.68	A0A1D6HDL5;A0A1D6HDL7;A0A1D6HDL6	A0A1D6HDL5	642	654	yes	no	2	0.00084188	118.87
AAVESGTTPNR	PDEVEAARAAVESGTT	ESGTTPNRITECRSYP	R	A	A	N	R	I	2	1	1	0	0	0	1	1	0	0	0	0	0	0	1	1	2	0	0	1	0	0	11	0	1101.54	A0A1D6KXF9	A0A1D6KXF9	623	633	yes	yes	2	3.9345e-91	189.17
AAVETVVLK	________________	AVETVVLKVAMSCEGC	M	A	A	L	K	V	2	0	0	0	0	0	1	0	0	0	1	1	0	0	0	0	1	0	0	3	0	0	9	0	928.559	B6SQL3	B6SQL3	2	10	yes	yes	2	0.005085	109.29
AAVGVAPLR	LAPHNQARAAVGVAPL	AVGVAPLRWNAGLASA	R	A	A	L	R	W	3	1	0	0	0	0	0	1	0	0	1	0	0	0	1	0	0	0	0	2	0	0	9	0	852.518	A0A1D6L369	A0A1D6L369	79	87	yes	yes	2	0.0068717	108.46
AAVHAVCGPTVSCADITTLATR	LKLIDDIRAAVHAVCG	DITTLATRDAVVASGG	R	A	A	T	R	D	5	1	0	1	2	0	0	1	1	1	1	0	0	0	1	1	4	0	0	3	0	0	22	0	2270.11	B4FHG3	B4FHG3	125	146	yes	yes	2;3	4.2097e-30	145.71
AAVIGDTIGDPLK	PKGSDPHKAAVIGDTI	DTIGDPLKDTSGPSLN	K	A	A	L	K	D	2	0	0	2	0	0	0	2	0	2	1	1	0	0	1	0	1	0	0	1	0	0	13	0	1268.7	B8A390;A0A1D6QRV9;A0A1D6P3W8;A0A1D6LY85;A0A1D6NTY2;K7VRI2;C0PDM0;K7URL6;A0A1D6QRV4;A0A1D6QRW0;A0A1D6NTY5;A0A1D6LY83;A0A1D6NTY4;A0A1D6LY84;A0A1D6LZ61;A0A1D6H2R4;A0A1D6FI91;A0A1D6FI90;A0A1D6G6B9;A0A1D6EBZ5;A0A1D6KQ26	B8A390	723	735	yes	no	2	0.00089909	117.93
AAVMDWHTLAPK	VAPQRLFRAAVMDWHT	DWHTLAPKVASHVVAS	R	A	A	P	K	V	3	0	0	1	0	0	0	0	1	0	1	1	1	0	1	0	1	1	0	1	0	0	12	0	1338.68	Q29SB6;A0A1D6JZU3	Q29SB6	23	34	no	no	2;3	0.0009443	128.88
AAVNATLSQSQQ	TKNFDRYKAAVNATLS	ATLSQSQQ________	K	A	A	Q	Q	-	3	0	1	0	0	3	0	0	0	0	1	0	0	0	0	2	1	0	0	1	0	0	12	0	1216.6	B4FSR6	B4FSR6	224	235	yes	yes	2	0.0044193	100.22
AAVSLLQNK	EFTWFTDKAAVSLLQN	AVSLLQNK________	K	A	A	N	K	-	2	0	1	0	0	1	0	0	0	0	2	1	0	0	0	1	0	0	0	1	0	0	9	0	942.55	B6UAK0;P80609	B6UAK0	316	324	yes	no	2	0.038977	104.42
AAVTAAVAQEAR	PRALATIKAAVTAAVA	AAVAQEARMGASLLRL	K	A	A	A	R	M	6	1	0	0	0	1	1	0	0	0	0	0	0	0	0	0	1	0	0	2	0	0	12	0	1156.62	A5H452	A5H452	45	56	yes	yes	2	8.2374e-11	155.88
AAVTSAGAPLHLLMGNM				A	A	N	M		4	0	1	0	0	0	0	2	1	0	3	0	2	0	1	1	1	0	0	1	0	0	17	0	1652.84		REV__B6UHT6			yes	yes	2	0.011236	75.02
AAVVASGGPSYPVPLGQR	DVTALATRAAVVASGG	YPVPLGQRDSLAPAPE	R	A	A	Q	R	D	3	1	0	0	0	1	0	3	0	0	1	0	0	0	3	2	0	0	1	3	0	0	18	0	1724.92	B4FG39	B4FG39	136	153	yes	yes	2	3.8727e-59	185.14	By matching		By matching	By MS/MS	By MS/MS		By matching
AAVVGVVR	PSAYSISKAAVVGVVR	AAVVGVVRAAAAELGG	K	A	A	V	R	A	2	1	0	0	0	0	0	1	0	0	0	0	0	0	0	0	0	0	0	4	0	0	8	0	769.481	A0A1D6F844	A0A1D6F844	167	174	yes	yes	2	0.0098028	124.37
AAVVLISDAFGFEAPNLR	VSGSAGSKAAVVLISD	GFEAPNLRKIADKVAS	K	A	A	L	R	K	4	1	1	1	0	0	1	1	0	1	2	0	0	2	1	1	0	0	0	2	0	0	18	0	1889	B4FTK9;A0A1D6FN66;A0A1D6FN67;A0A1D6FN68	B4FTK9	41	58	yes	no	2	0.0050872	73.138
AAVVLISDAFGFEAPNLRK	VSGSAGSKAAVVLISD	FEAPNLRKIADKVASL	K	A	A	R	K	I	4	1	1	1	0	0	1	1	0	1	2	1	0	2	1	1	0	0	0	2	0	0	19	1	2017.1	B4FTK9;A0A1D6FN66;A0A1D6FN67;A0A1D6FN68	B4FTK9	41	59	yes	no	2;3	2.8289e-16	132.25
AAWDVLDER	SNCFGVIRAAWDVLDE	AWDVLDERGATDKGLL	R	A	A	E	R	G	2	1	0	2	0	0	1	0	0	0	1	0	0	0	0	0	0	1	0	1	0	0	9	0	1073.51	B4F9I1;A0A1D6P506	B4F9I1	284	292	no	no	2	0.00080646	131.62
AAWEIFTPLLHDIDGGK	FVRRDELRAAWEIFTP	LHDIDGGKLRSVPYKP	R	A	A	G	K	L	2	0	0	2	0	0	1	2	1	2	2	1	0	1	1	0	1	1	0	0	0	0	17	0	1881.96	C0PFX0;A0A1D6HCE8	C0PFX0	460	476	yes	no	2;3	1.0643e-05	116
AAWHELIER	SIMEEYNKAAWHELIE	AWHELIERVEESGVDA	K	A	A	E	R	V	2	1	0	0	0	0	2	0	1	1	1	0	0	0	0	0	0	1	0	0	0	0	9	0	1123.58	B4FZU9;A0A1D6HJM1	B4FZU9	157	165	yes	no	2;3	0.0027009	123.86
AAYALSQNVK	NDEFIGKKAAYALSQN	YALSQNVKVIACIGEL	K	A	A	V	K	V	3	0	1	0	0	1	0	0	0	0	1	1	0	0	0	1	0	0	1	1	0	0	10	0	1063.57	A0A1D6ETY2;B4FTJ0	B4FTJ0	162	171	no	no	2	0.00025903	141.91
ACAEMGESNPIISIHDQGAGGNCNVVK	QKLYRVVRACAEMGES	GGNCNVVKEIIYPKGA	R	A	C	V	K	E	3	0	3	1	2	1	2	4	1	3	0	1	1	0	1	2	0	0	0	2	0	0	27	0	2827.27	A0A1D6L245;A0A1D6L248;A0A1D6L250;A0A1D6L249	A0A1D6L245	595	621	yes	no	3	1.3163e-08	80.702
ACAGYVDAVEVDGDGGPGSVTTMK	TKSALLPKACAGYVDA	PGSVTTMKLNPSLGEN	K	A	C	M	K	L	3	0	0	3	1	0	1	5	0	0	0	1	1	0	1	1	2	0	1	4	0	0	24	0	2355.04	B6SQM6	B6SQM6	35	58	yes	yes	2;3	6.1289e-126	193.38
ACDGDTATDVTR	SCWKNDGRACDGDTAT	DTATDVTRYSEMIINP	R	A	C	T	R	Y	2	1	0	3	1	0	0	1	0	0	0	0	0	0	0	0	3	0	0	1	0	0	12	0	1280.53	A0A1D6LC14	A0A1D6LC14	430	441	yes	yes	2	1.3798e-16	165.35
ACDSMSVPLQCR	TLAVSLPRACDSMSVP	MSVPLQCRDTSAQSPA	R	A	C	C	R	D	1	1	0	1	2	1	0	0	0	0	1	0	1	0	1	2	0	0	0	1	0	0	12	0	1422.61	A0A1D6F975	A0A1D6F975	105	116	yes	yes	2	4.1117e-33	174.23
ACELGLEVKPWIK	GAALVAKKACELGLEV	LEVKPWIKTSLAPGSG	K	A	C	I	K	T	1	0	0	0	1	0	2	1	0	1	2	2	0	0	1	0	0	1	0	1	0	0	13	1	1541.83	A0A1D6JMZ9;A0A1D6JN03;A0A1D6JN15;A0A1D6JN07;A0A1D6JN12;A0A1D6JN16;A0A1D6JN14;A0A1D6PJL0;A0A1D6PJK9;A0A1D6PJL1	A0A1D6JMZ9	548	560	no	no	2;3	0.0033827	115.37
ACELGLEVKPWVK	GAGLVAKKACELGLEV	LEVKPWVKTSLAPGSG	K	A	C	V	K	T	1	0	0	0	1	0	2	1	0	0	2	2	0	0	1	0	0	1	0	2	0	0	13	1	1527.81	A0A1D6PUL7;A0A1D6PUL3;A0A1D6PUK8;A0A1D6PUK7;A0A1D6PUL9;K7URE0;A0A1D6PUM0;A0A1D6PUM1;A0A1D6PUL5;A0A1D6PUK9;A0A1D6PUM2;A0A1D6J321;A0A1D6J318;A0A1D6EGA6;A0A1D6EGA9;A0A1D6EGA5;A0A1D6EGC1;A0A1D6EGA7;A0A1D6J323;A0A1D6J325;A0A1D6J327;A0A1D6J329;A0A1D6J326;A0A1D6EGC3;A0A1D6EGB5;A0A1D6EGB8;A0A1D6EGB9;A0A1D6J331;C4J6M5;A0A1D6I453;A0A1D6J330;A0A1D6EGB7	A0A1D6PUL7	463	475	no	no	2;3	1.3334e-22	174.72
ACESQAEPLK	ELGLAVQRACESQAEP	ESQAEPLKFLYPLESS	R	A	C	L	K	F	2	0	0	0	1	1	2	0	0	0	1	1	0	0	1	1	0	0	0	0	0	0	10	0	1131.52	A0A1D6I5L0	A0A1D6I5L0	603	612	yes	yes	2	0.0048376	102.95
ACLTDLVNLNLSDNTEK	________________	NLSDNTEKIIAEYIWI	M	A	C	E	K	I	1	0	3	2	1	0	1	0	0	0	4	1	0	0	0	1	2	0	0	1	0	0	17	0	1918.93	B4G1P1;A0A1D6HJJ8;A0A1D6HJJ4	B4G1P1	2	18	yes	no	2	0.019181	62.438
ACLTDLVNLNLSDTTEK	________________	NLSDTTEKIIAEYIWI	M	A	C	E	K	I	1	0	2	2	1	0	1	0	0	0	4	1	0	0	0	1	3	0	0	1	0	0	17	0	1905.94	P38562;A0A1D6Q9W2	P38562	2	18	no	no	2	5.2138e-218	260.24
ACPDTVSCADVLALMAR	RVKAAVEKACPDTVSC	DVLALMARDAVWLSKG	K	A	C	A	R	D	4	1	0	2	2	0	0	0	0	0	2	0	1	0	1	1	1	0	0	2	0	0	17	0	1848.85	D7NLB3;A0A1D6I695	D7NLB3	108	124	yes	no	2	3.1862e-08	128.45
ACPGVVSCADILAIAAR	AIKSAVDKACPGVVSC	DILAIAARDSVVTLGG	K	A	C	A	R	D	5	1	0	1	2	0	0	1	0	2	1	0	0	0	1	1	0	0	0	2	0	0	17	0	1742.88	A0A1D6LS36;A0A1D6LS39;A0A1D6LS37;A0A1D6LS38	A0A1D6LS36	112	128	yes	no	2	0.014903	69.431
ACPGVVSCADIVALAAR	AIKAQLERACPGVVSC	DIVALAARDAVSYQFK	R	A	C	A	R	D	5	1	0	1	2	0	0	1	0	1	1	0	0	0	1	1	0	0	0	3	0	0	17	0	1728.87	B6SIU4;K7USX8	B6SIU4	135	151	yes	no	2;3	3.3243e-12	136.34
ACSSAISSTAIDR	QVLDVPLRACSSAISS	ISSTAIDRNLLVPNGS	R	A	C	D	R	N	3	1	0	1	1	0	0	0	0	2	0	0	0	0	0	4	1	0	0	0	0	0	13	0	1337.62	C0PNW8	C0PNW8	226	238	yes	yes	2	0.0018086	101.45
ADADGAIVGASGAR	VDTSKVVKADADGAIV	IVGASGARLVINPSWK	K	A	D	A	R	L	5	1	0	2	0	0	0	3	0	1	0	0	0	0	0	1	0	0	0	1	0	0	14	0	1229.6	A0A1D6HFD3;A0A1D6HFD4;A0A1D6HFC3;A0A1D6HFC6;A0A1D6HFD2;A0A1D6HFC9;A0A1D6HFC5;A0A1D6HFD0;A0A1D6HFD1;A0A1D6HFC4	A0A1D6HFD3	108	121	yes	no	2	0.00021021	113.4
ADALNWGK	SAAAAAPRADALNWGK	ADALNWGKAAEDLSGS	R	A	D	G	K	A	2	0	1	1	0	0	0	1	0	0	1	1	0	0	0	0	0	1	0	0	0	0	8	0	873.434	A0A1D6HDL5;A0A1D6HDL7;A0A1D6HDL8	A0A1D6HDL5	27	34	yes	no	2	0.012319	117.89
ADATLQDIPGGFAPSDELR	GALLVTARADATLQDI	FAPSDELRQMLVPSAA	R	A	D	L	R	Q	3	1	0	3	0	1	1	2	0	1	2	0	0	1	2	1	1	0	0	0	0	0	19	0	1971.95	C0PC30	C0PC30	103	121	yes	yes	2	0.00036911	98.804
ADCTAIQPGQACYQPDDVR	DWACGPGRADCTAIQP	CYQPDDVRSHASFAFD	R	A	D	V	R	S	3	1	0	3	2	3	0	1	0	1	0	0	0	0	2	0	1	0	1	1	0	0	19	0	2163.93	A0A1D6ICM3;B6UBU1;A0A1D6ICL9;A0A1D6ICM0;A0A1D6ICM1	A0A1D6ICM3	421	439	yes	no	2	2.3267e-80	192.25
ADDAAAISYQLTPASR	AASHDPAKADDAAAIS	YQLTPASRLLVSSSSS	K	A	D	S	R	L	5	1	0	2	0	1	0	0	0	1	1	0	0	0	1	2	1	0	1	0	0	0	16	0	1648.81	B1P123	B1P123	95	110	no	no	2	1.1256e-24	161.94
ADDAAHFLDVIR	EAIESFIRADDAAHFL	AHFLDVIRAAEEANVY	R	A	D	I	R	A	3	1	0	3	0	0	0	0	1	1	1	0	0	1	0	0	0	0	0	1	0	0	12	0	1341.67	A0A1D6NPJ8;A0A1D6NPP5;A0A1D6NPN6;A0A1D6NPQ9;A0A1D6NPN4;A0A1D6NPN8;A0A1D6NPR1;A0A1D6EJ84;A0A1D6EJR2;A0A1D6NPS9;A0A1D6NPT4;A0A1D6NPK8;A0A1D6EJE6;A0A1D6EJC0;A0A1D6EJH5;A0A1D6EJH0;A0A1D6EJE5;A0A1D6EJD3;A0A1D6EJB0;A0A1D6EJ77;A0A1D6NPR3;A0A1D6NPQ7;A0A1D6IQ43;A0A1D6IQ97;A0A1D6IQ41;A0A1D6IQA6;A0A1D6EJN4;A0A1D6NPV5;A0A1D6EJ98;A0A1D6NPH8;A0A1D6NPU3;A0A1D6EJR4;A0A1D6NPV0;A0A1D6QFJ7;A0A1D6NPU1;A0A1D6QFQ0;A0A…	A0A1D6NPJ8	1145	1156	yes	no	2	0.00082516	128.85
ADDGSDTVTFMFESPK	NDDIITIKADDGSDTV	TFMFESPKQDKIADFE	K	A	D	P	K	Q	1	0	0	3	0	0	1	1	0	0	0	1	1	2	1	2	2	0	0	1	0	0	16	0	1745.75	Q43266;Q9SAQ3	Q43266	92	107	no	no	2	3.6963e-17	152.94
ADDKETCFAEEGK	AFVEKCCKADDKETCF	TCFAEEGKKLVAASQA	K	A	D	G	K	K	2	0	0	2	1	0	3	1	0	0	0	2	0	1	0	0	1	0	0	0	0	0	13	1	1498.62	CON__P02768-1	CON__P02768-1	585	597	yes	yes	2;3	0	298.91
ADDKETCFAEEGKK	AFVEKCCKADDKETCF	CFAEEGKKLVAASQAA	K	A	D	K	K	L	2	0	0	2	1	0	3	1	0	0	0	3	0	1	0	0	1	0	0	0	0	0	14	2	1626.72	CON__P02768-1	CON__P02768-1	585	598	yes	yes	3	1.5951e-27	170.26
ADEGFSATVR	PTVRIYCKADEGFSAT	EGFSATVRNGAVCLAP	K	A	D	V	R	N	2	1	0	1	0	0	1	1	0	0	0	0	0	1	0	1	1	0	0	1	0	0	10	0	1051.49	A0A1D6K1B9;P80610	A0A1D6K1B9	202	211	yes	no	2	7.4866e-26	166.86
ADEHVDVTNPATQEVVSR	GGEFVESRADEHVDVT	ATQEVVSRIPLTTADE	R	A	D	S	R	I	2	1	1	2	0	1	2	0	1	0	0	0	0	0	1	1	2	0	0	4	0	0	18	0	1965.94	B4G066;A0A1D6HUQ4;A0A1D6HUQ5	B4G066	57	74	yes	no	2;3	3.7859e-73	195.17
ADEVSQHIYDFISK	GHFVQQEKADEVSQHI	HIYDFISKF_______	K	A	D	S	K	F	1	0	0	2	0	1	1	0	1	2	0	1	0	1	0	2	0	0	1	1	0	0	14	0	1650.79	C0PGW3;A0A1D6GDU8	C0PGW3	317	330	yes	no	2	0.00045181	116.78
ADFDSTVGIHPSAAEEFVTMR	AVKCGATKADFDSTVG	AEEFVTMRTVTRRLSP	K	A	D	M	R	T	3	1	0	2	0	0	2	1	1	1	0	0	1	2	1	2	2	0	0	2	0	0	21	0	2279.05	B4FWU6;A0A1D6HP35;A0A1D6HP40;A0A1D6HP32;A0A1D6HP44;A0A1D6HP45;A0A1D6HP37;A0A1D6HP39	B4FWU6	459	479	no	no	2;3	1.8575e-62	166.38							By matching
ADFITYYEDVNTK	FDCHVWAKADFITYYE	YYEDVNTKRPVKWVFY	K	A	D	T	K	R	1	0	1	2	0	0	1	0	0	1	0	1	0	1	0	0	2	0	2	1	0	0	13	0	1577.72	A0A1D6LBY3	A0A1D6LBY3	138	150	yes	yes	2	1.463e-13	159.58
ADGAEAEAEPWLAAHGDASR	KAVIAACRADGAEAEA	AAHGDASRIVLAGDSA	R	A	D	S	R	I	7	1	0	2	0	0	3	2	1	0	1	0	0	0	1	1	0	1	0	0	0	0	20	0	2022.9	A0A1D6ERI3	A0A1D6ERI3	178	197	yes	yes	3	0.046185	55.322
ADGEREFMFYR	ALAFVTLRADGEREFM	EREFMFYRNPSADMLL	R	A	D	Y	R	N	1	2	0	1	0	0	2	1	0	0	0	0	1	2	0	0	0	0	1	0	0	0	11	1	1419.62	Q6XZ79;A0A1D6N511;B6U666	Q6XZ79	101	111	no	no	3	0.0022459	103.26
ADGFAGVFPEHK	PVDELIEKADGFAGVF	AGVFPEHKYEIVKRLQ	K	A	D	H	K	Y	2	0	0	1	0	0	1	2	1	0	0	1	0	2	1	0	0	0	0	1	0	0	12	0	1273.61	A0A1D6DVJ7;A0A1D6DVL4;A0A1D6DVK9;A0A1D6DVK7;A0A1D6DVK6;A0A1D6DVK8;A0A1D6DVL2;A0A1D6DVK3;A0A1D6DVL1;A0A1D6KZT0;A0A1D6KZT5;A0A1D6KZU0;A0A1D6LQM0;A0A1D6P3E7;C0PFV1;A0A1D6LQL9;A0A1D6NTT8;A0A1D6HUV5;A0A1D6HUU9;A0A1D6I7N7;A0A1D6NTT9;A0A1D6JMJ0;A0A1D6I7S2;A0A1D6I7S4;A0A1D6I7P1;A0A1D6JMI9;K7TX67;A0A1D6JGC8;A0A1D6JGD2;A0A1D6JGD0;A0A1D6JGC6;A0A1D6JGD6;A0A1D6JGD3;A0A1D6JGC0;A0A1D6JGD7;A0A1D6JGD9;A0A1D6JGE0;…	K7TX67	558	569	no	no	2;3	0.0029983	87.667
ADGSFAISEDTWNEPLGR	KQYVWESKADGSFAIS	TWNEPLGRGTEIRLHL	K	A	D	G	R	G	2	1	1	2	0	0	2	2	0	1	1	0	0	1	1	2	1	1	0	0	0	0	18	0	1963.89	A0A1D6LMX1;B8A0P3;A0A1D6LMW9;A0A1D6GWE1;A0A1D6LMX6;A0A1D6GWE2;A0A1D6LMX5;A0A1D6GWE3;A0A1D6LMX3;A0A1D6GWE5;A0A1D6LMX0;A0A1D6LMX4;A0A1D6GWE6;A0A1D6GWE7;A0A1D6LMX2	A0A1D6LMX1	139	156	yes	no	2	0.00093524	92.264
ADGSPFVGEVWPGDCVFPDFTSEK	KNDVWVQKADGSPFVG	FPDFTSEKARAWWASL	K	A	D	E	K	A	1	0	0	3	1	0	2	3	0	0	0	1	0	3	3	2	1	1	0	3	0	0	24	0	2642.16	A0A1D6HXT2;A0A1D6HXT1;A0A1D6HXT8;A0A1D6HXT7;A0A1D6HXT5;A0A1D6HXU0;A0A1D6HXT3;A0A1D6HXV7;A0A1D6HXV3;A0A1D6HXU9	A0A1D6HXT2	324	347	no	no	2	7.4155e-06	90.084
ADGWTPPEGWEQR	EPFLWVVRADGWTPPE	PPEGWEQRVGERGMLV	R	A	D	Q	R	V	1	1	0	1	0	1	2	2	0	0	0	0	0	0	2	0	1	2	0	0	0	0	13	0	1527.67	K7V4T1	K7V4T1	313	325	yes	yes	2	0.00049664	125.03
ADGYILEGK	SRPGQCGRADGYILEG	DGYILEGKELEFYMKK	R	A	D	G	K	E	1	0	0	1	0	0	1	2	0	1	1	1	0	0	0	0	0	0	1	0	0	0	9	0	964.487	Q08069	Q08069	194	202	yes	yes	1;2	3.8375e-07	179.1
ADIGIAVADATDAAR	NDAPALKKADIGIAVA	ADATDAARSASDIVLT	K	A	D	A	R	S	6	1	0	3	0	0	0	1	0	2	0	0	0	0	0	0	1	0	0	1	0	0	15	0	1428.72	A0A1D6DVJ7;A0A1D6DVL4;A0A1D6DVK9;A0A1D6DVK7;A0A1D6DVK6;A0A1D6DVK8;A0A1D6DVL2;A0A1D6DVK3;A0A1D6DVL1;A0A1D6KZT0;A0A1D6KZT5;A0A1D6KZU0;A0A1D6LQM0;A0A1D6P3E7;A0A1D6LQL9;K7TX67;A0A1D6JGC8;A0A1D6JGD2;A0A1D6JGD0;A0A1D6JGC6;A0A1D6JGD6;A0A1D6JGD3;A0A1D6JGC0;A0A1D6JGD7;A0A1D6JGD9;A0A1D6JGE0;A0A1D6Q0D6;A0A1D6MV35;A0A1D6MV33;A0A1D6MV37;A0A1D6MV31;A0A1D6KZT9;A0A1D6KZT1;A0A1D6MV34;A0A1D6KZT2;A0A1D6KZS7;A0A1D6K…	K7TX67	599	613	no	no	2	0.0027518	85.988
ADILDPALMR	KVIAATNRADILDPAL	ILDPALMRSGRLDRKI	R	A	D	M	R	S	2	1	0	2	0	0	0	0	0	1	2	0	1	0	1	0	0	0	0	0	0	0	10	0	1113.59	A0A1D6HNL5;B4FSV5;A0A1D6HNL9;C0P9N3;A0A1D6LY62;A0A1D6LY61;B4FBJ7;A0A1D6LY58	A0A1D6HNL5	324	333	no	no	2	0.014764	90.149
ADINAQCPAALK	RGRGPSCKADINAQCP	AQCPAALKVPGGCASA	K	A	D	L	K	V	4	0	1	1	1	1	0	0	0	1	1	1	0	0	1	0	0	0	0	0	0	0	12	0	1270.63	A0A1D6N932	A0A1D6N932	140	151	yes	yes	2	0.00018443	139.76
ADLEFLVGLLK	PLLLSPNKADLEFLVG	EFLVGLLKDGKLETLI	K	A	D	L	K	D	1	0	0	1	0	0	1	1	0	0	4	1	0	1	0	0	0	0	0	1	0	0	11	0	1216.71	B4FXY9;B8A187;A0A1D6J5A6	B4FXY9	126	136	yes	no	2	0.021407	83.081
ADLEMQIESLTEELAYLK	LDELTLTKADLEMQIE	TEELAYLKKNHEEEMK	K	A	D	L	K	K	2	0	0	1	0	1	4	0	0	1	4	1	1	0	0	1	1	0	1	0	0	0	18	0	2095.04	CON__P13645	CON__P13645	267	284	yes	yes	2;3	2.7514e-09	131.37
ADLEMQIESLTEELAYLKK	LDELTLTKADLEMQIE	EELAYLKKNHEEEMKD	K	A	D	K	K	N	2	0	0	1	0	1	4	0	0	1	4	2	1	0	0	1	1	0	1	0	0	0	19	1	2223.13	CON__P13645	CON__P13645	267	285	yes	yes	2;3	1.5243e-11	131.84
ADLGYNYGVILIPEGLIDFIPEVQK	ITDIICKRADLGYNYG	DFIPEVQKLIAELNEI	R	A	D	Q	K	L	1	0	1	2	0	1	2	3	0	4	3	1	0	1	2	0	0	0	2	2	0	0	25	0	2775.47	B4FQM2;A0A1D6NR86;A0A1D6NR89;C0P567;A0A1D6LW53;A0A1D6NR88;A0A1D6NR93;A0A1D6LW52	B4FQM2	319	343	yes	no	3	0.00035075	53.998
ADLLFVDNPVGTGFSYVDGGDK	RATTWLAKADLLFVDN	SYVDGGDKSLMAHTDA	K	A	D	D	K	S	1	0	1	4	0	0	0	4	0	0	2	1	0	2	1	1	1	0	1	3	0	0	22	0	2285.09	A0A1D6PYQ7;B6SYG2;A0A1D6PYQ9	A0A1D6PYQ7	106	127	yes	no	2;3	2.6711e-107	198.45
ADLNVPLDDAQK	KGKKVFVRADLNVPLD	VPLDDAQKITDDTRIR	R	A	D	Q	K	I	2	0	1	3	0	1	0	0	0	0	2	1	0	0	1	0	0	0	0	1	0	0	12	0	1297.65	B4G0K4	B4G0K4	24	35	yes	yes	2	0.0012326	119.21
ADLNVPLDENQNITDDTR	EGKRVFVRADLNVPLD	QNITDDTRIRAAIPTI	R	A	D	T	R	I	1	1	3	4	0	1	1	0	0	1	2	0	0	0	1	0	2	0	0	1	0	0	18	0	2041.96	A0A1D6M7C2	A0A1D6M7C2	98	115	yes	yes	2	0.00067422	96.012
ADLQAQLK	HELRGKSKADLQAQLK	ADLQAQLKEFKSELSL	K	A	D	L	K	E	2	0	0	1	0	2	0	0	0	0	2	1	0	0	0	0	0	0	0	0	0	0	8	0	885.492	B6T2K5;A0A1D6ED47;A0A1D6ED46	B6T2K5	15	22	yes	no	2	2.6817e-07	145.16
ADLSAAGGVNPPHYHPR	TLGVSFARADLSAAGG	NPPHYHPRATETALVL	R	A	D	P	R	A	3	1	1	1	0	0	0	2	2	0	1	0	0	0	3	1	0	0	1	1	0	0	17	0	1757.86	A0A1D6H9X6	A0A1D6H9X6	105	121	yes	yes	3	1.0436e-05	110.44
ADLVALSGAHTVGR	FKNRSLDKADLVALSG	SGAHTVGRGHCVSFSD	K	A	D	G	R	G	3	1	0	1	0	0	0	2	1	0	2	0	0	0	0	1	1	0	0	2	0	0	14	0	1365.74	B4FHG3	B4FHG3	200	213	yes	yes	3	0.046552	51.726
ADMDALPIQEMVEWEFK	AGPVFALRADMDALPI	EMVEWEFKSKEDGKMH	R	A	D	F	K	S	2	0	0	2	0	1	3	0	0	1	1	1	2	1	1	0	0	1	0	1	0	0	17	0	2050.94	B4FQ26;A0A1D6GDP3	B4FQ26	85	101	yes	no	2	0.0073617	72.489
ADNYGGFMIWDR	DVAPSAQKADNYGGFM	GGFMIWDRYYDKLSNY	K	A	D	D	R	Y	1	1	1	2	0	0	0	2	0	1	0	0	1	1	0	0	0	1	1	0	0	0	12	0	1443.62	A0A1D6HTN9	A0A1D6HTN9	281	292	yes	yes	2	0.00018544	139.74
ADPATGYPGR	PMTDMRMRADPATGYP	PATGYPGRTYRFYRGP	R	A	D	G	R	T	2	1	0	1	0	0	0	2	0	0	0	0	0	0	2	0	1	0	1	0	0	0	10	0	1003.47	B4F8R5;A0A1D6HKN1;A0A1D6HKN2;A0A1D6HKN3;A0A1D6HKN4	B4F8R5	609	618	no	no	2	0.0018936	115.78
ADPTSGYPGR	PMTDMRMRADPTSGYP	PTSGYPGRSYRFYQGN	R	A	D	G	R	S	1	1	0	1	0	0	0	2	0	0	0	0	0	0	2	1	1	0	1	0	0	0	10	0	1019.47	K7V329	K7V329	601	610	yes	yes	2	0.0014599	120.27
ADQLTDEQIAEFK	________________	DEQIAEFKEAFSLFDK	M	A	D	F	K	E	2	0	0	2	0	2	2	0	0	1	1	1	0	1	0	0	1	0	0	0	0	0	13	0	1506.72	Q7DLR7;P41040	Q7DLR7	2	14	yes	no	2	1.2788e-116	244.71
ADQLTDEQIAEFKEAFSLFDKDGDGCITTK	________________	GDGCITTKELGTVMRS	M	A	D	T	K	E	3	0	0	5	1	2	3	2	0	2	2	3	0	3	0	1	3	0	0	0	0	0	30	2	3391.58	Q7DLR7;P41040	Q7DLR7	2	31	yes	no	3	5.8664e-08	62.57
ADQNDRWASYAGPGGWNDPDMLEVGNGGMSEAEYR	NWGSMTSRADQNDRWA	GMSEAEYRSHFSIWAL	R	A	D	Y	R	S	4	2	3	4	0	1	3	6	0	0	1	0	2	0	2	2	0	2	2	1	0	0	35	1	3814.6	A0A1D6KS87;A0A1D6KS85;A0A1D6KS86;A0A1D6KS88	A0A1D6KS88	187	221	no	no	3	1.5349e-13	64.7
ADQQMLIYQGK	TQGQSTYRADQQMLIY	QMLIYQGKILKDETTL	R	A	D	G	K	I	1	0	0	1	0	3	0	1	0	1	1	1	1	0	0	0	0	0	1	0	0	0	11	0	1293.64	A0A1D6NY68;B4FZM9;A0A1D6NY66	A0A1D6NY68	41	51	yes	no	2	0.00079034	139.76
ADRDESSPYAAMLAAQDVAQR	ITGGMKVKADRDESSP	AAQDVAQRCKELGITA	K	A	D	Q	R	C	6	2	0	3	0	2	1	0	0	0	1	0	1	0	1	2	0	0	1	1	0	0	21	1	2264.05	B6T522;B4FBS3;A0A096RYU5;A0A1D6LPH1;A0A1D6P3R8;A0A1D6LPF3;A0A1D6P3S2;P19950;A0A1D6LPH8;A0A1D6LPF2;A0A1D6LPG6;A0A1D6LPD7;A0A1D6LPG1;A0A1D6LPI3	B6T522	63	83	yes	no	2	0.0027204	79.172
ADRLTFDAQVEER	YDVDAWFKADRLTFDA	FDAQVEERDMVETFER	K	A	D	E	R	D	2	2	0	2	0	1	2	0	0	0	1	0	0	1	0	0	1	0	0	1	0	0	13	1	1548.75	B8A1R0;A0A1D6FHK9	B8A1R0	268	280	yes	no	2	0.0066075	101.2
ADSQEDDFAR	ICPFFQDRADSQEDDF	SQEDDFARQLKADCAR	R	A	D	A	R	Q	2	1	0	3	0	1	1	0	0	0	0	0	0	1	0	1	0	0	0	0	0	0	10	0	1152.47	B4FG39	B4FG39	214	223	yes	yes	2	3.1574e-56	223.87	By MS/MS		By MS/MS	By matching			By matching
ADTLTDEINFLR	NKVELQAKADTLTDEI	TDEINFLRALYDAELS	K	A	D	L	R	A	1	1	1	2	0	0	1	0	0	1	2	0	0	1	0	0	2	0	0	0	0	0	12	0	1406.7	CON__P04259;CON__P02538;CON__P48668	CON__P02538	288	299	no	no	2	2.3901e-16	170.4
ADTPEPLCQVMLR	YMFELIQRADTPEPLC	PLCQVMLRVGDLERSI	R	A	D	L	R	V	1	1	0	1	1	1	1	0	0	0	2	0	1	0	2	0	1	0	0	1	0	0	13	0	1528.74	A0A1D6IYD6	A0A1D6IYD6	206	218	yes	yes	2	0.00043386	132.79
ADVGVGPVSWDDTVAAYAQSYAAQR	VDPHNAARADVGVGPV	AQSYAAQRQGDCQLIH	R	A	D	Q	R	Q	6	1	0	3	0	2	0	2	0	0	0	0	0	0	1	2	1	1	2	4	0	0	25	0	2596.22	B4FVP5	B4FVP5	39	63	yes	yes	2;3	8.9431e-35	144.95
ADVTVVAK	PLRTLAAKADVTVVAK	ADVTVVAKGDDVSLDT	K	A	D	A	K	G	2	0	0	1	0	0	0	0	0	0	0	1	0	0	0	0	1	0	0	3	0	0	8	0	801.46	C0PD01	C0PD01	277	284	yes	yes	2	0.0063676	137.9
AEAAPAAGGGIGDILATSDRDFLVR	________________	SDRDFLVRNSGEQVKI	M	A	E	V	R	N	6	2	0	3	0	0	1	4	0	2	2	0	0	1	1	1	1	0	0	1	0	0	25	1	2442.25	A0A1D6K5D2	A0A1D6K5D2	2	26	yes	yes	2	2.4435e-06	88
AEAATEAVAEETKPAEPVPEEEEK	EPAKEELKAEAATEAV	PVPEEEEKTVVVAEEE	K	A	E	E	K	T	6	0	0	0	0	0	9	0	0	0	0	2	0	0	3	0	2	0	0	2	0	0	24	1	2553.2	B4FBC9	B4FBC9	215	238	yes	yes	2;3	2.7965e-25	138.82
AEADLGNVLK	AQWVKNIKAEADLGNV	ADLGNVLKKLAYKH__	K	A	E	L	K	K	2	0	1	1	0	0	1	1	0	0	2	1	0	0	0	0	0	0	0	1	0	0	10	0	1028.55	A0A1D6H703;A0A1D6H708;A0A1D6H704;A0A1D6H710;A0A1D6H701;A0A1D6H707	A0A1D6H703	864	873	yes	no	2	0.0010493	126.03
AEAESLYQSK	EDIAQKSKAEAESLYQ	AESLYQSKYEELQITA	K	A	E	S	K	Y	2	0	0	0	0	1	2	0	0	0	1	1	0	0	0	2	0	0	1	0	0	0	10	0	1124.54	CON__P04264	CON__P04264	367	376	yes	yes	2	6.9929e-129	256.48			By matching	By MS/MS
AEAESLYQSKYEELQITAGR	EDIAQKSKAEAESLYQ	ELQITAGRHGDSVRNS	K	A	E	G	R	H	3	1	0	0	0	2	4	1	0	1	2	1	0	0	0	2	1	0	2	0	0	0	20	1	2285.12	CON__P04264	CON__P04264	367	386	yes	yes	2;3	0.00016501	108.14	By MS/MS	By MS/MS	By MS/MS	By MS/MS	By matching		By MS/MS
AEAESWYQTKYEELQVTAGR	EEIAQRSRAEAESWYQ	ELQVTAGRHGDDLRNT	R	A	E	G	R	H	3	1	0	0	0	2	4	1	0	0	1	1	0	0	0	1	2	1	2	1	0	0	20	1	2358.11	CON__P04259;CON__O95678;CON__P02538;CON__P48668	CON__P02538	350	369	no	no	3	0.00054042	78.917				By MS/MS			By MS/MS
AEAGQVGVGPEEAR	GEAGWPTKAEAGQVGV	GVGPEEARDFNAGMIR	K	A	E	A	R	D	3	1	0	0	0	1	3	3	0	0	0	0	0	0	1	0	0	0	0	2	0	0	14	0	1368.66	A0A1D6EHD9;A0A1D6EHE0	A0A1D6EHD9	276	289	no	no	2	8.9591e-08	144.4
AEATDVANAVLDGSDAILLGAETLR	TDNLRPTRAEATDVAN	LLGAETLRGLYPVETI	R	A	E	L	R	G	6	1	1	3	0	0	2	2	0	1	4	0	0	0	0	1	2	0	0	2	0	0	25	0	2484.27	B4F9G8;A0A1D6QHK0;A0A1D6QHK1;K7TM64	B4F9G8	328	352	no	no	2;3	2.9913e-47	151.85
AEATDVANAVLDGTDGILLGAETLR	IDNLRPTRAEATDVAN	LLGAETLRGLYPVDAV	R	A	E	L	R	G	5	1	1	3	0	0	2	3	0	1	4	0	0	0	0	0	3	0	0	2	0	0	25	0	2484.27	B4F8J8;A0A1D6PRY4;A0A1D6PRY7	B4F8J8	328	352	yes	no	2;3	1.4833e-25	138.25
AEATFPDR	PVRRYERKAEATFPDR	AEATFPDREMWAYGSI	K	A	E	D	R	E	2	1	0	1	0	0	1	0	0	0	0	0	0	1	1	0	1	0	0	0	0	0	8	0	905.424	B6T2W7	B6T2W7	208	215	yes	yes	2	0.0069069	130.56
AEATFPDREMWAYGSIWDASDWATDGGR	PVRRYERKAEATFPDR	DWATDGGRYRADYRYQ	K	A	E	G	R	Y	5	2	0	4	0	0	2	3	0	1	0	0	1	1	1	2	2	3	1	0	0	0	28	1	3160.36	B6T2W7	B6T2W7	208	235	yes	yes	3	5.523e-07	73.934
AEDDYDYLFK	________________	DDYDYLFKVVLIGDSG	R	A	E	F	K	V	1	0	0	3	0	0	1	0	0	0	1	1	0	1	0	0	0	0	2	0	0	0	10	0	1277.55	B4FIB2;A0A1D6LT87;C0PN94;A0A1D6LT90;A0A1D6P221;A0A1D6LT88;A0A1D6I258	B4FIB2	7	16	no	no	2	0.049181	76.843
AEDFAYLAAR	AVYANYGRAEDFAYLA	DFAYLAARGIDVTGKV	R	A	E	A	R	G	4	1	0	1	0	0	1	0	0	0	1	0	0	1	0	0	0	0	1	0	0	0	10	0	1125.55	A0A1D6GCA5;A0A1D6GCA3;A0A1D6GCA6;A0A1D6GCA4;K7V8V3;A0A1D6GCB0;A0A1D6GCA9;A0A1D6GCA8	A0A1D6GCA5	180	189	yes	no	2	0.0012779	123.96
AEDPDLVVFTGDNIYGADSTDAAK	AFLYRVFRAEDPDLVV	ADSTDAAKSMDAAIAP	R	A	E	A	K	S	4	0	1	5	0	0	1	2	0	1	1	1	0	1	1	1	2	0	1	2	0	0	24	0	2483.13	A0A1D6I9U6;A0A1D6I9U7	A0A1D6I9U6	97	120	yes	no	2	6.5409e-06	89.923
AEDSAWELK	HAEDKNLKAEDSAWEL	EDSAWELKKKFGNGVS	K	A	E	L	K	K	2	0	0	1	0	0	2	0	0	0	1	1	0	0	0	1	0	1	0	0	0	0	9	0	1047.49	B4FSG4	B4FSG4	46	54	yes	yes	2	0.037951	82.831
AEDSVAINTESAVR	SGGIRDVRAEDSVAIN	INTESAVRVKSGAGRG	R	A	E	V	R	V	3	1	1	1	0	0	2	0	0	1	0	0	0	0	0	2	1	0	0	2	0	0	14	0	1460.71	B6TX01;A0A1D6JM54	B6TX01	306	319	yes	no	2	1.9574e-112	236.05
AEEAAAQEPVK	ADKEDEPKAEEAAAQE	AAAQEPVKEEAKPEEP	K	A	E	V	K	E	4	0	0	0	0	1	3	0	0	0	0	1	0	0	1	0	0	0	0	1	0	0	11	0	1141.56	B4FBC9	B4FBC9	152	162	yes	yes	2	0.0020936	120.57
AEEAAAQEPVKEEAKPEEPK	ADKEDEPKAEEAAAQE	EAKPEEPKTEAPAEAA	K	A	E	P	K	T	5	0	0	0	0	1	7	0	0	0	0	3	0	0	3	0	0	0	0	1	0	0	20	2	2179.06	B4FBC9	B4FBC9	152	171	yes	yes	3	4.1185e-11	128.1
AEEAELIASK	QGGVHIVKAEEAELIA	EAELIASKMLGQILIT	K	A	E	S	K	M	3	0	0	0	0	0	3	0	0	1	1	1	0	0	0	1	0	0	0	0	0	0	10	0	1059.54	B4FRH5;A0A1D6HDG0;A0A1D6HDG2;A0A1D6HDG6;A0A1D6HDG9;A0A1D6HDG8;A0A1D6HDG4;A0A1D6LTB5;A0A1D6LTB4;A0A1D6LTA9;A0A1D6LTA7;A0A1D6LT95;A0A1D6M047;A0A1D6M045;A0A1D6M043	B4FRH5	101	110	yes	no	2	0.0039815	117.25
AEEAESIAR	QGGVHIVKAEEAESIA	EEAESIARKMLGQILV	K	A	E	A	R	K	3	1	0	0	0	0	3	0	0	1	0	0	0	0	0	1	0	0	0	0	0	0	9	0	974.467	B6TS21;A0A1D6Q570;A0A1D6Q567;A0A1D6Q571;A0A1D6Q573	B6TS21	101	109	yes	no	2	1.5199e-11	195.79
AEEAQAELPDSNQDVQQLIDNFAR	RLDGFVSKAEEAQAEL	QLIDNFARKNFTVEEL	K	A	E	A	R	K	4	1	2	3	0	4	3	0	0	1	2	0	0	1	1	1	0	0	0	1	0	0	24	0	2700.26	C0HHA6	C0HHA6	162	185	yes	yes	2;3	8.4626e-06	90.912		By matching	By matching
AEEAQAELPDSTHDVQQLIDNFAR	RLDGFVSKAEEAQAEL	QLIDNFARKNFTVEEL	K	A	E	A	R	K	4	1	1	3	0	3	3	0	1	1	2	0	0	1	1	1	1	0	0	1	0	0	24	0	2696.27	C0P4S1	C0P4S1	162	185	yes	yes	2;3	8.5852e-11	121.92
AEEEEGASGEVDYEK	HHLFHHRKAEEEEGAS	SGEVDYEKKEKHHKHM	K	A	E	E	K	K	2	0	0	1	0	0	6	2	0	0	0	1	0	0	0	1	0	0	1	1	0	0	15	0	1640.67	A8IK79	A8IK79	16	30	yes	yes	2	6.8628e-155	252.52
AEEFAFR	DNIRSIERAEEFAFRV	RAEEFAFRVEEDAVWS	R	A	E	F	R	V	2	1	0	0	0	0	2	0	0	0	0	0	0	2	0	0	0	0	0	0	0	0	7	0	868.408	A0A1D6NPJ8;A0A1D6NPP5;A0A1D6NPN6;A0A1D6NPQ9;A0A1D6NPN4;A0A1D6NPN8;A0A1D6NPR1;A0A1D6EJ84;A0A1D6EJR2;A0A1D6NPS9;A0A1D6NPT4;A0A1D6NPK8;A0A1D6EJE6;A0A1D6EJC0;A0A1D6EJH5;A0A1D6EJH0;A0A1D6EJE5;A0A1D6EJD3;A0A1D6EJB0;A0A1D6EJ77;A0A1D6NPR3;A0A1D6NPQ7;A0A1D6IQ43;A0A1D6IQ97;A0A1D6IQ41;A0A1D6IQA6;A0A1D6EJN4;A0A1D6NPV5;A0A1D6EJ98;A0A1D6NPH8;A0A1D6NPU3;A0A1D6EJR4;A0A1D6NPV0;A0A1D6QFJ7;A0A1D6NPU1;A0A1D6QFQ0;A0A…	A0A1D6NPJ8	1109	1115	yes	no	2	0.0049731	145.04
AEEHLSTLQADTPYSEFHHR	ALQGALRKAEEHLSTL	PYSEFHHRFQELGLEK	K	A	E	H	R	F	2	1	0	1	0	1	3	0	3	0	2	0	0	1	1	2	2	0	1	0	0	0	20	0	2367.09	A0A1D6P848;C0P6F8;A0A1D6P846;A0A1D6P851;A0A1D6P842;A0A1D6P843;P49036	P49036	216	235	no	no	2;3;4	3.7684e-73	179.84
AEEKKQGLQLLDFWVSPFGQR	________________	WVSPFGQRCRIALDEK	M	A	E	Q	R	C	1	1	0	1	0	3	2	2	0	0	3	2	0	2	1	1	0	1	0	1	0	0	21	2	2475.29	A0A1D6L6U6	A0A1D6L6U6	2	22	yes	yes	3	0.0080779	53.278	By MS/MS		By MS/MS		By MS/MS		By MS/MS
AEETAPVAEEK	VVTEEEKKAEETAPVA	TAPVAEEKAVEAAVEK	K	A	E	E	K	A	3	0	0	0	0	0	4	0	0	0	0	1	0	0	1	0	1	0	0	1	0	0	11	0	1172.56	B4FBC9	B4FBC9	25	35	yes	yes	2	0.0022672	115
AEEYHQQYLEK	VPAKRFYRAEEYHQQY	YHQQYLEKGGRFGFGQ	R	A	E	E	K	G	1	0	0	0	0	2	3	0	1	0	1	1	0	0	0	0	0	0	2	0	0	0	11	0	1436.66	A0A1D6K8P1	A0A1D6K8P1	227	237	yes	yes	2	1.0064e-16	179.6
AEEYLLSVPQDTPYSEFNHR	GLQSSLRKAEEYLLSV	PYSEFNHRFQELGLEK	K	A	E	H	R	F	1	1	1	1	0	1	3	0	1	0	2	0	0	1	2	2	1	0	2	1	0	0	20	0	2394.11	A0A1D6NT44;K7VDR8;A0A1D6NT57;A0A1D6NT56;A0A1D6NT59;P04712;A0A1D6NT60;A0A1D6NT50;A0A1D6NT61	A0A1D6NT44	208	227	yes	no	2;3	4.5043e-101	203.93
AEFAEVSK	RLSQRFPKAEFAEVSK	AEFAEVSKLVTDLTKV	K	A	E	S	K	L	2	0	0	0	0	0	2	0	0	0	0	1	0	1	0	1	0	0	0	1	0	0	8	0	879.434	CON__P02768-1	CON__P02768-1	250	257	yes	yes	2	0.0023631	125.16			By matching	By matching			By matching
AEFDAHMTK	VVIACHSKAEFDAHMT	EFDAHMTKAQEAGKLV	K	A	E	T	K	A	2	0	0	1	0	0	1	0	1	0	0	1	1	1	0	0	1	0	0	0	0	0	9	0	1048.46	B4FH44	B4FH44	15	23	yes	yes	2;3	0.00039565	145.46	By matching
AEFELWK	FYPPDMDKAEFELWKS	KAEFELWKSKLTDKEQ	K	A	E	W	K	S	1	0	0	0	0	0	2	0	0	0	1	1	0	1	0	0	0	1	0	0	0	0	7	0	921.46	K7V0F3;A0A1D6QCD2;A0A1D6QCD8;A0A1D6QCD9;A0A1D6QCD5	K7V0F3	337	343	yes	no	2	0.0065747	130.04
AEFFLSPDGPYK	IPQRRACRAEFFLSPD	LSPDGPYKTLEELWDG	R	A	E	Y	K	T	1	0	0	1	0	0	1	1	0	0	1	1	0	2	2	1	0	0	1	0	0	0	12	0	1369.66	B6TKQ4	B6TKQ4	292	303	yes	yes	2	0.018232	77.674
AEFGPSKPFAGAR	MPGLMACRAEFGPSKP	SKPFAGARISGSLHMT	R	A	E	A	R	I	3	1	0	0	0	0	1	2	0	0	0	1	0	2	2	1	0	0	0	0	0	0	13	1	1333.68	C0PHR4;A0A1D6PTE3;A0A1D6PTE4	C0PHR4	44	56	yes	no	2	0.042259	82.202
AEFVEVTK	RLSQKFPKAEFVEVTK	AEFVEVTKLVTDLTKV	K	A	E	T	K	L	1	0	0	0	0	0	2	0	0	0	0	1	0	1	0	0	1	0	0	2	0	0	8	0	921.481	CON__P02769	CON__P02769	249	256	yes	yes	2	0.0059385	141.48
AEGAMYLFPQIHLPHK	LEGFSCNKAEGAMYLF	PQIHLPHKAIEAAKAA	K	A	E	H	K	A	2	0	0	0	0	1	1	1	2	1	2	1	1	1	2	0	0	0	1	0	0	0	16	0	1850.95	A0A1D6KCZ2	A0A1D6KCZ2	393	408	yes	yes	3	0.0014161	79.639
AEGAMYLFPQILLPQK	LEGFSCNKAEGAMYLF	PQILLPQKAIEAAKAA	K	A	E	Q	K	A	2	0	0	0	0	2	1	1	0	1	3	1	1	1	2	0	0	0	1	0	0	0	16	0	1817.97	A0A1D6GRB4;A0A1D6GRA6;A0A1D6GRA9;A0A1D6GRB3;A0A1D6GRB0	A0A1D6GRB4	393	408	yes	no	2	0.057863	57.788
AEGAMYLFPR	LEGITCNKAEGAMYLF	GAMYLFPRLHLPQKAI	K	A	E	P	R	L	2	1	0	0	0	0	1	1	0	0	1	0	1	1	1	0	0	0	1	0	0	0	10	0	1153.56	A0A1D6IJP9;A0A1D6F1Q8;A0A1D6KVL0	A0A1D6IJP9	452	461	yes	no	2	0.0042159	105.98
AEGDKVVEEGYTDLVAYGR	IAAGGYDRAEGDKVVE	TDLVAYGRLFLANPDL	R	A	E	G	R	L	2	1	0	2	0	0	3	3	0	0	1	1	0	0	0	0	1	0	2	3	0	0	19	1	2069.99	Q49HE1	Q49HE1	316	334	yes	yes	2;3	8.4873e-89	197.41
AEGFEHYR	ALVALLLRAEGFEHYR	AEGFEHYRCDRNLSMG	R	A	E	Y	R	C	1	1	0	0	0	0	2	1	1	0	0	0	0	1	0	0	0	0	1	0	0	0	8	0	1007.45	Q43266;A0A1D6QBT1;Q9SAQ3	Q43266	54	61	no	no	2	0.025429	99.442
AEGLGLGLYLSPWDR	AELAAAARAEGLGLGL	LYLSPWDRHEPVYGDT	R	A	E	D	R	H	1	1	0	1	0	0	1	3	0	0	4	0	0	0	1	1	0	1	1	0	0	0	15	0	1645.85	B4FCX9;A0A1D6E3G0	B4FCX9	140	154	yes	no	2	0.00050695	97.45
AEGNLPVYGFHDPASFVK	DETVQRAKAEGNLPVY	HDPASFVKSIQKPRVV	K	A	E	V	K	S	2	0	1	1	0	0	1	2	1	0	1	1	0	2	2	1	0	0	1	2	0	0	18	0	1946.95	B4FSV6;A0A1D6LJP0;A0A1D6LJP4;A0A1D6LJP6;A0A1D6LJP1	B4FSV6	48	65	yes	no	2;3	3.0163e-24	154.56
AEIPIEEILEVAQPK	VAPLERSKAEIPIEEI	ILEVAQPKLEPFPFDK	K	A	E	P	K	L	2	0	0	0	0	1	4	0	0	3	1	1	0	0	2	0	0	0	0	1	0	0	15	0	1677.92	Q9SYS1;P55005	Q9SYS1	460	474	yes	no	2;3	2.8007e-05	125.22
AEIVQVVR	GDARAQARAEIVQVVR	AEIVQVVRNLDGELGD	R	A	E	V	R	N	1	1	0	0	0	1	1	0	0	1	0	0	0	0	0	0	0	0	0	3	0	0	8	0	912.539	A0A1D6LSN2	A0A1D6LSN2	132	139	yes	yes	2	0.0079291	128.38
AEIVSEVEK	RNRSLANKAEIVSEVE	EIVSEVEKNVWPAVAA	K	A	E	E	K	N	1	0	0	0	0	0	3	0	0	1	0	1	0	0	0	1	0	0	0	2	0	0	9	0	1002.52	B4FFA1;A0A1D6MVE2;A0A1D6HNQ2;A0A1D6Q0T4	B4FFA1	277	285	yes	no	2	0.019988	89.886
AELLDPAVK	YHNVKDAKAELLDPAV	ELLDPAVKGTLNVLGS	K	A	E	V	K	G	2	0	0	1	0	0	1	0	0	0	2	1	0	0	1	0	0	0	0	1	0	0	9	0	954.539	B4G1Y5	B4G1Y5	105	113	yes	yes	2	0.010563	99.815
AEMGTETPVK	EQSINDLKAEMGTETP	MGTETPVKKPDEPKPA	K	A	E	V	K	K	1	0	0	0	0	0	2	1	0	0	0	1	1	0	1	0	2	0	0	1	0	0	10	0	1061.51	Q8RUA7;A0A1D6EPF1;A0A1D6EPE8;A0A1D6EPF0	Q8RUA7	58	67	yes	no	2	6.8077e-05	134.84
AEMQIFVTK	RTDNEPYKAEMQIFVT	EMQIFVTKIVDIMKEE	K	A	E	T	K	I	1	0	0	0	0	1	1	0	0	1	0	1	1	1	0	0	1	0	0	1	0	0	9	0	1065.55	A0A1D6MYX9;A0A1D6MYX1;A0A1D6MYY0;A0A1D6MYX2	A0A1D6MYX9	108	116	yes	no	2	0.0099701	101.3
AEMVEILR	GDGQAQARAEMVEILR	AEMVEILRTLEGALGD	R	A	E	L	R	T	1	1	0	0	0	0	2	0	0	1	1	0	1	0	0	0	0	0	0	1	0	0	8	0	959.511	A0A1D6L6U6	A0A1D6L6U6	131	138	yes	yes	2	0.0015889	154.49
AEMVEQFNR	SSPEYQHRAEMVEQFN	EMVEQFNRSNKWKKRG	R	A	E	N	R	S	1	1	1	0	0	1	2	0	0	0	0	0	1	1	0	0	0	0	0	1	0	0	9	0	1122.51	O23888	O23888	997	1005	yes	yes	2	0.00075013	137.95
AENFQLQGR	________________	ENFQLQGRHGKSRVRV	M	A	E	G	R	H	1	1	1	0	0	2	1	1	0	0	1	0	0	1	0	0	0	0	0	0	0	0	9	0	1061.53	B4FTA4	B4FTA4	2	10	yes	yes	2	0.00063391	136.52
AENITVVSVPGSFEVPITAQK	TFERYSVKAENITVVS	EVPITAQKLGKSGKFD	K	A	E	Q	K	L	2	0	1	0	0	1	2	1	0	2	0	1	0	1	2	2	2	0	0	4	0	0	21	0	2185.16	B6TGS8;A0A1D6JG49	B6TGS8	105	125	yes	no	2	0.0004928	105.57
AENVITQLQK	GDPKYQQKAENVITQL	NVITQLQKIYPSDGLL	K	A	E	Q	K	I	1	0	1	0	0	2	1	0	0	1	1	1	0	0	0	0	1	0	0	1	0	0	10	0	1142.63	K7TW48;A0A1D6JDQ0;A0A1D6JDP8;A0A1D6JDQ2;K7TS79;A0A1D6JDR6;A0A1D6JDQ3;A0A1D6JDQ1;A0A1D6JDR1;A0A1D6JDQ4;A0A1D6JDP7	K7TW48	276	285	yes	no	2	0.0003181	136.96
AEQMLINNPSR	LVLNVVRRAEQMLINN	MLINNPSRVKEYLPIT	R	A	E	S	R	V	1	1	2	0	0	1	1	0	0	1	1	0	1	0	1	1	0	0	0	0	0	0	11	0	1271.63	B4FUH2;A0A1D6NB06;A0A1D6NB04;A0A1D6NB05	B4FUH2	109	119	yes	no	2	0.035102	77.204
AESAPLNDNTK	DAGKCSNRAESAPLND	APLNDNTKSLVLMNYF	R	A	E	T	K	S	2	0	2	1	0	0	1	0	0	0	1	1	0	0	1	1	1	0	0	0	0	0	11	0	1158.55	K7VYS6;A0A1D6P891;A0A1D6P892	K7VYS6	273	283	yes	no	2	0.0016651	126.12
AESLEDAIQIINR	GPVLLLMKAESLEDAI	DAIQIINRNKYGNGAS	K	A	E	N	R	N	2	1	1	1	0	1	2	0	0	3	1	0	0	0	0	1	0	0	0	0	0	0	13	0	1470.77	B4G066;A0A1D6HUQ4;A0A1D6HUQ3	B4G066	432	444	yes	no	2	0.00041308	133.15
AETECQNTEYQQLLDIK	EEQLQQIRAETECQNT	YQQLLDIKIRLENEIQ	R	A	E	I	K	I	1	0	1	1	1	3	3	0	0	1	2	1	0	0	0	0	2	0	1	0	0	0	17	0	2081.96	CON__P13645	CON__P13645	423	439	yes	yes	2	0	312.38
AETFGIPIPDWAK	LLAASILRAETFGIPI	IPIPDWAKNPKKLAEA	R	A	E	A	K	N	2	0	0	1	0	0	1	1	0	2	0	1	0	1	2	0	1	1	0	0	0	0	13	0	1443.74	A0A1D6QG35;K7V1I3;A0A1D6QG77;A0A1D6QG62;A0A1D6QG29;A0A1D6QG79;A0A1D6QG49;A0A1D6QG56	A0A1D6QG35	733	745	yes	no	2	0.010926	83.204
AETLAEEAKPSEPEPQEK	VPPAEEAKAETLAEEA	SEPEPQEKTVVVTEEE	K	A	E	E	K	T	3	0	0	0	0	1	6	0	0	0	1	2	0	0	3	1	1	0	0	0	0	0	18	1	1981.95	C0P4T2	C0P4T2	164	181	yes	yes	2;3	4.1161e-58	184.21
AEVEQQQDTPK	________________	EQQQDTPKLFNRWTFD	M	A	E	P	K	L	1	0	0	1	0	3	2	0	0	0	0	1	0	0	1	0	1	0	0	1	0	0	11	0	1271.6	B6SHZ1	B6SHZ1	2	12	yes	yes	2	1.019e-32	202
AEVLDTVK	DLSKVALRAEVLDTVK	AEVLDTVKSDDMATLF	R	A	E	V	K	S	1	0	0	1	0	0	1	0	0	0	1	1	0	0	0	0	1	0	0	2	0	0	8	0	873.481	A0A1D6HCE3;B4FVL1	A0A1D6HCE3	39	46	yes	no	2	0.05965	85.862
AEVLLDPNTLSK	MLDDLDGKAEVLLDPN	LDPNTLSKDGTVALST	K	A	E	S	K	D	1	0	1	1	0	0	1	0	0	0	3	1	0	0	1	1	1	0	0	1	0	0	12	0	1298.71	A0A1D6IVE1;A0A1D6IVE0;A0A1D6IVD2;A0A1D6IVD3;A0A1D6IVD1;K7TFH9	A0A1D6IVD2	118	129	no	no	2	0.007774	91.62
AEWREDMTFEEAVK	HLAIPILRAEWREDMT	MTFEEAVKLVEKCLLV	R	A	E	V	K	L	2	1	0	1	0	0	4	0	0	0	0	1	1	1	0	0	1	1	0	1	0	0	14	1	1739.78	B4FCX3;A0A1D6ET23	B4FCX3	192	205	yes	no	2	3.0582e-11	151.3
AEYPIFDK	QFACTRFKAEYPIFDK	AEYPIFDKVDVNGSNA	K	A	E	D	K	V	1	0	0	1	0	0	1	0	0	1	0	1	0	1	1	0	0	0	1	0	0	0	8	0	981.481	B4FRF0;Q6JAH6	Q6JAH6	95	102	no	no	2	0.019819	104.01
AFADAGADVLFIDALASVEEMK	DEALWRVKAFADAGAD	LASVEEMKAFCAVAPE	K	A	F	M	K	A	6	0	0	3	0	0	2	1	0	1	2	1	1	2	0	1	0	0	0	2	0	0	22	0	2282.11	A0A1D6ECS1	A0A1D6ECS1	40	61	yes	yes	2	3.0011e-08	122.65
AFADEMGIPFMETSAK	VVATETAKAFADEMGI	PFMETSAKNATNVQQA	K	A	F	A	K	N	3	0	0	1	0	0	2	1	0	1	0	1	2	2	1	1	1	0	0	0	0	0	16	0	1743.78	Q05737;B4FQY4;B4FC26;A0A1D6Q6B9;A0A1D6HEX4;A0A1D6HEW6;A0A1D6HEW7;K7UHM3;A0A1D6HEW8	Q05737	138	153	yes	no	2	0.0016714	89.358
AFADSISNWADVVIAYEPVWAIGTGK	EVCFEQMKAFADSISN	VWAIGTGKVATPEQAQ	K	A	F	G	K	V	5	0	1	2	0	0	1	2	0	3	0	1	0	1	1	2	1	2	1	3	0	0	26	0	2779.39	A0A1D6ETY2;A0A1D6ETY3;B4FTJ0	B4FTJ0	198	223	no	no	3	0.0042819	39.645
AFAEASMTTAYEK	YNTDESIRAFAEASMT	SMTTAYEKKWPLYLST	R	A	F	E	K	K	4	0	0	0	0	0	2	0	0	0	0	1	1	1	0	1	2	0	1	0	0	0	13	0	1418.64	K7V067	K7V067	191	203	yes	yes	2	5.7065e-23	173.06
AFAMTGWR	LTVNGFSKAFAMTGWR	AFAMTGWRLGYLAAPK	K	A	F	W	R	L	2	1	0	0	0	0	0	1	0	0	0	0	1	1	0	0	1	1	0	0	0	0	8	0	938.443	B4G195;A0A1D6FPP1;B4FY87;A0A1D6N631;A0A1D6N634	B4G195	293	300	no	no	2	0.0062355	118.74
AFCAVAPEVPK	LASVEEMKAFCAVAPE	AVAPEVPKMANMLEGG	K	A	F	P	K	M	3	0	0	0	1	0	1	0	0	0	0	1	0	1	2	0	0	0	0	2	0	0	11	0	1187.6	A0A1D6ECS1	A0A1D6ECS1	62	72	yes	yes	2	0.0037502	110.39
AFCGMDAK	RLRDLNPRAFCGMDAK	AFCGMDAKMGVLMRYV	R	A	F	A	K	M	2	0	0	1	1	0	0	1	0	0	0	1	1	1	0	0	0	0	0	0	0	0	8	0	898.368	K7U1M0	K7U1M0	427	434	yes	yes	2	0.053068	87.696
AFDAAAAGPNFPWMSR	DVYAPFVKAFDAAAAG	PNFPWMSRVAAVAPFD	K	A	F	S	R	V	5	1	1	1	0	0	0	1	0	0	0	0	1	2	2	1	0	1	0	0	0	0	16	0	1707.78	A0A1D6F8J3	A0A1D6F8J3	258	273	yes	yes	2	9.0285e-12	144.15
AFDEGPWPK	RAVAAARKAFDEGPWP	FDEGPWPKMTAYERSR	K	A	F	P	K	M	1	0	0	1	0	0	1	1	0	0	0	1	0	1	2	0	0	1	0	0	0	0	9	0	1045.49	A0A1D6NYF1;Q43274;A0A1D6NYE8;A0A1D6NYE7;A0A1D6NYF0	A0A1D6NYF1	80	88	yes	no	2	0.0047479	113.66
AFDLASKPEGVGTPTK	QYEEAKFKAFDLASKP	EGVGTPTKDFRALFSQ	K	A	F	T	K	D	2	0	0	1	0	0	1	2	0	0	1	2	0	1	2	1	2	0	0	1	0	0	16	1	1616.84	A0A1D6L9Y9	A0A1D6L9Y9	229	244	yes	yes	2	1.2043e-44	166.52
AFDLLLQGK	LGLQDINKAFDLLLQG	FDLLLQGKSLRCILWM	K	A	F	G	K	S	1	0	0	1	0	1	0	1	0	0	3	1	0	1	0	0	0	0	0	0	0	0	9	0	1003.57	A0A1D6JR67;B4FTP4;A0A1D6JR65	A0A1D6JR67	239	247	yes	no	2	0.0039159	115.71
AFDLMAK	VPFAEINKAFDLMAKG	KAFDLMAKGEGIRCII	K	A	F	A	K	G	2	0	0	1	0	0	0	0	0	0	1	1	1	1	0	0	0	0	0	0	0	0	7	0	794.4	Q43264;P00333;A0A1D6L3D5;A0A1D6L3D3;A0A1D6L3D1;A0A1D6L3D2	Q43264	361	367	yes	no	2	0.018434	117.16
AFDNEATDEAIGFAIENAK	MLSAATAKAFDNEATD	GFAIENAKTMGLCNTD	K	A	F	A	K	T	5	0	2	2	0	0	3	1	0	2	0	1	0	2	0	0	1	0	0	0	0	0	19	0	2024.93	C0PGG5	C0PGG5	462	480	yes	yes	2	1.7215e-40	160.95
AFDVVNSIK	PNLTLNPRAFDVVNSI	FDVVNSIKAQVEAACP	R	A	F	I	K	A	1	0	1	1	0	0	0	0	0	1	0	1	0	1	0	1	0	0	0	2	0	0	9	0	991.534	A5H453;C4J6E4	A5H453	103	111	no	no	2	0.0011144	130.41		By matching
AFEDAEITHVDDTVDPVRDMETISEELR	DGIFHVLRAFEDAEIT	ETISEELRLKDIEFMK	R	A	F	L	R	L	2	2	0	5	0	0	5	0	1	2	1	0	1	1	1	1	3	0	0	3	0	0	28	1	3231.49	A0A1D6IYG9;B4FUE0;A0A1D6IYG5;A0A1D6IYG6;A0A1D6IYG7	A0A1D6IYG9	127	154	yes	no	3	0.015907	33.263
AFEGWGTNEK	EDCEQLHKAFEGWGTN	EGWGTNEKLIISILAH	K	A	F	E	K	L	1	0	1	0	0	0	2	2	0	0	0	1	0	1	0	0	1	1	0	0	0	0	10	0	1137.51	A0A1D6HKP7;A0A1D6HKP8	A0A1D6HKP7	120	129	yes	no	2	0.00033452	138.22
AFENGLGR	GGRRSRRRAFENGLGR	AFENGLGRTPQMGWNS	R	A	F	G	R	T	1	1	1	0	0	0	1	2	0	0	1	0	0	1	0	0	0	0	0	0	0	0	8	0	862.43	A0A1D6KS87;A0A1D6KS85;A0A1D6KS86	A0A1D6KS87	61	68	yes	no	2	0.009369	125.31
AFEPILLAGR	RPEMLRLKAFEPILLA	EPILLAGRSRFKDIDM	K	A	F	G	R	S	2	1	0	0	0	0	1	1	0	1	2	0	0	1	1	0	0	0	0	0	0	0	10	0	1085.62	B6SNQ7;B6TG61	B6SNQ7	54	63	yes	no	2	0.0010857	125.75
AFESEASIDGNQWIAPVLK	ETVEDIIKAFESEASI	QWIAPVLKGLRRSSPT	K	A	F	L	K	G	3	0	1	1	0	1	2	1	0	2	1	1	0	1	1	2	0	1	0	1	0	0	19	0	2074.04	B6TN48	B6TN48	251	269	yes	yes	2	1.0336e-10	127.97
AFEYAQQAK	NGLLQVDRAFEYAQQA	FEYAQQAKKLPLVSYR	R	A	F	A	K	K	3	0	0	0	0	2	1	0	0	0	0	1	0	1	0	0	0	0	1	0	0	0	9	0	1054.51	A0A1D6HFD3;A0A1D6HFD4;A0A1D6HFC3;A0A1D6HFC6;A0A1D6HFD2;A0A1D6HFC9;A0A1D6HFC5;A0A1D6HFD0;A0A1D6HFD1;A0A1D6HFC4;A0A1D6HFD5;A0A1D6HFD7;A0A1D6HFD8;A0A1D6HFD9;A0A1D6HFE0;A0A1D6HFD6;A0A1D6GR17	A0A1D6HFD3	541	549	yes	no	2	3.8529e-07	166.09
AFFASTGTEANEAAIK	VEVSFADRAFFASTGT	EANEAAIKFSRKFQRA	R	A	F	I	K	F	5	0	1	0	0	0	2	1	0	1	0	1	0	2	0	1	2	0	0	0	0	0	16	0	1626.79	A0A1D6LGE4	A0A1D6LGE4	187	202	yes	yes	2	3.447e-111	228.76
AFFDATGGLWR	GMMAAQMKAFFDATGG	DATGGLWREQSLAGKP	K	A	F	W	R	E	2	1	0	1	0	0	0	2	0	0	1	0	0	2	0	0	1	1	0	0	0	0	11	0	1239.6	B4FWD0;A0A1D6M7K1;A0A1D6FSS5;K7VH40;B6TFN1	B6TFN1	91	101	no	no	2	2.4071e-42	211.86
AFFDDYK	EKYAADEKAFFDDYKE	KAFFDDYKEAHLKLSE	K	A	F	Y	K	E	1	0	0	2	0	0	0	0	0	0	0	1	0	2	0	0	0	0	1	0	0	0	7	0	904.397	B6TM55;A0A1D6PD08;A0A1D6PD14;A0A1D6KDY5;A0A1D6I684;A0A1D6QVA2;A0A1D6FCM2;A0A1D6Q9R4;A0A1D6Q9R5;A0A1D6PD18;A0A1D6ILX2;A0A1D6MBH1;A0A1D6JYX5;B6U9S6;A0A1D6JYW7;A0A1D6JYW6	B6TM55	230	236	no	no	2	0.0049731	133.81
AFFDSTGSLWEAQK	GAMAAQMKAFFDSTGS	GSLWEAQKLAGKPAGF	K	A	F	Q	K	L	2	0	0	1	0	1	1	1	0	0	1	1	0	2	0	2	1	1	0	0	0	0	14	0	1585.74	B6SPB2	B6SPB2	136	149	yes	yes	2	4.2801e-35	185.2
AFFPDENVLATVVK	WSAHGEGRAFFPDENV	NVLATVVKSNLAPVRY	R	A	F	V	K	S	2	0	1	1	0	0	1	0	0	0	1	1	0	2	1	0	1	0	0	3	0	0	14	0	1548.82	A0A1D6L245;A0A1D6L248;A0A1D6L250;A0A1D6L249;A0A1D6DVI8;A0A1D6DVI9;A0A1D6DVJ0;A0A1D6DVI6;A0A1D6DVJ1	A0A1D6L245	1320	1333	yes	no	2	0.0070044	83.856
AFGAELVLTDAAK	MERRVLLRAFGAELVL	LVLTDAAKGMKGAVDK	R	A	F	A	K	G	4	0	0	1	0	0	1	1	0	0	2	1	0	1	0	0	1	0	0	1	0	0	13	0	1304.7	A0A1D6MPD4;B4FR08;A0A1D6MPD1;A0A1D6MPD2;A0A1D6FCB3;B8A367;A0A1D6FCB5;A0A1D6FCB4	A0A1D6MPD4	185	197	no	no	2	2.2983e-20	164.68
AFGAELVLTDPLLGMK	MERRIILKAFGAELVL	TDPLLGMKGAVKKAEE	K	A	F	M	K	G	2	0	0	1	0	0	1	2	0	0	4	1	1	1	1	0	1	0	0	1	0	0	16	0	1673.91	P80608;B8A377;A0A1D6KGP0	P80608	114	129	yes	no	2	2.4281e-95	222.55
AFGEQPITTPHIHPATAVTFAVAEK	GAILVSAKAFGEQPIT	VTFAVAEKIKRYIRTS	K	A	F	E	K	I	5	0	0	0	0	1	2	1	2	2	0	1	0	2	3	0	4	0	0	2	0	0	25	0	2632.36	K7U9N2	K7U9N2	444	468	yes	yes	2;3;4	5.1402e-07	110.13
AFGLEPEELRR	IKDAVLERAFGLEPEE	LEPEELRRLQKRFGPP	R	A	F	R	R	L	1	2	0	0	0	0	3	1	0	0	2	0	0	1	1	0	0	0	0	0	0	0	11	1	1315.69	A0A1D6H9X6	A0A1D6H9X6	206	216	yes	yes	2	0.01157	120.27
AFGMELLR	RAINFYEKAFGMELLR	AFGMELLRKRDNSEYK	K	A	F	L	R	K	1	1	0	0	0	0	1	1	0	0	2	0	1	1	0	0	0	0	0	0	0	0	8	0	935.49	B4F836;A0A1D6M0D9;A0A1D6M0E1	B4F836	235	242	yes	no	2	0.010728	124.98
AFGMTVTVISSSPAK	HLAVKFGKAFGMTVTV	VISSSPAKREEALGRL	K	A	F	A	K	R	2	0	0	0	0	0	0	1	0	1	0	1	1	1	1	3	2	0	0	2	0	0	15	0	1494.78	B4FR97;A0A1D6I3Z7	B4FR97	208	222	no	no	2	7.6147e-35	157.68
AFGRDVVDAHYK	YCAAGADKAFGRDVVD	DVVDAHYKACLYAGIN	K	A	F	Y	K	A	2	1	0	2	0	0	0	1	1	0	0	1	0	1	0	0	0	0	1	2	0	0	12	1	1376.68	A0A1D6JTN4;A0A1D6JTN5;A0A1D6JTN6;A0A1D6JTN7;P38559;A0A1D6PGQ1;P38563	A0A1D6JTN6	166	177	no	no	3	0.00035515	112.84
AFGVAPEQGLVLAR	LLNRAALRAFGVAPEQ	EQGLVLARRCNVTTDA	R	A	F	A	R	R	3	1	0	0	0	1	1	2	0	0	2	0	0	1	1	0	0	0	0	2	0	0	14	0	1426.79	A0A1D6GW54	A0A1D6GW54	84	97	yes	yes	2	1.5506e-11	148.41
AFGVLIPDQGIALR	DVTKSISKAFGVLIPD	PDQGIALRGLFIIDKE	K	A	F	L	R	G	2	1	0	1	0	1	0	2	0	2	2	0	0	1	1	0	0	0	0	1	0	0	14	0	1468.84	C4J9M7;B4FM07	B4FM07	176	189	no	no	2	0.008473	82.515
AFIAGVADDNGYGWAIAK	PIDLRGKRAFIAGVAD	GYGWAIAKALAAAGAE	R	A	F	A	K	A	5	0	1	2	0	0	0	3	0	2	0	1	0	1	0	0	0	1	1	1	0	0	18	0	1837.9	B4FFA7;A0A1D6PZ67;A0A1D6PZ68;A0A1D6PZ66;A0A1R3LXW2;A0A1D6PZ73;A0A1D6PZ71;A0A1D6I134;B6TYG2;A0A1D6I133;A0A1D6I135;A0A1D6I132;A0A1D6I136;A0A1D6I128	B4FFA7	81	98	no	no	2	0.01308	64.89
AFIEGMIK	KDQDAFFRAFIEGMIK	AFIEGMIKMGELQNPR	R	A	F	I	K	M	1	0	0	0	0	0	1	1	0	2	0	1	1	1	0	0	0	0	0	0	0	0	8	0	907.484	C0HEE6;A0A1D6I6C4;A0A1D6I6C2	C0HEE6	300	307	yes	no	2	0.026872	110.31
AFIWVIK	LGLESSNRAFIWVIKA	RAFIWVIKAGDKFPEV	R	A	F	I	K	A	1	0	0	0	0	0	0	0	0	2	0	1	0	1	0	0	0	1	0	1	0	0	7	0	875.527	A0A1D6MJX9	A0A1D6MJX9	331	337	yes	yes	2	0.058236	96.048
AFLPVIESFGFSSQLR	GTPLYNIKAFLPVIES	FGFSSQLRAATSGQAF	K	A	F	L	R	A	1	1	0	0	0	1	1	1	0	1	2	0	0	3	1	3	0	0	0	1	0	0	16	0	1796.95	K7VQ65;B6U0S1;A0A1D6GCC4;A0A1D6LB93;A0A1D6LB92	K7VQ65	771	786	yes	no	2	0.0012646	92.427
AFLSTADSAVQLLTEATKPVSGWK	WSCLDENKAFLSTADS	TKPVSGWKGIEYRAAF	K	A	F	W	K	G	4	0	0	1	0	1	1	1	0	0	3	2	0	1	1	3	3	1	0	2	0	0	24	1	2519.33	K7V0F3;A0A1D6QCD2;A0A1D6QCD8;A0A1D6QCD5	K7V0F3	288	311	yes	no	2;3	6.3151e-05	95.223
AFLVEEQK	AVRERIIRAFLVEEQK	AFLVEEQKIVKKVLKI	R	A	F	Q	K	I	1	0	0	0	0	1	2	0	0	0	1	1	0	1	0	0	0	0	0	1	0	0	8	0	962.507	A0A1D6PW12;B6UGU1;B6UE26;B4FGQ6;A0A1D6PW14;K7UV45;B4FXX2	A0A1D6PW12	68	75	yes	no	2	0.00038096	171.53
AFMTADLPHELIELLEK	EQVSAAVKAFMTADLP	ELIELLEKIVLQNSAF	K	A	F	E	K	I	2	0	0	1	0	0	3	0	1	1	4	1	1	1	1	0	1	0	0	0	0	0	17	0	1969.02	A0A1D6NPJ8;A0A1D6NPP5;A0A1D6NPN6;A0A1D6NPQ9;A0A1D6NPN4;A0A1D6NPN8;A0A1D6NPR1;A0A1D6EJ84;A0A1D6EJR2;A0A1D6NPS9;A0A1D6NPT4;A0A1D6NPK8;A0A1D6EJE6;A0A1D6EJC0;A0A1D6EJH5;A0A1D6EJH0;A0A1D6EJE5;A0A1D6EJD3;A0A1D6EJB0;A0A1D6EJ77;A0A1D6NPR3;A0A1D6NPQ7;A0A1D6IQ43;A0A1D6IQ97;A0A1D6IQ41;A0A1D6IQA6;A0A1D6EJN4;A0A1D6NPV5;A0A1D6EJ98;A0A1D6NPH8;A0A1D6NPU3;A0A1D6EJR4;A0A1D6NPV0;A0A1D6QFJ7;A0A1D6NPU1;A0A1D6QFQ0;A0A…	A0A1D6NPJ8	1008	1024	yes	no	2;3	5.4668e-06	118.31
AFMTMAGEIK	KDATNVEKAFMTMAGE	MTMAGEIKNRMASQPA	K	A	F	I	K	N	2	0	0	0	0	0	1	1	0	1	0	1	2	1	0	0	1	0	0	0	0	0	10	0	1097.52	A0A1D6FXI1;B4FAE1	A0A1D6FXI1	137	146	yes	no	2	0.00078706	128.03
AFNISLDEALGLSK	YATPEIFKAFNISLDE	DEALGLSKRCGLSDTT	K	A	F	S	K	R	2	0	1	1	0	0	1	1	0	1	3	1	0	1	0	2	0	0	0	0	0	0	14	0	1476.78	A0A1D6GTY3;B6UB28;B4FEX7;A0A1D6GTY0	A0A1D6GTY3	78	91	yes	no	2	0.00022602	127.07
AFNISLDQALGLSK	YASPEIFKAFNISLDQ	DQALGLSKRCGLSDTT	K	A	F	S	K	R	2	0	1	1	0	1	0	1	0	1	3	1	0	1	0	2	0	0	0	0	0	0	14	0	1475.8	A0A1D6LPB9	A0A1D6LPB9	78	91	yes	yes	2	2.9011e-12	153.79
AFPDHEVVMVEGGR	EAYAVLQKAFPDHEVV	VVMVEGGREIALGGGN	K	A	F	G	R	E	1	1	0	1	0	0	2	2	1	0	0	0	1	1	1	0	0	0	0	3	0	0	14	0	1541.73	C0PHP8;A0A1D6J8B5;B8A3B1	C0PHP8	338	351	yes	no	2;3	0.00017345	107.74
AFPSLTYIAVNK	DQLIEKIKAFPSLTYI	LTYIAVNKDGETFSNI	K	A	F	N	K	D	2	0	1	0	0	0	0	0	0	1	1	1	0	1	1	1	1	0	1	1	0	0	12	0	1322.72	Q9SE94;A0A1R3MQ97;A0A1D6L978;A0A1D6L977;A0A1D6L981;A0A1D6L979;A0A1D6L980	Q9SE94	488	499	yes	no	2	0.00017283	140.24
AFQLYNSGIFTGTCGTALDHGVTAVGYGTENGK	VAIEAGGRAFQLYNSG	GYGTENGKDYWIVKNS	R	A	F	G	K	D	3	0	2	1	1	1	1	7	1	1	2	1	0	2	0	1	5	0	2	2	0	0	33	0	3405.59	A0A1D6JG13;K7TP58;A0A1D6JG19;C4J639;A0A1D6JG14	A0A1D6JG13	248	280	yes	no	3	1.4755e-10	55.984
AFQLYNSGIFTGTCGTALDHGVTAVGYGTENGKDYWIVK	VAIEAGGRAFQLYNSG	GKDYWIVKNSWGSSWG	R	A	F	V	K	N	3	0	2	2	1	1	1	7	1	2	2	2	0	2	0	1	5	1	3	3	0	0	39	1	4210.01	A0A1D6JG13;K7TP58;A0A1D6JG19;C4J639;A0A1D6JG14	A0A1D6JG13	248	286	yes	no	3;4	5.4915e-25	96.382	By MS/MS		By MS/MS		By MS/MS		By MS/MS
AFQLYSSGIFDGR	ASIEASRRAFQLYSSG	SSGIFDGRCGTYLDHG	R	A	F	G	R	C	1	1	0	1	0	1	0	2	0	1	1	0	0	2	0	2	0	0	1	0	0	0	13	0	1459.71	A0A1D6LPA2	A0A1D6LPA2	302	314	yes	yes	2	5.1047e-09	153.7	By MS/MS		By MS/MS		By MS/MS		By MS/MS
AFQSAYFDR	ICGVGLVKAFQSAYFD	FQSAYFDRYGGGANSL	K	A	F	D	R	Y	2	1	0	1	0	1	0	0	0	0	0	0	0	2	0	1	0	0	1	0	0	0	9	0	1103.5	A0A1D6HYR6;A0A1D6HYR5;A0A1D6HYR0;A0A1D6HYR4;Q84RL7;B4FA22;A0A1D6HYQ4;A0A1D6HYR2;A0A1D6EMF6;A0A1D6EMF3;A0A1D6EMF7;A0A1D6EMF4;Q9ATM8;B6TS83;A0A1D6EMF2;A0A1D6EMG3	A0A1D6HYR6	150	158	yes	no	2	0.00094177	131.09
AFSAGMDIK	LVESSSSRAFSAGMDI	FSAGMDIKGVAVEIQK	R	A	F	I	K	G	2	0	0	1	0	0	0	1	0	1	0	1	1	1	0	1	0	0	0	0	0	0	9	0	938.453	A0A1D6P2U5;A0A1D6P2U6;A0A1D6P2U9	A0A1D6P2U5	66	74	yes	no	2	0.054296	78.149
AFSEVAAER	TIVKNCDKAFSEVAAE	FSEVAAERVLDEMVRL	K	A	F	E	R	V	3	1	0	0	0	0	2	0	0	0	0	0	0	1	0	1	0	0	0	1	0	0	9	0	978.477	A0A1D6HGQ8;B4FH61;A0A1D6Q7L5	A0A1D6HGQ8	132	140	yes	no	2	0.00085601	137.98
AFSGSPIVGEIR	PRFQEGIKAFSGSPIV	SPIVGEIRGLGLILGT	K	A	F	I	R	G	1	1	0	0	0	0	1	2	0	2	0	0	0	1	1	2	0	0	0	1	0	0	12	0	1231.66	K7TWH5;A0A1D6PUB1;A0A1D6PUB2;K7URA3;A0A1D6PUC0;A0A1D6LYE2;A0A1D6PUC1;A0A1D6PUC2;A0A1D6PUB7;A0A1D6PUB5;A0A1D6PUB3	K7TWH5	262	273	yes	no	2	0.00083795	142.97
AFSNDGEFEPFYGTK	LEEGHIRKAFSNDGEF	FEPFYGTKVSHYPPCP	K	A	F	T	K	V	1	0	1	1	0	0	2	2	0	0	0	1	0	3	1	1	1	0	1	0	0	0	15	0	1707.74	B6SIR9	B6SIR9	150	164	yes	yes	2	3.6016e-05	128.45
AFVDMVDASGYAYAVMPSAK	LRVAKAGKAFVDMVDA	YAVMPSAKGLVPETHP	K	A	F	A	K	G	5	0	0	2	0	0	0	1	0	0	0	1	2	1	1	2	0	0	2	3	0	0	20	0	2091.96	Q8S4W9	Q8S4W9	271	290	yes	yes	2	0.00062223	85.166
AFVDSGAQSTIISK	EVNGVPLKAFVDSGAQ	AQSTIISKSCAERCGL	K	A	F	S	K	S	2	0	0	1	0	1	0	1	0	2	0	1	0	1	0	3	1	0	0	1	0	0	14	0	1422.74	K7UR93;A0A1D6QR90	K7UR93	209	222	yes	no	2	4.283e-12	153.2
AFVEHYYR	MDPDAVAKAFVEHYYR	AFVEHYYRTFDTNRAA	K	A	F	Y	R	T	1	1	0	0	0	0	1	0	1	0	0	0	0	1	0	0	0	0	2	1	0	0	8	0	1083.51	B4FC92;A0A1D6PYB8;A0A1D6KJX7	B4FC92	11	18	yes	no	2	0.0022903	152.63
AFVSEYAVWR	RTSRSGPKAFVSEYAV	VSEYAVWRSDAGRGSL	K	A	F	W	R	S	2	1	0	0	0	0	1	0	0	0	0	0	0	1	0	1	0	1	1	2	0	0	10	0	1226.61	C0P4P5;A0A1D6NQF3;A0A1D6NQF5;A0A1D6NQF1;A0A1D6NQE9;K7U6T4;K7UM26;A0A1D6QH26;A0A1D6QH24;A0A1D6QH22;A0A1D6QH20;A0A1D6QH21;A0A1D6QH25;A0A1D6QH28;A0A1D6QH38;A0A1D6QH29;B4FXI9;A0A1D6QH23;A0A1D6QH36;A0A1D6QH31	C0P4P5	451	460	no	no	2	4.6572e-13	187.5
AFVVHELEDDLGK	GPNSVVGRAFVVHELE	ELEDDLGKGGHELSLS	R	A	F	G	K	G	1	0	0	2	0	0	2	1	1	0	2	1	0	1	0	0	0	0	0	2	0	0	13	0	1470.74	B1PEY4	B1PEY4	168	180	yes	yes	2;3	1.4294e-54	215.53
AFVVVGDGDGHVGLGVK	AGQRTRFKAFVVVGDG	GHVGLGVKCAKEVATA	K	A	F	V	K	C	1	0	0	2	0	0	0	5	1	0	1	1	0	1	0	0	0	0	0	5	0	0	17	0	1624.86	B6TNR8;A0A1D6GF42	B6TNR8	114	130	no	no	2	0.0015949	89.358
AFVWDSGSTVGEFDGHSK	GKGKSFVRAFVWDSGS	GEFDGHSKRVLSCDFK	R	A	F	S	K	R	1	0	0	2	0	0	1	3	1	0	0	1	0	2	0	3	1	1	0	2	0	0	18	0	1924.86	C0P7E7;A0A1D6FDQ9;B6UDC2	C0P7E7	129	146	yes	no	2;3	8.6947e-42	168.55
AFYSHAVPLADPVSR	PITSSTGRAFYSHAVP	PLADPVSRRPASFVTA	R	A	F	S	R	R	3	1	0	1	0	0	0	0	1	0	1	0	0	1	2	2	0	0	1	2	0	0	15	0	1628.83	B7ZYV3	B7ZYV3	75	89	yes	yes	3	0.0081645	68.262
AGADVVSPSDMMDGR	KQAVSQARAGADVVSP	PSDMMDGRIGALRSAL	R	A	G	G	R	I	2	1	0	3	0	0	0	2	0	0	0	0	2	0	1	2	0	0	0	2	0	0	15	0	1506.64	A0A1D6GVM3;A0A1D6GVM5;A0A1D6GVM6;A0A1D6GVM4	A0A1D6GVM3	255	269	yes	no	2	0.031594	67.102
AGAHWVPVGPTK	VGGLEFLRAGAHWVPV	WVPVGPTKGGRLFVNI	R	A	G	T	K	G	2	0	0	0	0	0	0	2	1	0	0	1	0	0	2	0	1	1	0	2	0	0	12	0	1218.65	C0PEP2	C0PEP2	208	219	yes	yes	2	0.0055035	96.334
AGALYDTIDASGGYYVCPVDK	VEKKNARKAGALYDTI	YYVCPVDKSVRSHMNV	K	A	G	D	K	S	3	0	0	3	1	0	0	3	0	1	1	1	0	0	1	1	1	0	3	2	0	0	21	0	2234.02	B4FRI1	B4FRI1	334	354	yes	yes	2	3.7912e-63	169.51
AGANAIVIDSSQGNSIYQLDMIK	GRLEQLVKAGANAIVI	IYQLDMIKFAKKMYPE	K	A	G	I	K	F	3	0	2	2	0	2	0	2	0	4	1	1	1	0	0	3	0	0	1	1	0	0	23	0	2407.21	A0A1D6L6N3;C4J306;A0A1D6L4K4;A0A1D6L4K3;A0A1D6GG80	A0A1D6L6N3	255	277	yes	no	2	0.0008247	67.552
AGANVVLTTK	ERIEKILKAGANVVLT	ANVVLTTKGIDDMSLK	K	A	G	T	K	G	2	0	1	0	0	0	0	1	0	0	1	1	0	0	0	0	2	0	0	2	0	0	10	0	972.56	A0A1D6QCG6;A0A1D6QCF7;A0A1D6QCF9;B6TKY3;A0A1D6QCG2;A0A1D6QCG5;A0A1D6QCG0	A0A1D6QCG6	228	237	yes	no	2	0.00029214	131.83
AGAPVDQTIATLAAHLDQGDCIVDGGNEWYENTER	RVVIMLVKAGAPVDQT	EWYENTERREKAMEER	K	A	G	E	R	R	5	1	2	4	1	2	3	4	1	2	2	0	0	0	1	0	3	1	1	2	0	0	35	0	3785.72	A0A1D6N1Z8	A0A1D6N1Z8	79	113	yes	yes	3;4	4.2694e-08	54.997
AGAPVDQTIATLAAHLEQGDCIIDGGNEWYENTER	RVVIMLVKAGAPVDQT	EWYENTERREKAMEER	K	A	G	E	R	R	5	1	2	3	1	2	4	4	1	3	2	0	0	0	1	0	3	1	1	1	0	0	35	0	3813.75	B4FSV6;A0A1D6LJP0;A0A1D6LJP1	B4FSV6	79	113	yes	no	3	3.4647e-05	45.993
AGATVTVEEVRK	________________	VTVEEVRKAQRATGPA	M	A	G	R	K	A	2	1	0	0	0	0	2	1	0	0	0	1	0	0	0	0	2	0	0	3	0	0	12	1	1258.69	P24825	P24825	2	13	yes	yes	2	1.0668e-16	164.48
AGAYMENVEVGK	KRHVIYIKAGAYMENV	MENVEVGKKHVNLMFV	K	A	G	G	K	K	2	0	1	0	0	0	2	2	0	0	0	1	1	0	0	0	0	0	1	2	0	0	12	0	1266.59	B8A2X5	B8A2X5	287	298	yes	yes	2	1.8802e-16	168.82
AGAYMENVEVGKK	KRHVIYIKAGAYMENV	ENVEVGKKHVNLMFVG	K	A	G	K	K	H	2	0	1	0	0	0	2	2	0	0	0	2	1	0	0	0	0	0	1	2	0	0	13	1	1394.69	B8A2X5	B8A2X5	287	299	yes	yes	2;3	3.6251e-116	244.73
AGCYAANVIIQR	KGIEDCVRAGCYAANV	AANVIIQRPGCTYPEK	R	A	G	Q	R	P	3	1	1	0	1	1	0	1	0	2	0	0	0	0	0	0	0	0	1	1	0	0	12	0	1334.68	B4FFH8;A0A1D6HDK2;A0A1D6HDK4;A0A1D6HDJ8	B4FFH8	319	330	no	no	2	1.4043e-06	126.71
AGCYAANVIIQRPGCTYPEKPDFN	KGIEDCVRAGCYAANV	YPEKPDFN________	R	A	G	F	N	-	3	1	2	1	2	1	1	2	0	2	0	1	0	1	3	0	1	0	2	1	0	0	24	2	2740.27	B4FFH8;A0A1D6HDK2;A0A1D6HDK4;A0A1D6HDJ8	B4FFH8	319	342	no	no	2;3	4.5186e-34	140.56	By MS/MS	By MS/MS	By matching		By MS/MS		By MS/MS
AGDGVFHFVVEIPK	PWHDVPLRAGDGVFHF	HFVVEIPKESSAKMEV	R	A	G	P	K	E	1	0	0	1	0	0	1	2	1	1	0	1	0	2	1	0	0	0	0	3	0	0	14	0	1513.79	B4FRR1	B4FRR1	88	101	yes	yes	2	0.0099302	98.676
AGDGWAPPDGWAER	KPFLWVVRAGDGWAPP	PPDGWAERVGERGMLV	R	A	G	E	R	V	3	1	0	2	0	0	1	3	0	0	0	0	0	0	2	0	0	2	0	0	0	0	14	0	1483.65	A0A1D6M7J3	A0A1D6M7J3	313	326	yes	yes	2	0.028771	71.879
AGDSTLEELTTATQVQGDYMPITR	PRRARKVKAGDSTLEE	GDYMPITRGEKRSVEV	K	A	G	T	R	G	2	1	0	2	0	2	2	2	0	1	2	0	1	0	1	1	5	0	1	1	0	0	24	0	2596.23	B4FWR7	B4FWR7	135	158	yes	yes	2	3.646e-05	79.589
AGDSTPEELATATQVQGDYMPFTR	PRRAHKVKAGDSTPEE	GDYMPFTRGEKRSVEV	K	A	G	T	R	G	3	1	0	2	0	2	2	2	0	0	1	0	1	1	2	1	4	0	1	1	0	0	24	0	2584.18	B6T5F2	B6T5F2	135	158	yes	yes	2	2.7366e-05	81.38
AGDTLDAVAR	QRPTYRVRAGDTLDAV	DTLDAVARGVFAGLVT	R	A	G	A	R	G	3	1	0	2	0	0	0	1	0	0	1	0	0	0	0	0	1	0	0	1	0	0	10	0	987.499	C0PNW8	C0PNW8	120	129	yes	yes	2	4.8353e-12	185.33
AGDTVGVGYFVDSCR	GHGVSKFKAGDTVGVG	GYFVDSCRSCESCSTG	K	A	G	C	R	S	1	1	0	2	1	0	0	3	0	0	0	0	0	1	0	1	1	0	1	3	0	0	15	0	1601.71	B4FR97	B4FR97	85	99	yes	yes	2	1.7087e-18	156.96
AGDVLEFNYDPSVHNVVAVDAGGYNGCRPSGTSYGSGSDR	WSKGKSFRAGDVLEFN	SYGSGSDRITLGPGTS	R	A	G	D	R	I	3	2	3	4	1	0	1	7	1	0	1	0	0	1	2	5	1	0	3	5	0	0	40	1	4145.84	B6TG48	B6TG48	53	92	yes	yes	3;4	3.0446e-11	50.224
AGDVLTEAQIK	YYDGVRRRAGDVLTEA	VLTEAQIKECQELGVL	R	A	G	I	K	E	2	0	0	1	0	1	1	1	0	1	1	1	0	0	0	0	1	0	0	1	0	0	11	0	1143.61	A0A1D6H1G0	A0A1D6H1G0	342	352	yes	yes	2	0.006955	98.105
AGEALGTLEGALR	ERAEAVARAGEALGTL	GTLEGALRGKPFFGGD	R	A	G	L	R	G	3	1	0	0	0	0	2	3	0	0	3	0	0	0	0	0	1	0	0	0	0	0	13	0	1256.67	A0A1D6PMN8	A0A1D6PMN8	133	145	yes	yes	2	1.5816e-20	166.45
AGEDADSLGLTGHER	GIIPLCFKAGEDADSL	LGLTGHERYSIDLPTN	K	A	G	E	R	Y	2	1	0	2	0	0	2	3	1	0	2	0	0	0	0	1	1	0	0	0	0	0	15	0	1526.7	A0A1D6PUL7;A0A1D6PUL3;A0A1D6PUK8;A0A1D6PUK7;A0A1D6PUL9;K7URE0;A0A1D6PUM0;A0A1D6PUM1;A0A1D6PUL5;A0A1D6PUM2	A0A1D6PUL7	828	842	yes	no	2;3	3.9374e-204	263.98	By matching
AGEDADSLGLTGR	GIIPLCFKAGEDADSL	DSLGLTGRERYTIHLP	K	A	G	G	R	E	2	1	0	2	0	0	1	3	0	0	2	0	0	0	0	1	1	0	0	0	0	0	13	0	1260.59	A0A1D6J321;A0A1D6J323;A0A1D6J325;A0A1D6J327;A0A1D6J329;A0A1D6J326;A0A1D6J331;A0A1D6J330	A0A1D6J321	840	852	no	no	2	4.251e-25	182.37
AGEDADTLGLTGHER	GIIPLCYKAGEDADTL	LGLTGHERYTVHLPTN	K	A	G	E	R	Y	2	1	0	2	0	0	2	3	1	0	2	0	0	0	0	0	2	0	0	0	0	0	15	0	1540.71	A0A1D6JMZ9;A0A1D6JN03;A0A1D6JN15;A0A1D6JN07;A0A1D6JN12;A0A1D6JN16;C0HEA9;A0A1D6JN05;A0A1D6PJL0;A0A1D6PJK9;A0A1D6PJL1	A0A1D6JMZ9	913	927	no	no	2;3	4.2321e-113	233.28
AGEDQYSLASR	QTYRIYCKAGEDQYSL	DQYSLASRDGKVCLVR	K	A	G	S	R	D	2	1	0	1	0	1	1	1	0	0	1	0	0	0	0	2	0	0	1	0	0	0	11	0	1195.55	B4G019	B4G019	164	174	yes	yes	2	1.0659e-15	166.7
AGEDYDGGRDLDDFVK	KFFPKGNKAGEDYDGG	RDLDDFVKFINEKCGT	K	A	G	V	K	F	1	1	0	5	0	0	1	3	0	0	1	1	0	1	0	0	0	0	1	1	0	0	16	1	1770.77	Q5EUD6;A0A1D6LZ74;A0A1D6J2M1;A0A1D6J2M0;A0A1D6J2K1;A0A1D6J2K7;A0A1D6J2K8;A0A1D6J2K2;A0A1D6J2K0;A0A1D6J2L1;A0A1D6K5T9;A0A1D6H3K2;A0A1D6H3K9;A0A1D6H3K8;A0A1D6H3K7;A0A1D6H3L7;A0A1D6H3K6;A0A1D6H3K3;A0A1D6H3K5;A0A1D6H3L1;A0A1D6H3L5	Q5EUD6	235	250	yes	no	2;3	2.3853e-05	129.29
AGEFFYSAQR	EYHTVLQKAGEFFYSA	EFFYSAQRTAAAQQME	K	A	G	Q	R	T	2	1	0	0	0	1	1	1	0	0	0	0	0	2	0	1	0	0	1	0	0	0	10	0	1174.54	A0A1D6JW70;A0A1D6JW72;A0A1D6JW69	A0A1D6JW70	103	112	yes	no	2	0.01492	110.84
AGEQFGSVFPHLITQDLPR	KVMTADRKAGEQFGSV	LITQDLPRLVAIKDAD	K	A	G	P	R	L	1	1	0	1	0	2	1	2	1	1	2	0	0	2	2	1	1	0	0	1	0	0	19	0	2111.08	B4FAI1	B4FAI1	110	128	yes	yes	3	0.00026574	85.046
AGESFVIPR	RFYSKVVRAGESFVIP	GESFVIPRGMVHFQYN	R	A	G	P	R	G	1	1	0	0	0	0	1	1	0	1	0	0	0	1	1	1	0	0	0	1	0	0	9	0	974.519	A0A1D6L886	A0A1D6L886	153	161	yes	yes	2	0.0027012	123.86
AGETALLR	ETTAIPVKAGETALLR	AGETALLRFINAALNH	K	A	G	L	R	F	2	1	0	0	0	0	1	1	0	0	2	0	0	0	0	0	1	0	0	0	0	0	8	0	829.466	A0A1D6N825;A0A1D6N822;C0P4F2	A0A1D6N825	185	192	yes	no	2	0.0028921	151.04
AGEVGSSTMPHK	GYFKQIPKAGEVGSST	GSSTMPHKINPIDFEN	K	A	G	H	K	I	1	0	0	0	0	0	1	2	1	0	0	1	1	0	1	2	1	0	0	1	0	0	12	0	1199.56	B4FLB2;B4F8Z3;A0A1D6PBU4;A0A1D6K0U6;A0A1D6PBU8;A0A1D6K0U7;A0A1D6K0U9;B4FG97;B4FP08;A0A1D6PBU5	B4FLB2	365	376	yes	no	3	0.0020162	92.611
AGEYAVGIK	VDRVIEYKAGEYAVGI	GEYAVGIKNVTINDNF	K	A	G	I	K	N	2	0	0	0	0	0	1	2	0	1	0	1	0	0	0	0	0	0	1	1	0	0	9	0	906.481	C0HJ53	C0HJ53	106	114	yes	yes	2	0.026908	101.46
AGFAGDDAPR	DNGTGMVKAGFAGDDA	FAGDDAPRAVFPSIVG	K	A	G	P	R	A	3	1	0	2	0	0	0	2	0	0	0	0	0	1	1	0	0	0	0	0	0	0	10	0	975.441	B4F989;A0A1D6LI44;A0A1D6FW13;C0HHR4;B6SI11;A0A1X8C9D1;C0HDZ6;B4FRH8;A0A1D6EHT1;B4FVB1;A0A1D6LAN8;A0A1D6FII5;K7V693;A0A1D6GW08;A0A1D6FII3;A0A1D6G6I0;A0A1X8FXB2;A0A1R3QGB5;A0A1D6GVY6;A0A1D6G6H4;B6SZ83;A0A1D6N6H1;A0A1D6H8D7;B4FPG2;P02582	B4F989	21	30	no	no	2	0.001596	117.52	By MS/MS		By matching
AGFISLVSR	SQISENEKAGFISLVS	GFISLVSRYLSGEAEQ	K	A	G	S	R	Y	1	1	0	0	0	0	0	1	0	1	1	0	0	1	0	2	0	0	0	1	0	0	9	0	948.539	B6T4R3;A0A1D6EUP5;A0A1D6EUP3;A0A1D6EUP0	B6T4R3	31	39	yes	no	2	0.0024581	125.16
AGFSDYK	DWRHIFTKAGFSDYKV	KAGFSDYKVVKKIGAR	K	A	G	Y	K	V	1	0	0	1	0	0	0	1	0	0	0	1	0	1	0	1	0	0	1	0	0	0	7	0	786.355	B6TS22;B4FFG8;A0A1D6IQZ7;K7UB55	B6TS22	333	339	yes	no	2	0.0049731	133.81
AGFSEYK	EWSELFTKAGFSEYKI	KAGFSEYKILKEFGAR	K	A	G	Y	K	I	1	0	0	0	0	0	1	1	0	0	0	1	0	1	0	1	0	0	1	0	0	0	7	0	800.37	A0A1D6EH08;O49010	O49010	342	348	no	no	2	0.0049731	173.59
AGGALGMVDEQK	SGEYSMIKAGGALGMV	LGMVDEQKVMMESLMC	K	A	G	Q	K	V	2	0	0	1	0	1	1	3	0	0	1	1	1	0	0	0	0	0	0	1	0	0	12	0	1174.57	A0A1D6GVM3;A0A1D6GVM6	A0A1D6GVM3	380	391	yes	no	2	0.0012831	118.61
AGGAYTMNTASAVTVR	CKDCGKVKAGGAYTMN	TASAVTVRSTIRRLRE	K	A	G	V	R	S	4	1	1	0	0	0	0	2	0	0	0	0	1	0	0	1	3	0	1	2	0	0	16	0	1568.76	B4FHM5;B4FMW5;A0A1D6QSV7;A0A1D6ECX8;A0A1D6ECX7;A0A1D6ECX6	B4FHM5	65	80	yes	no	2	0.010015	74.726
AGGLESEKDYPYTGSDGK	TAFSYLQKAGGLESEK	PYTGSDGKCKFDKSKI	K	A	G	G	K	C	1	0	0	2	0	0	2	4	0	0	1	2	0	0	1	2	1	0	2	0	0	0	18	1	1872.84	Q10716;B4FX40	Q10716	223	240	yes	no	2;3	0	309.33	By MS/MS				By MS/MS
AGGLESEKDYPYTGSDGKCK	TAFSYLQKAGGLESEK	TGSDGKCKFDKSKIVA	K	A	G	C	K	F	1	0	0	2	1	0	2	4	0	0	1	3	0	0	1	2	1	0	2	0	0	0	20	2	2160.96	Q10716;B4FX40	Q10716	223	242	yes	no	3;4	8.5187e-52	167.99	By MS/MS
AGGSWDSSAQGSGSGVGSGSAYSNRYPYGPR	GGGGGGGKAGGSWDSS	NRYPYGPRYAGATANG	K	A	G	P	R	Y	3	2	1	1	0	1	0	8	0	0	0	0	0	0	2	8	0	1	3	1	0	0	31	1	3021.32	A0A1D6M5X8	A0A1D6M5X8	122	152	yes	yes	3	9.6514e-18	116.44
AGGVDDLPLVGNK	RATRLVARAGGVDDLP	DLPLVGNKAPDFEAEA	R	A	G	N	K	A	1	0	1	2	0	0	0	3	0	0	2	1	0	0	1	0	0	0	0	2	0	0	13	0	1253.66	B4FM07	B4FM07	60	72	yes	yes	2	7.9486e-09	152.96
AGGVDDLPLVGNKAPDFEAEAVFDQEFINVK	RATRLVARAGGVDDLP	DQEFINVKLSDYIGKK	R	A	G	V	K	L	4	0	2	4	0	1	3	3	0	1	2	2	0	3	2	0	0	0	0	4	0	0	31	1	3303.63	B4FM07	B4FM07	60	90	yes	yes	3	0.024968	30.271
AGGVESGTLTVDGVPVDTYLTR	RQIEDLERAGGVESGT	PVDTYLTRFVWDEGKY	R	A	G	T	R	F	1	1	0	2	0	0	1	4	0	0	2	0	0	0	1	1	4	0	1	4	0	0	22	0	2206.11	B4FMY6;A0A1D6MDY4	B4FMY6	86	107	yes	no	2	0.0010514	74.742
AGGYFENVEVGSEK	TRFVIYIKAGGYFENV	NVEVGSEKTNLMFVGD	K	A	G	E	K	T	1	0	1	0	0	0	3	3	0	0	0	1	0	1	0	1	0	0	1	2	0	0	14	0	1484.68	A0A1D6IN03	A0A1D6IN03	328	341	yes	yes	2	1.5545e-66	214.58
AGGYWVLK	LEPRVEERAGGYWVLK	AGGYWVLKEKYRAGLN	R	A	G	L	K	E	1	0	0	0	0	0	0	2	0	0	1	1	0	0	0	0	0	1	1	1	0	0	8	0	892.481	P17847;K7U9U9	P17847	35	42	yes	no	2	0.00033496	162.51
AGHDGTWAAHPGLIPAIR	KDKLREVRAGHDGTWA	PGLIPAIREVFEGHLG	R	A	G	I	R	E	4	1	0	1	0	0	0	3	2	2	1	0	0	0	2	0	1	1	0	0	0	0	18	0	1838.95	A0A1D6E7V9;P49081	A0A1D6E7V9	370	387	yes	no	2;3	3.6555e-24	154.46
AGHQTSAESWGTGR	QPYAVSRRAGHQTSAE	AESWGTGRAVSRIPRV	R	A	G	G	R	A	2	1	0	0	0	1	1	3	1	0	0	0	0	0	0	2	2	1	0	0	0	0	14	0	1443.65	B4F9G0;B4FVJ0;C0P455;A0A1D6HTM2	B4FVJ0	61	74	no	no	2;3	4.937e-66	211.13
AGIALNDHFIK	RSSIFDAKAGIALNDH	ALNDHFIKLVSWYDNE	K	A	G	I	K	L	2	0	1	1	0	0	0	1	1	2	1	1	0	1	0	0	0	0	0	0	0	0	11	0	1197.65	Q09054;A0A1D6LER3;A0A1D6LER1;B4FQW6;A0A1D6LER8	Q09054	301	311	no	no	2;3	1.0457e-53	218.07
AGIALNDHFVK	RSSIFDAKAGIALNDH	ALNDHFVKLVSWYDNE	K	A	G	V	K	L	2	0	1	1	0	0	0	1	1	1	1	1	0	1	0	0	0	0	0	1	0	0	11	0	1183.63	C4JBS8;P08735;K7UBU0	C4JBS8	301	311	no	no	2;3	8.2949e-17	180.66
AGIALNGNFVK	RSSIFDAKAGIALNGN	ALNGNFVKLVSWYDNE	K	A	G	V	K	L	2	0	2	0	0	0	0	2	0	1	1	1	0	1	0	0	0	0	0	1	0	0	11	0	1102.61	Q43247;A0A1D6HCF4;K7UGF5	Q43247	301	311	yes	no	1;2	7.3735e-06	147.4
AGIVVPLPSGVYFQDLSGSEPVLK	RHSGESSRAGIVVPLP	SGSEPVLKLRSSPTSP	R	A	G	L	K	L	1	0	0	1	0	1	1	3	0	1	3	1	0	1	3	3	0	0	1	4	0	0	24	0	2471.33	A0A1D6H4R4	A0A1D6H4R4	158	181	yes	yes	2	7.6638e-06	108.08
AGLALQPIATAIFANSPFK	QDMIRKFRAGLALQPI	IFANSPFKEGKPNGFL	R	A	G	F	K	E	5	0	1	0	0	1	0	1	0	2	2	1	0	2	2	1	1	0	0	0	0	0	19	0	1929.07	A0A1D6LGF2;A0A1D6FV30;A0A1D6FV26;K7VI04;A0A1D6FV28;A0A1D6LGF1	K7VI04	249	267	no	no	2	0.0088278	64.705
AGLDIDCGSYVQQHAAAAIQQGK	DAVAVSLKAGLDIDCG	AAAIQQGKLTEQDIDK	K	A	G	G	K	L	5	0	0	2	1	4	0	3	1	2	1	1	0	0	0	1	0	0	1	1	0	0	23	0	2400.15	K7V329	K7V329	321	343	yes	yes	2;3	1.5751e-20	134.86	By matching		By matching
AGLDLDCGMFWEGAR	EATAAAMKAGLDLDCG	GMFWEGARDFFTTYGV	K	A	G	A	R	D	2	1	0	2	1	0	1	3	0	0	2	0	1	1	0	0	0	1	0	0	0	0	15	0	1696.73	B8A1R0;A0A1D6FHK9	B8A1R0	366	380	yes	no	2	1.5924e-18	157.35
AGLDLNCGTFLAQHTVAAVQAGK	DAAAISIKAGLDLNCG	VAAVQAGKLSESDVDR	K	A	G	G	K	L	5	0	1	1	1	2	0	3	1	0	3	1	0	1	0	0	2	0	0	2	0	0	23	0	2341.18	K7TSU4;A0A1D6JFG2;A0A1D6JFG4;A0A1D6JFG3;A0A1D6JFG0	K7TSU4	329	351	yes	no	2;3	3.574e-265	257.71
AGLGTPVQQLLLALDTSADATWSHCAPCDTCPAGSR	TPPSYVVRAGLGTPVQ	DTCPAGSRFIPASSSS	R	A	G	S	R	F	6	1	0	3	3	2	0	3	1	0	5	0	0	0	3	3	4	1	0	1	0	0	36	0	3796.76	B4FMW6	B4FMW6	83	118	yes	yes	3;4	4.1081e-05	41.603
AGLSYFHETIWK	PTPQDEMRAGLSYFHE	YFHETIWKGVPKFLRR	R	A	G	W	K	G	1	0	0	0	0	0	1	1	1	1	1	1	0	1	0	1	1	1	1	0	0	0	12	0	1450.72	A0A1D6QPS9;A0A1D6QPU4	A0A1D6QPS9	234	245	no	no	2	0.044556	81.676
AGLVAARPHVK	LYLSKTPKAGLVAARP	VAARPHVKAWWEAIVA	K	A	G	V	K	A	3	1	0	0	0	0	0	1	1	0	1	1	0	0	1	0	0	0	0	2	0	0	11	1	1117.67	B4FK84	B4FK84	182	192	yes	yes	2;3	1.2656e-09	157.99
AGMAAAVQQEPR	PSLQAIVRAGMAAAVQ	AAVQQEPRMGASILRL	R	A	G	P	R	M	4	1	0	0	0	2	1	1	0	0	0	0	1	0	1	0	0	0	0	1	0	0	12	0	1227.6	A0A1D6H658	A0A1D6H658	43	54	yes	yes	2	3.1149e-21	178.95	By MS/MS		By MS/MS		By MS/MS		By MS/MS
AGMAEQIK	VAKDKLERAGMAEQIK	AGMAEQIKREIAVMKM	R	A	G	I	K	R	2	0	0	0	0	1	1	1	0	1	0	1	1	0	0	0	0	0	0	0	0	0	8	0	846.427	B4FA17	B4FA17	56	63	yes	yes	2	0.021585	120.46
AGMDINCGSFLVR	DSIAIVLKAGMDINCG	NCGSFLVRHTKSAIEK	K	A	G	V	R	H	1	1	1	1	1	0	0	2	0	1	1	0	1	1	0	1	0	0	0	1	0	0	13	0	1438.67	A0A1D6E4T9;A0A1D6E4T8	A0A1D6E4T9	311	323	yes	no	2	1.1647e-80	225.72
AGMDVNCGSYVQDHGASALQQGK	DAVADVLKAGMDVNCG	ASALQQGKITEQDINR	K	A	G	G	K	I	3	0	1	2	1	3	0	4	1	0	1	1	1	0	0	2	0	0	1	2	0	0	23	0	2392.05	B4F8R5;A0A1D6HKN1;A0A1D6HKN2;A0A1D6HKN3;A0A1D6HKN4	B4F8R5	327	349	yes	no	2;3	3.9202e-41	152.27
AGMGSDVFWAIR	ARGRLLDRAGMGSDVF	SDVFWAIRGGGGESFG	R	A	G	I	R	G	2	1	0	1	0	0	0	2	0	1	0	0	1	1	0	1	0	1	0	1	0	0	12	0	1308.63	A0A1D6LT92	A0A1D6LT92	218	229	yes	yes	2	0.00080406	134.3
AGMIFYR	HKSLRGPRAGMIFYRK	RAGMIFYRKGPKPPKK	R	A	G	Y	R	K	1	1	0	0	0	0	0	1	0	1	0	0	1	1	0	0	0	0	1	0	0	0	7	0	856.427	K7TSD2	K7TSD2	306	312	yes	yes	2	0.033132	118.06
AGMSYFHETIWK	PTPQDEMRAGMSYFHE	YFHETIWKGVPKFLRR	R	A	G	W	K	G	1	0	0	0	0	0	1	1	1	1	0	1	1	1	0	1	1	1	1	0	0	0	12	0	1468.68	P51059;A0A1D6I1V3;A0A1D6I1V4;A0A1D6I1V6;A0A1D6I1V5;A0A1D6GBA2;K7VCJ9;A0A1D6GB94;A0A1D6GB93;Q9SAZ6;A0A1D6H600;A0A1D6H616;A0A1D6H614	Q9SAZ6	234	245	no	no	2;3	2.0764e-55	223.08
AGMTDLLMLTDK	QEDGAESKAGMTDLLM	DLLMLTDKSQLQALAM	K	A	G	D	K	S	1	0	0	2	0	0	0	1	0	0	3	1	2	0	0	0	2	0	0	0	0	0	12	0	1307.65	Q9T0N7;Q9ZRQ5	Q9ZRQ5	29	40	no	no	2	1.9807e-33	202.18
AGMTHIVR	LTAFLGYKAGMTHIVR	AGMTHIVREVEKPGSK	K	A	G	V	R	E	1	1	0	0	0	0	0	1	1	1	0	0	1	0	0	0	1	0	0	1	0	0	8	0	883.47	B4FFZ6;B4FBM9;A0A1D6EAY0	B4FFZ6	51	58	yes	no	2	0.03054	95.815
AGNGAIVESDPLNWGAAAAELAGSHLDEVK	________________	GSHLDEVKRMVAQARQ	M	A	G	V	K	R	7	0	2	2	0	0	3	4	1	1	3	1	0	0	1	2	0	1	0	2	0	0	30	0	2961.45	B8A046;A0A1D6HDL4;A0A1D6HDL2;Q8VXG7;A0A1D6Q5B1;A0A1D6Q5B2;A0A1D6Q5B0	A0A1D6Q5B1	2	31	no	no	2;3	1.2712e-38	138.12
AGNLGDSVTISR	RIKVAGGKAGNLGDSV	GDSVTISREKTKVTVT	K	A	G	S	R	E	1	1	1	1	0	0	0	2	0	1	1	0	0	0	0	2	1	0	0	1	0	0	12	0	1188.61	B4FCK9	B4FCK9	56	67	yes	yes	2	4.9086e-21	190.34
AGNLIPVALK	VGPGERDKAGNLIPVA	NLIPVALKEGDTVLLP	K	A	G	L	K	E	2	0	1	0	0	0	0	1	0	1	2	1	0	0	1	0	0	0	0	1	0	0	10	0	994.618	B6SLX1;A0A1D6F2C6;A0A1D6M6G1;B4FE30;A0A1D6IL03	B4FE30	52	61	no	no	2	0.023348	85.355
AGPALLSGPIFATFEK	QVSDGISKAGPALLSG	PIFATFEKVSTLLPVV	K	A	G	E	K	V	3	0	0	0	0	0	1	2	0	1	2	1	0	2	2	1	1	0	0	0	0	0	16	0	1617.88	B6TK17	B6TK17	112	127	yes	yes	2	0.00021999	117.08
AGPGAALVTVGEGR	SAAAGAAKAGPGAALV	LVTVGEGRFFSNGLDI	K	A	G	G	R	F	3	1	0	0	0	0	1	4	0	0	1	0	0	0	1	0	1	0	0	2	0	0	14	0	1253.67	B6TPA4	B6TPA4	45	58	yes	yes	2	0.031933	70.68
AGPTGLAADTR	ILASWTGKAGPTGLAA	TGLAADTRRVGFNIIS	K	A	G	T	R	R	3	1	0	1	0	0	0	2	0	0	1	0	0	0	1	0	2	0	0	0	0	0	11	0	1028.53	A0A1D6KWW2	A0A1D6KWW2	519	529	yes	yes	2	0.00092503	132.03
AGPTGLAADTRR	ILASWTGKAGPTGLAA	GLAADTRRVGFNIISG	K	A	G	R	R	V	3	2	0	1	0	0	0	2	0	0	1	0	0	0	1	0	2	0	0	0	0	0	12	1	1184.63	A0A1D6KWW2	A0A1D6KWW2	519	530	yes	yes	2	0.000356	140.78
AGPWTIHVPTGEK	VNKLLDGKAGPWTIHV	IHVPTGEKLYVYDAAM	K	A	G	E	K	L	1	0	0	0	0	0	1	2	1	1	0	1	0	0	2	0	2	1	0	1	0	0	13	0	1391.72	A0A1D6J321;A0A1D6J318;A0A1D6J323;A0A1D6J325;A0A1D6J327;A0A1D6J329;A0A1D6J326;A0A1D6J331;A0A1D6J330	A0A1D6J321	757	769	no	no	2	6.709e-14	161.25
AGQETHDASTEFDR	KKVYKIGKAGQETHDA	DASTEFDRTEKDITPM	K	A	G	D	R	T	2	1	0	2	0	1	2	1	1	0	0	0	0	1	0	1	2	0	0	0	0	0	14	0	1562.66	B4FFZ6;B4FBM9;A0A1D6EAY0;A0A096RRR4	B4FFZ6	291	304	yes	no	2;3	2.3592e-153	247.17
AGQETHDASTEFDRTEK	KKVYKIGKAGQETHDA	TEFDRTEKDITPMGGF	K	A	G	E	K	D	2	1	0	2	0	1	3	1	1	0	0	1	0	1	0	1	3	0	0	0	0	0	17	1	1920.85	B4FFZ6;B4FBM9;A0A1D6EAY0;A0A096RRR4	B4FFZ6	291	307	yes	no	2;3	4.0528e-274	269.87
AGQFNTFIR	NITGVLAKAGQFNTFI	GQFNTFIRLLKSTGVA	K	A	G	I	R	L	1	1	1	0	0	1	0	1	0	1	0	0	0	2	0	0	1	0	0	0	0	0	9	0	1052.54	A0A1D6ML27	A0A1D6ML27	53	61	yes	yes	2	5.9534e-14	150.35
AGQGAFGNMCR	VPGGGTHRAGQGAFGN	GAFGNMCRGGRMFAPT	R	A	G	C	R	G	2	1	1	0	1	1	0	3	0	0	0	0	1	1	0	0	0	0	0	0	0	0	11	0	1167.49	B4F9G0;B4FVJ0;C0P455;A0A1D6HTM2	B4FVJ0	90	100	no	no	2	1.475e-15	169.76
AGQGAGFGPFFYLPK	FHNHAAFRAGQGAGFG	GPFFYLPKMEHSREAR	R	A	G	P	K	M	2	0	0	0	0	1	0	4	0	0	1	1	0	3	2	0	0	0	1	0	0	0	15	0	1555.78	A0A1D6E7V9	A0A1D6E7V9	211	225	yes	yes	2	0.0061187	80.905
AGQLGEGVTVTR	RIKVAGGKAGQLGEGV	GEGVTVTRDKSKVTVT	K	A	G	T	R	D	1	1	0	0	0	1	1	3	0	0	1	0	0	0	0	0	2	0	0	2	0	0	12	0	1186.63	K7VZN8	K7VZN8	59	70	yes	yes	2	0.004945	98.337
AGQVWFPDSATK	SHERSVPRAGQVWFPD	WFPDSATKTAQALLDF	R	A	G	T	K	T	2	0	0	1	0	1	0	1	0	0	0	1	0	1	1	1	1	1	0	1	0	0	12	0	1305.64	A0A1D6EDS4;A0A1D6EDU7;A0A1D6EDU9;A0A1D6EDU5;A0A1D6EDL3;A0A1D6EDU1;A0A1D6EDK6;A0A1D6EDQ6;A0A1D6EDR6;A0A1D6EDV9;A0A1D6EDP3;A0A1D6EDK4;A0A1D6J3N2;A0A1D6J3M6;A0A1D6J3D5;A0A1D6J3F4;A0A1D6J3M4;A0A1D6J3E6;A0A1D6J3L9;A0A1D6J3J4;K7TS88;A0A1D6J3L1;A0A1D6J3D8;A0A1D6J3D1;A0A1D6J3D9;A0A1D6J3H6;A0A1D6J3N4;A0A1D6J3C9;A0A1D6J3J6;A0A1D6EDX0;A0A1D6EDX5;A0A1D6EDQ1;A0A1D6J3I7;A0A1D6EDX8;A0A1D6EDX6;A0A1D6J3Q3;A0A1D6J…	A0A1D6EDS4	1704	1715	yes	no	2	0.024807	77.185
AGSAADAEQEQK	________________	ADAEQEQKRAAAAAYD	M	A	G	Q	K	R	4	0	0	1	0	2	2	1	0	0	0	1	0	0	0	1	0	0	0	0	0	0	12	0	1203.54	B4FJT2;A0A1D6MEB3;B6UHT1	B4FJT2	2	13	yes	no	2	4.7911e-07	151.16
AGSDDVGAASANSTAASGEDLK	AAAAAASKAGSDDVGA	AASGEDLKNWDADFVK	K	A	G	L	K	N	6	0	1	3	0	0	1	3	0	0	1	1	0	0	0	4	1	0	0	1	0	0	22	0	1992.89	B4FST4	B4FST4	79	100	yes	yes	2	8.1472e-238	251.56
AGSGQVDLAPAR	LAHHLAVRAGSGQVDL	QVDLAPARLAGLVLLS	R	A	G	A	R	L	3	1	0	1	0	1	0	2	0	0	1	0	0	0	1	1	0	0	0	1	0	0	12	0	1140.59	B4FJV4	B4FJV4	186	197	yes	yes	2	0.0039537	79.886
AGSTALAPLDTTTPNAFDNAYYTNLLSQK	SLRANCPRAGSTALAP	YTNLLSQKGLLHSDQE	R	A	G	Q	K	G	5	0	3	2	0	1	0	1	0	0	4	1	0	1	2	2	5	0	2	0	0	0	29	0	3057.49	A0A1D6F4C8;A0A1D6F4D0;A5H454;A0A1D6F4C9	A0A1D6F4C8	230	258	yes	no	2;3	6.4248e-29	127.49
AGSTQAAPGQLCCAK	DACTPYCKAGSTQAAP	PGQLCCAKVKSARWSC	K	A	G	A	K	V	4	0	0	0	2	2	0	2	0	0	1	1	0	0	1	1	1	0	0	0	0	0	15	0	1518.69	A0A1D6N3D7	A0A1D6N3D7	241	255	yes	yes	2	2.3938e-13	154.13
AGTVTVPGSSKPSTPLLK	________________	KPSTPLLKDELDIVIP	M	A	G	L	K	D	1	0	0	0	0	0	0	2	0	0	2	2	0	0	3	3	3	0	0	2	0	0	18	1	1738.98	B4G039;A0A1D6GLV5;A0A1D6GLV6;A0A1D6GLV4	B4G039	2	19	yes	no	2	2.6187e-08	125.45
AGTVTVPGSSTPSTPLLKDELDIVIPTIR	________________	DIVIPTIRNLDFLEMW	M	A	G	I	R	N	1	1	0	2	0	0	1	2	0	3	3	1	0	0	4	3	5	0	0	3	0	0	29	1	2976.64	B4FQX1;P80607;A0A1D6KWS5	B4FQX1	2	30	yes	no	2;3	8.652e-13	105.79
AGVAAGMPVVGVATR	EDSPAGIRAGVAAGMP	PVVGVATRNPEKSLVE	R	A	G	T	R	N	4	1	0	0	0	0	0	3	0	0	0	0	1	0	1	0	1	0	0	4	0	0	15	0	1354.74	B4FN43	B4FN43	196	210	yes	yes	2	0.0017461	96.464
AGVASAVAAEK	PDVQSIVRAGVASAVA	ASAVAAEKRMGASILR	R	A	G	E	K	R	5	0	0	0	0	0	1	1	0	0	0	1	0	0	0	1	0	0	0	2	0	0	11	0	972.524	C0HGH8	C0HGH8	49	59	yes	yes	2	1.5805e-25	197.73
AGVLLLQR	EDLELIRKAGVLLLQR	AGVLLLQREIPDWVNA	K	A	G	Q	R	E	1	1	0	0	0	1	0	1	0	0	3	0	0	0	0	0	0	0	0	1	0	0	8	0	868.549	B6TFE4;A0A1D6G0Z9	B6TFE4	185	192	yes	no	2	0.012789	116.54
AGVQFFTQIK	GDLNFYGKAGVQFFTQ	VQFFTQIKTITQQWKE	K	A	G	I	K	T	1	0	0	0	0	2	0	1	0	1	0	1	0	2	0	0	1	0	0	1	0	0	10	0	1137.62	B4G066;A0A1D6HUQ3	B4G066	505	514	yes	no	2	0.0024212	113.69
AGVYLDALGVYVR	AIVGFFARAGVYLDAL	DALGVYVRSL______	R	A	G	V	R	S	2	1	0	1	0	0	0	2	0	0	2	0	0	0	0	0	0	0	2	3	0	0	13	0	1394.76	A0A1D6HWS1;B7ZZ04;A0A1D6HWR9	A0A1D6HWS1	286	298	yes	no	2	0.0028626	98.105
AGWGVMASHR	EAVRMSKRAGWGVMAS	WGVMASHRSGETEDTF	R	A	G	H	R	S	2	1	0	0	0	0	0	2	1	0	0	0	1	0	0	1	0	1	0	1	0	0	10	0	1070.51	A0A1D6LKN6;A0A1D6LKN5;P26301;K7V794;A0A1D6NVW3;A0A1D6NVW6;A0A1D6NVW5;B4FI65	P26301	374	383	no	no	2;3	0.00019832	156.83	By matching
AGWGVMTSHR	EAVKMSKRAGWGVMTS	WGVMTSHRSGETEDTF	R	A	G	H	R	S	1	1	0	0	0	0	0	2	1	0	0	0	1	0	0	1	1	1	0	1	0	0	10	0	1100.52	C0HGV5;P42895;A0A1D6KCB2;A0A1D6KCB7;A0A1D6KCB1;A0A1D6KCB6;A0A1D6KCB5	C0HGV5	374	383	no	no	2;3	0.00033254	131.52
AGWPVADTPDPTLR	KKEGFAIKAGWPVADT	DTPDPTLRIANKYLQD	K	A	G	L	R	I	2	1	0	2	0	0	0	1	0	0	1	0	0	0	3	0	2	1	0	1	0	0	14	0	1494.75	A0A1D6ENT5;A0A1D6ENT6	A0A1D6ENT5	887	900	yes	no	2	5.2716e-05	131.79
AGYAPGHWVQPGQGDR	IADYVRLKAGYAPGHW	VQPGQGDRWDQGYDVT	K	A	G	D	R	W	2	1	0	1	0	2	0	4	1	0	0	0	0	0	2	0	0	1	1	1	0	0	16	0	1694.79	B6TDW7	B6TDW7	153	168	yes	yes	2;3	0.00022561	116.87
AGYAPGHWVQPGQGDRWDQGYDVTAR	IADYVRLKAGYAPGHW	QGYDVTARFLDYCDSL	K	A	G	A	R	F	3	2	0	3	0	3	0	5	1	0	0	0	0	0	2	0	1	2	2	2	0	0	26	1	2886.32	B6TDW7	B6TDW7	153	178	yes	yes	3;4	2.5819e-08	89.47
AGYAPTDYPSEAEWR	TVAVVYFRAGYAPTDY	YPSEAEWRARLLMEQS	R	A	G	W	R	A	3	1	0	1	0	0	2	1	0	0	0	0	0	0	2	1	1	1	2	0	0	0	15	0	1711.75	A0A1D6F7V1;C0PHM8;A0A1D6F7V0	A0A1D6F7V1	159	173	yes	no	2	0.00011079	116.58
AGYDACSGSNPVK	HDVTEVSKAGYDACSG	CSGSNPVKSYTGGSAS	K	A	G	V	K	S	2	0	1	1	1	0	0	2	0	0	0	1	0	0	1	2	0	0	1	1	0	0	13	0	1324.57	A0A1D6HQR0	A0A1D6HQR0	76	88	yes	yes	2	6.3692e-46	208.51	By MS/MS						By matching
AGYDYDEETFEK	CVKNSFVKAGYDYDEE	YDEETFEKVFRRIYSA	K	A	G	E	K	V	1	0	0	2	0	0	3	1	0	0	0	1	0	1	0	0	1	0	2	0	0	0	12	0	1465.59	K7VXI7	K7VXI7	87	98	yes	yes	2	1.98e-54	216.84
AGYFVVVPDFLK	QIADKVAKAGYFVVVP	VVVPDFLKGDYLDDKK	K	A	G	L	K	G	1	0	0	1	0	0	0	1	0	0	1	1	0	2	1	0	0	0	1	3	0	0	12	0	1353.73	B4FY74;Q9ZT66;A0A1D6Q0B6	B4FY74	95	106	yes	no	2	0.007431	92.112
AGYRHIDCAR	NAVYAAVKAGYRHIDC	YRHIDCARVYGNEKEI	K	A	G	A	R	V	2	2	0	1	1	0	0	1	1	1	0	0	0	0	0	0	0	0	1	0	0	0	10	1	1217.57	A2T1W7	A2T1W7	38	47	yes	yes	3	0.001896	104.22	By MS/MS
AHAEAVDLYNK	TVGHNLLRAHAEAVDL	EAVDLYNKYYKGENGR	R	A	H	N	K	Y	3	0	1	1	0	0	1	0	1	0	1	1	0	0	0	0	0	0	1	1	0	0	11	0	1229.6	A0A1D6MUQ1	A0A1D6MUQ1	281	291	yes	yes	2;3	4.4245e-06	150.46	By matching
AHAESVNLQFEKPLDEDTAR	CIRVPVMRAHAESVNL	PLDEDTAREILRAAPG	R	A	H	A	R	E	3	1	1	2	0	1	3	0	1	0	2	1	0	1	1	1	1	0	0	1	0	0	20	1	2269.1	A0A1D6GGL9;A0A1D6GGM2	A0A1D6GGL9	283	302	yes	no	3	3.5248e-07	119.5
AHAEVVDLYNK	IVGHNLLRAHAEVVDL	EVVDLYNKHYKIDYKG	R	A	H	N	K	H	2	0	1	1	0	0	1	0	1	0	1	1	0	0	0	0	0	0	1	2	0	0	11	0	1257.64	A0A1D6J2J3	A0A1D6J2J3	290	300	yes	yes	2	0.055711	79.492
AHALSTIDGYSGYGAEQGEK	ITNAMAERAHALSTID	YGAEQGEKKLRAAIAA	R	A	H	E	K	K	3	0	0	1	0	1	2	4	1	1	1	1	0	0	0	2	1	0	2	0	0	0	20	0	2052.94	C0PB44;A0A1D6JZR5;A0A1D6JZR6	C0PB44	118	137	yes	no	2;3	2.7534e-190	242.94
AHEIQAAVLLHPSFVTVDDIK	KVVVELAKAHEIQAAV	FVTVDDIKEVKCAISI	K	A	H	I	K	E	3	0	0	2	0	1	1	0	2	2	2	1	0	1	1	1	1	0	0	3	0	0	21	0	2302.23	B4FPA0;A0A1D6M3P0	B4FPA0	140	160	yes	no	3	0.00031085	77.357
AHFEFMEK	AMAKRRMRAHFEFMEK	AHFEFMEKLGVDKWCF	R	A	H	E	K	L	1	0	0	0	0	0	2	0	1	0	0	1	1	2	0	0	0	0	0	0	0	0	8	0	1037.46	B4FHJ2;A0A1D6ING2;B4FIH9;A0A1D6F3V1;A0A1D6F3V4;A0A1D6L698;A0A1D6QER4;A0A1D6FNV9	B4FHJ2	133	140	yes	no	2	0.017284	110.41
AHGLAPEIPEDLYFLIK	SKILRILKAHGLAPEI	EDLYFLIKKAVAIRKH	K	A	H	I	K	K	2	0	0	1	0	0	2	1	1	2	3	1	0	1	2	0	0	0	1	0	0	0	17	0	1925.03	B4FNG6;B6SJ18;K7UD53;Q05761;B4FML8;A0A1D6PWX7	Q05761	77	93	no	no	2;3	0.0033399	80.361
AHGPYINGENVSAADLSLGPK	QALDEHLKAHGPYING	ADLSLGPKLFHLQVAL	K	A	H	P	K	L	3	0	2	1	0	0	1	3	1	1	2	1	0	0	2	2	0	0	1	1	0	0	21	0	2109.05	B4F817;A0A1D6LHI5	B4F817	138	158	yes	no	2	7.075e-29	142.93
AHGPYINGENVSATDLSLGPK	QALDDHLKAHGPYING	TDLSLGPKLFHLQIAL	K	A	H	P	K	L	2	0	2	1	0	0	1	3	1	1	2	1	0	0	2	2	1	0	1	1	0	0	21	0	2139.06	B4FT31;A0A1D6FVK9	B4FT31	138	158	yes	no	2;3	2.1647e-76	173.45
AHGTAVGLPSDDDMGNSEVGHNALGAGR	PEKWRLVKAHGTAVGL	HNALGAGRIFAQGAKL	K	A	H	G	R	I	4	1	2	3	0	0	1	6	2	0	2	0	1	0	1	2	1	0	0	2	0	0	28	0	2704.23	C0HHU2;A0A1D6N8I1;A0A1D6N8I0;B8A306;P30792;A0A1D6G992;A0A1D6G993	B8A306	65	92	no	no	2;3;4	7.4089e-106	176.22
AHHFNPFISPDGER	VTRPVAPRAHHFNPFI	FISPDGERVGYHRCRG	R	A	H	E	R	V	1	1	1	1	0	0	1	1	2	1	0	0	0	2	2	1	0	0	0	0	0	0	14	0	1622.76	A0A1D6GDM6	A0A1D6GDM6	341	354	yes	yes	2;3	1.5887e-05	136.83
AHIPHAPDVASTLLR	KIVKDYVKAHIPHAPD	DVASTLLRTHFHDCFV	K	A	H	L	R	T	3	1	0	1	0	0	0	0	2	1	2	0	0	0	2	1	1	0	0	1	0	0	15	0	1596.87	B6THU9;C0PKS1	B6THU9	46	60	yes	no	2;3	2.4322e-06	131.66
AHLLFDLHQAVDGLR	GRILVSDRAHLLFDLH	HQAVDGLREAELENSF	R	A	H	L	R	E	2	1	0	2	0	1	0	1	2	0	4	0	0	1	0	0	0	0	0	1	0	0	15	0	1703.91	O24578;C0PFA1	O24578	163	177	yes	no	2	0.00030701	99.344
AHPAVAEVVDLGVDK	DAVVAYLRAHPAVAEV	VVDLGVDKYYAAAAAV	R	A	H	D	K	Y	3	0	0	2	0	0	1	1	1	0	1	1	0	0	1	0	0	0	0	4	0	0	15	0	1518.8	A0A1D6NN07	A0A1D6NN07	30	44	yes	yes	2	7.4517e-05	93.909
AHPGGPASSEFDWGTSDTPR	RQLTQYLKAHPGGPAS	WGTSDTPRRSARLSEK	K	A	H	P	R	R	2	1	0	2	0	0	1	3	1	0	0	0	0	1	3	3	2	1	0	0	0	0	20	0	2070.9	A0A1D6GLD8;Q5I204;A0A1D6KWW9	Q5I204	68	87	no	no	2;3	5.167e-17	133.24
AHPGGPAVSEFDWGTGDTPR	RQLSQYLKAHPGGPAV	WGTGDTPRRSARISEK	K	A	H	P	R	R	2	1	0	2	0	0	1	4	1	0	0	0	0	1	3	1	2	1	0	1	0	0	20	0	2052.93	A0A1D6MVE7;B6TRL2;A0A1D6MVE6	A0A1D6MVE7	58	77	yes	no	2;3	0.00025471	100.46
AHQPPSKFDDDGNLVDPDTK	NKPEVFTRAHQPPSKF	NLVDPDTKDQVTKVLL	R	A	H	T	K	D	1	0	1	5	0	1	0	1	1	0	1	2	0	1	3	1	1	0	0	1	0	0	20	1	2195.01	B4FWN1	B4FWN1	162	181	yes	yes	3	0.00020042	86.8
AHVAAVVGGPAER	IFQPDTGRAHVAAVVG	VVGGPAERLVHLFCVV	R	A	H	E	R	L	4	1	0	0	0	0	1	2	1	0	0	0	0	0	1	0	0	0	0	3	0	0	13	0	1232.66	C0PHK8	C0PHK8	112	124	yes	yes	2	0.0039372	76.073
AHYDALADAVADPAANVEGLAAEASEYK	LDAIDKLRAHYDALAD	AAEASEYKAAMWQYCY	R	A	H	Y	K	A	10	0	1	3	0	0	3	1	1	0	2	1	0	0	1	1	0	0	2	2	0	0	28	0	2831.32	Q9ZRQ5	Q9ZRQ5	140	167	yes	yes	2;3	1.0642e-147	194.77
AHYDALADAVAEPAANVEGLAAEASEYK	LDAIDKLRAHYDALAD	AAEASEYKAAMWQYCY	R	A	H	Y	K	A	10	0	1	2	0	0	4	1	1	0	2	1	0	0	1	1	0	0	2	2	0	0	28	0	2845.34	Q9T0N7	Q9T0N7	138	165	yes	yes	3	8.2781e-09	100.7
AIANECQANFISVK	CGKTLLAKAIANECQA	QANFISVKGPELLTMW	K	A	I	V	K	G	3	0	2	0	1	1	1	0	0	2	0	1	0	1	0	1	0	0	0	1	0	0	14	0	1563.77	A0A1D6JNX1;A0A1D6JNX3;K7VQA7;A0A1D6JNX7;A0A1D6PJZ0;A0A1D6PJZ3;A0A1D6GQ42;A0A1D6GQ45;A0A1D6GQ41;A0A1D6KUI9;A0A1D6KUJ0;A0A1D6KUI8	A0A1D6GQ42	537	550	no	no	2	1.4913e-25	165.78
AIAPLFVEHAK	AAWCGPCRAIAPLFVE	PLFVEHAKKFTQVVFL	R	A	I	A	K	K	3	0	0	0	0	0	1	0	1	1	1	1	0	1	1	0	0	0	0	1	0	0	11	0	1194.68	B4FH44	B4FH44	45	55	yes	yes	2;3	0.0022249	106.4
AIAQNPGNGAAVIR	IVKASMEKAIAQNPGN	GNGAAVIRMLFHDCFV	K	A	I	I	R	M	4	1	2	0	0	1	0	2	0	2	0	0	0	0	1	0	0	0	0	1	0	0	14	0	1350.74	Q9FEQ8;A0A1D6K431	Q9FEQ8	58	71	yes	no	2	3.5997e-39	190.66
AIASNIDANFLK	TGKTLLARAIASNIDA	NIDANFLKIVSSAIID	R	A	I	L	K	I	3	0	2	1	0	0	0	0	0	2	1	1	0	1	0	1	0	0	0	0	0	0	12	0	1275.68	C0PGM6;B4FTV9;A0A1D6H3Z0;A0A1D6H3Y8;A0A1D6H3Y9;A0A1D6P391;A0A1D6P390;A0A1D6P389	C0PGM6	193	204	no	no	2	0.00094672	133.05
AIATEVQSESKWK	LGRLEIAKAIATEVQS	VQSESKWKILGELAMS	K	A	I	W	K	I	2	0	0	0	0	1	2	0	0	1	0	2	0	0	0	2	1	1	0	1	0	0	13	1	1475.76	A0A1D6QQR3;A0A1D6QQQ8;A0A1D6QQS1;A0A1D6QQQ4;A0A1D6QQP8;A0A1D6QQQ6;A0A1D6QQR0;A0A1D6QQS2;A0A1D6QQQ0;A0A1D6QQR4;A0A1D6QQU3;A0A1D6QQU2;A0A1D6QQP3;K7U6V6;K7V5W1;A0A1D6QQP5;A0A1D6QQN9;A0A1D6QQV1;A0A1D6QQV6;A0A1D6QQP9;A0A1D6QQV4;A0A1D6QQV2;A0A1D6QQR8	A0A1D6QQR3	660	672	yes	no	2	0.013955	94.538
AIATQAPPAMPQYSSGEK	ARNLEPLRAIATQAPP	PQYSSGEKTKIGINGF	R	A	I	E	K	T	4	0	0	0	0	2	1	1	0	1	0	1	1	0	3	2	1	0	1	0	0	0	18	0	1845.89	B6TDF8;A0A1D6H1J5	B6TDF8	58	75	yes	no	2	1.2136e-06	122.44
AICKYAAR	DLYLFESRAICKYAAR	AICKYAARKNKPELLR	R	A	I	A	R	K	3	1	0	0	1	0	0	0	0	1	0	1	0	0	0	0	0	0	1	0	0	0	8	1	951.496	B6SKA0;P12653	B6SKA0	70	77	yes	no	2	0.019183	143.11	By MS/MS				By matching
AICPFFQDR	SGAHTVGRAICPFFQD	ICPFFQDRADSQEDDF	R	A	I	D	R	A	1	1	0	1	1	1	0	0	0	1	0	0	0	2	1	0	0	0	0	0	0	0	9	0	1152.54	B4FG39	B4FG39	205	213	yes	yes	2	0.016508	91.867
AICPFFQDRADSQEDDFAR	SGAHTVGRAICPFFQD	SQEDDFARQLKADCAR	R	A	I	A	R	Q	3	2	0	4	1	2	1	0	0	1	0	0	0	3	1	1	0	0	0	0	0	0	19	1	2287	B4FG39	B4FG39	205	223	yes	yes	2;3	0.0027343	67.685			By matching		By matching		By MS/MS
AIDDAEGVVK	LLANSRAKAIDDAEGV	DDAEGVVKVIAEKETD	K	A	I	V	K	V	2	0	0	2	0	0	1	1	0	1	0	1	0	0	0	0	0	0	0	2	0	0	10	0	1015.52	A0A1D6MSE2;A0A1D6MSE3	A0A1D6MSE2	332	341	no	no	2	0.011755	85.963
AIDFIDPTYAVDPEESQFHSSVLR	IGQLQGGRAIDFIDPT	QFHSSVLRFHYSSMRT	R	A	I	L	R	F	2	1	0	3	0	1	2	0	1	2	1	0	0	2	2	3	1	0	1	2	0	0	24	0	2735.31	A0A1D6LLU9;A0A1D6LLV1;A0A1D6LLU5;A0A1D6LLU2;A0A1D6LLU1;A0A1D6LLV2;A0A1D6LLU6;A0A1D6LLT2;A0A1D6LLU0;A0A1D6LLT0;A0A1D6LLT9;A0A1D6LLT6;A0A1D6LLT8;A0A1D6LLT7	A0A1D6LLU9	376	399	yes	no	3	0.00011383	62.325
AIDINPGQLK	ENALVESKAIDINPGQ	DINPGQLKCCTNCNFS	K	A	I	L	K	C	1	0	1	1	0	1	0	1	0	2	1	1	0	0	1	0	0	0	0	0	0	0	10	0	1067.6	Q7FU57;P31862	Q7FU57	36	45	yes	no	2	0.00025531	142
AIEEGADFIESDILASK	ETAAAYMRAIEEGADF	ESDILASKDGALICFH	R	A	I	S	K	D	3	0	0	2	0	0	3	1	0	3	1	1	0	1	0	2	0	0	0	0	0	0	17	0	1806.89	A0A1D6GAZ6;A0A1D6GAY6;K7VPS3;A0A1D6GAZ9	A0A1D6GAZ6	67	83	yes	no	2	1.9118e-23	153.75
AIEEGADFIETDVLASK	ETAAAYLRAIEEGADF	ETDVLASKDGHLVCFH	R	A	I	S	K	D	3	0	0	2	0	0	3	1	0	2	1	1	0	1	0	1	1	0	0	1	0	0	17	0	1806.89	A0A1D6KWT9;A0A1D6KWT7	A0A1D6KWT9	78	94	yes	no	2	0.00079594	97.291
AIEETLRDSVESYK	QKLGWTFRAIEETLRD	RDSVESYKAFGILN__	R	A	I	Y	K	A	1	1	0	1	0	0	3	0	0	1	1	1	0	0	0	2	1	0	1	1	0	0	14	1	1638.81	A0A1D6P4K6	A0A1D6P4K6	105	118	yes	yes	2	0.00060983	131.35
AIELDKESDGAELQNALK	EKLGASYKAIELDKES	AELQNALKEWTGQRTV	K	A	I	L	K	E	3	0	1	2	0	1	3	1	0	1	3	2	0	0	0	1	0	0	0	0	0	0	18	1	1942.98	B6THA1	B6THA1	60	77	yes	yes	2;3	5.148e-64	188.09
AIELDVESDGAELQSALAEWTGQR	AKLGASYKAIELDVES	LAEWTGQRTVPNVFVK	K	A	I	Q	R	T	4	1	0	2	0	2	4	2	0	1	3	0	0	0	0	2	1	1	0	1	0	0	24	0	2587.24	B6SN61	B6SN61	58	81	yes	yes	2;3	3.7661e-09	102.46
AIENTAASISNAPEEK	LSPYSVRKAIENTAAS	ISNAPEEKLTTGNGLL	K	A	I	E	K	L	4	0	2	0	0	0	3	0	0	2	0	1	0	0	1	2	1	0	0	0	0	0	16	0	1643.8	A0A1D6HFD3;A0A1D6HFD4;A0A1D6HFC3;A0A1D6HFC6;A0A1D6HFD2;A0A1D6HFC9;A0A1D6HFC5;A0A1D6HFD0;A0A1D6HFD1;A0A1D6HFC4;A0A1D6HFD5;A0A1D6HFD7;A0A1D6HFD8;A0A1D6HFD9;A0A1D6HFE0;A0A1D6HFD6;A0A1D6GR17	A0A1D6HFD3	513	528	yes	no	2	0	292.38
AIEVLSDGNLVFR	GSVVSISKAIEVLSDG	SDGNLVFRKIADHLNK	K	A	I	F	R	K	1	1	1	1	0	0	1	1	0	1	2	0	0	1	0	1	0	0	0	2	0	0	13	0	1431.77	O23888;A0A1D6GFU8;A0A1D6GFU1;A0A1D6GFU3;A0A1D6GFT7;A0A1D6GFT8;A0A1D6GFT6;A0A1D6GFV0;A0A1D6GFV9;A0A1D6L727;A0A1D6L739;A0A1D6L738;A0A1D6L725;O23887;A0A1D6L733;A0A1D6L734;A0A1D6L736;A0A1D6L729;A0A1D6L742;A0A1D6L745;A0A1D6L737;A0A1D6L740;A0A1D6L744	A0A1D6L727	322	334	no	no	2	0.00047438	131.79
AIEVLSDGNLVFRK	GSVVSISKAIEVLSDG	DGNLVFRKIADHLNKV	K	A	I	R	K	I	1	1	1	1	0	0	1	1	0	1	2	1	0	1	0	1	0	0	0	2	0	0	14	1	1559.87	O23888;A0A1D6GFU8;A0A1D6GFU1;A0A1D6GFU3;A0A1D6GFT7;A0A1D6GFT8;A0A1D6GFT6;A0A1D6GFV0;A0A1D6GFV9;A0A1D6L727;A0A1D6L739;A0A1D6L738;A0A1D6L725;O23887;A0A1D6L733;A0A1D6L734;A0A1D6L736;A0A1D6L729;A0A1D6L742;A0A1D6L745;A0A1D6L737;A0A1D6L740;A0A1D6L744	A0A1D6L727	322	335	no	no	2;3	6.1012e-10	127.78
AIEVLSDGNVVFEK	GSVVSISKAIEVLSDG	DGNVVFEKIADHLNKV	K	A	I	E	K	I	1	0	1	1	0	0	2	1	0	1	1	1	0	1	0	1	0	0	0	3	0	0	14	0	1518.79	A0A1D6L748;A0A1D6L762;A0A1D6L755;A0A1D6L793;A0A1D6L750;A0A1D6L779;A0A1D6L783;A0A1D6L791;A0A1D6L787;A0A1D6L770;A0A1D6L792;A0A1D6L775;A0A1D6L760;A0A1D6L768;A0A1D6L766	A0A1D6L748	316	329	yes	no	2	3.329e-31	172.09
AIFDLLDIPLYHGWIVDPQDTETATAIGSK	DFEFTRERAIFDLLDI	TATAIGSKSYNALASG	R	A	I	S	K	S	3	0	0	4	0	1	1	2	1	4	3	1	0	1	2	1	3	1	1	1	0	0	30	0	3298.68	A0A1D6GW72;A0A1D6GW74;A0A1D6GW71;A0A1D6GW67;A0A1D6LN41;A0A1D6LN40;A0A1D6GW68;A0A1D6LN45;A0A1D6GW70;A0A1D6LN38;A0A1D6LN44;A0A1D6LN43	A0A1D6GW72	97	126	yes	no	3	3.6719e-13	85.002
AIFVDLEPTVIDEVR	GSGKHVPRAIFVDLEP	PTVIDEVRTGSYRQLF	R	A	I	V	R	T	1	1	0	2	0	0	2	0	0	2	1	0	0	1	1	0	1	0	0	3	0	0	15	0	1714.91	Q546I4;Q02245;P33627;C0PKT5;P22275	Q546I4	65	79	yes	no	2	0.00039354	118.52
AIGAAQAVGTAPDAYYAK	PRLHLPQKAIGAAQAV	APDAYYAKRLLEATGI	K	A	I	A	K	R	7	0	0	1	0	1	0	2	0	1	0	1	0	0	1	0	1	0	2	1	0	0	18	0	1736.87	A0A1D6IJP9	A0A1D6IJP9	468	485	yes	yes	2	8.46e-97	212.35
AIGDLIGVVK	TGLGIAPRAIGDLIGV	GDLIGVVKAYTSRVGS	R	A	I	V	K	A	1	0	0	1	0	0	0	2	0	2	1	1	0	0	0	0	0	0	0	2	0	0	10	0	983.602	O24578;C0PFA1	O24578	317	326	yes	no	2	0.0012825	123.86
AIGEVVSNEAR	SFNATLFRAIGEVVSN	EVVSNEARAMHNVGLA	R	A	I	A	R	A	2	1	1	0	0	0	2	1	0	1	0	0	0	0	0	1	0	0	0	2	0	0	11	0	1143.59	K7TSU4;A0A1D6JFG2;A0A1D6JFG4;A0A1D6JFG3	K7TSU4	142	152	yes	no	2	5.4057e-16	175.74	By matching
AIGFIEK	PLGSRAAKAIGFIEKM	KAIGFIEKMIEYSYVN	K	A	I	E	K	M	1	0	0	0	0	0	1	1	0	2	0	1	0	1	0	0	0	0	0	0	0	0	7	0	776.443	B4FFA7;A0A1D6PZ67;A0A1D6PZ68;A0A1D6PZ66;A0A1D6I134;B6TYG2	B4FFA7	303	309	no	no	2	0.056632	94.262
AIGGGLSSVGGGSSTIK	GFSSSSGRAIGGGLSS	GGGSSTIKYTTTSSSS	R	A	I	I	K	Y	1	0	0	0	0	0	0	6	0	2	1	1	0	0	0	4	1	0	0	1	0	0	17	0	1446.77	CON__P02538;CON__P48668	CON__P02538	534	550	no	no	2	0.001501	91.14	By matching		By matching	By MS/MS			By MS/MS
AIGGGLSSVGGGSSTIKYTTTSSSSR	GFSSSSGRAIGGGLSS	TTTSSSSRKSYKH___	R	A	I	S	R	K	1	1	0	0	0	0	0	6	0	2	1	1	0	0	0	8	4	0	1	1	0	0	26	1	2417.2	CON__P02538;CON__P48668	CON__P02538	534	559	no	no	2;3	2.4016e-07	103.36	By MS/MS						By MS/MS
AIGGVVSTEIR	AFNESLWRAIGGVVST	GVVSTEIRAMYNLGHA	R	A	I	I	R	A	1	1	0	0	0	0	1	2	0	2	0	0	0	0	0	1	1	0	0	2	0	0	11	0	1100.62	B8A1R0;A0A1D6FHK9	B8A1R0	169	179	yes	no	2	0.0019171	123.67
AIGINVPR	AAIRFFDKAIGINVPR	AIGINVPRSRFLPVKA	K	A	I	P	R	S	1	1	1	0	0	0	0	1	0	2	0	0	0	0	1	0	0	0	0	1	0	0	8	0	838.502	B4FAD9;A0A1D6IAS8;A0A1D6IAT0;A0A1D6IAT3;A0A1D6IAS7;A0A1D6IAT4;A0A1D6IAS6;A0A1D6EUN9;A0A1D6IAS9;A0A1D6IAT7;A0A1D6IAT6;B6T4R3;A0A1D6EUP8;A0A1D6EUP7;A0A1D6EUQ0;A0A1D6EUN8;A0A1D6EUQ2;A0A1D6EUQ4;A0A1D6IAT2	B4FAD9	350	357	no	no	2	0.0054786	143.11
AIGLMPMIDQGEK	PGAFLRARAIGLMPMI	PMIDQGEKDDKIIAVC	R	A	I	E	K	D	1	0	0	1	0	1	1	2	0	2	1	1	2	0	1	0	0	0	0	0	0	0	13	0	1401.7	B4FMV6;B4FCR7;A0A1D6JIM7;B6TB84;A0A1D6E520;A0A1D6Q7Z8;C0PK04;A0A1D6GR02;A0A1D6HHJ7;A0A1D6E522;A0A1D6E513;A0A1D6E519;O48556;B4FXF9;A0A1D6E511	B4FMV6	21	33	no	no	2	0.00096371	110.64
AIGSGSEGADSSLQEQYNK	TFWQCNAKAIGSGSEG	SLQEQYNKELALEEAE	K	A	I	N	K	E	2	0	1	1	0	2	2	3	0	1	1	1	0	0	0	4	0	0	1	0	0	0	19	0	1939.88	A0A1D6PJW1;C0PLP3;B6TJB6;A0A1D6JNT8;A0A1D6JNT9	B6TJB6	223	241	no	no	2	0	341.3
AIGSHGAVFLQR	VDDVADNKAIGSHGAV	HGAVFLQRQLANSKKI	K	A	I	Q	R	Q	2	1	0	0	0	1	0	2	1	1	1	0	0	1	0	1	0	0	0	1	0	0	12	0	1254.68	B6TZD1	B6TZD1	145	156	yes	yes	2;3	0.013754	84.169
AIGTEIEWYPGK	EDEPILEKAIGTEIEW	EIEWYPGKCLTQKVLK	K	A	I	G	K	C	1	0	0	0	0	0	2	2	0	2	0	1	0	0	1	0	1	1	1	0	0	0	12	0	1362.68	A0A1D6FWS0;A0A1D6FWR9;A0A1D6FWR8;A0A1D6MBB0;A0A1D6FWR5;Q8L8G5;B8A161;A0A1D6FWR6;A0A1D6LL48;A0A1D6LL47;A0A1D6LL45	A0A1D6FWS0	70	81	no	no	2	0.0010019	132.56
AIGVDLLNNPDLVATDPVISFK	YNYGPAGRAIGVDLLN	TDPVISFKTALWFWMN	R	A	I	F	K	T	2	0	2	3	0	0	0	1	0	2	3	1	0	1	2	1	1	0	0	3	0	0	22	0	2310.25	B6TR38	B6TR38	211	232	yes	yes	2;3	6.0907e-29	140.45
AIGVSNFSCK	LYDSGKARAIGVSNFS	GVSNFSCKKLHDLLAV	R	A	I	C	K	K	1	0	1	0	1	0	0	1	0	1	0	1	0	1	0	2	0	0	0	1	0	0	10	0	1081.52	B4FID4;A0A1D6FNY7;A0A1D6FNY8;B6SZK3	B4FID4	151	160	yes	no	2	0.012411	91.636
AIGVSNFSSK	LYDAGKARAIGVSNFS	GVSNFSSKKLGDLLAV	R	A	I	S	K	K	1	0	1	0	0	0	0	1	0	1	0	1	0	1	0	3	0	0	0	1	0	0	10	0	1008.52	A2T1W7;A0A1D6N765;A0A1D6N764;C0PPF0;A0A1D6M5S4	A2T1W7	150	159	no	no	2	0.0062225	99.283
AIGVSNFTTR	CQRLGLARAIGVSNFT	GVSNFTTRHLDKVLAI	R	A	I	T	R	H	1	1	1	0	0	0	0	1	0	1	0	0	0	1	0	1	2	0	0	1	0	0	10	0	1064.56	B4FQR3;K7TPL8	K7TPL8	169	178	no	no	2	0.0033927	109.83
AIIEAVLPTLGTFVDDTPK	DFLGYSLKAIIEAVLP	TFVDDTPKEFDSFEDI	K	A	I	P	K	E	2	0	0	2	0	0	1	1	0	2	2	1	0	1	2	0	3	0	0	2	0	0	19	0	1999.09	C0P840;A0A1D6L0M3;A0A1D6L0L2;A0A1D6L0K8;A0A1D6L0M2;A0A1D6L0L3;A0A1D6L0L6	C0P840	286	304	yes	no	2	0.018615	59.372
AIIGTIGDVDAYQLPDAK	LDDDALTKAIIGTIGD	AYQLPDAKGYSSLMRY	K	A	I	A	K	G	3	0	0	3	0	1	0	2	0	3	1	1	0	0	1	0	1	0	1	1	0	0	18	0	1858.97	A0A1D6HL34	A0A1D6HL34	1007	1024	yes	yes	2	2.1803e-112	222.96
AIIVQPER	SFLLKKEKAIIVQPER	AIIVQPERVIVGNGPA	K	A	I	E	R	V	1	1	0	0	0	1	1	0	0	2	0	0	0	0	1	0	0	0	0	1	0	0	8	0	924.539	Q8S4W9	Q8S4W9	347	354	no	no	2	0.009369	125.31
AILESLRK	DMHKLAERAILESLRK	AILESLRKEQIVQGDV	R	A	I	R	K	E	1	1	0	0	0	0	1	0	0	1	2	1	0	0	0	1	0	0	0	0	0	0	8	1	928.571	A0A1D6H6P7;B4FQH9;A0A1D6H6Q2;A0A1D6H6P9;A0A1D6H6Q1;A0A1D6H6Q0	A0A1D6H6P7	339	346	yes	no	2	0.032183	109.01
AILMEEWNVQPVR	KALCEQAKAILMEEWN	EWNVQPVRCPVTVCGD	K	A	I	V	R	C	1	1	1	0	0	1	2	0	0	1	1	0	1	0	1	0	0	1	0	2	0	0	13	0	1583.81	B4FAL1;A0A1D6P2A7;A0A1D6P2A9;A0A1D6LSM3;A0A1D6H719;A0A1D6H718;B4FQJ0;A0A1D6LSM6;A0A1D6H716;A0A1D6LSM2;A0A1D6LSM1;B4FSV7;A0A1D6LSM4;A0A1D6QQF8	B4FAL1	34	46	yes	no	2	0.054539	67.118
AINAMEMNMEALK	FHSGLAHKAINAMEMN	EMNMEALKVIQKRFYT	K	A	I	L	K	V	3	0	2	0	0	0	2	0	0	1	1	1	3	0	0	0	0	0	0	0	0	0	13	0	1464.68	B6TIJ2;A0A1D6HGI8	B6TIJ2	235	247	yes	no	2	0.0048819	92.265
AINGALECDGK	QGFGATIRAINGALEC	GALECDGKNPNSVNNR	R	A	I	G	K	N	2	0	1	1	1	0	1	2	0	1	1	1	0	0	0	0	0	0	0	0	0	0	11	0	1146.53	B6TT00	B6TT00	232	242	yes	yes	2	0.0075365	96.334
AINGALECDGKNPNSVNNR	QGFGATIRAINGALEC	NPNSVNNRVAYYKQFC	R	A	I	N	R	V	2	1	5	1	1	0	1	2	0	1	1	1	0	0	1	1	0	0	0	1	0	0	19	1	2041.96	B6TT00	B6TT00	232	250	yes	yes	2;3	2.3352e-31	149.86
AINGALECNGNNPAQMNAR	QGFGATIRAINGALEC	NPAQMNARVGYYKQYC	R	A	I	A	R	V	4	1	5	0	1	1	1	2	0	1	1	0	1	0	1	0	0	0	0	0	0	0	19	0	2013.91	P29022;B4FTS6	P29022	241	259	yes	no	2	0.028326	69.024
AINNGGTSDINISDFLSK	EWSKKARKAINNGGTS	NISDFLSKVKSHK___	K	A	I	S	K	V	1	0	3	2	0	0	0	2	0	3	1	1	0	1	0	3	1	0	0	0	0	0	18	0	1864.92	B7ZXU0	B7ZXU0	448	465	yes	yes	2	0.0012789	85.937
AIPSACNLPNAK	TPYASCAKAIPSACNL	ACNLPNAKCQ______	K	A	I	A	K	C	3	0	2	0	1	0	0	0	0	1	1	1	0	0	2	1	0	0	0	0	0	0	12	0	1254.64	B6SHT6	B6SHT6	87	98	yes	yes	2	0.0014429	116.74
AIPSACNLPNAKCQ	TPYASCAKAIPSACNL	NLPNAKCQ________	K	A	I	C	Q	-	3	0	2	0	2	1	0	0	0	1	1	1	0	0	2	1	0	0	0	0	0	0	14	1	1542.73	B6SHT6	B6SHT6	87	100	yes	yes	2	0.00062639	128.35	By MS/MS
AIPWIFAWTQTR	SGGIESLRAIPWIFAW	IFAWTQTRFHLPVWLG	R	A	I	T	R	F	2	1	0	0	0	1	0	0	0	2	0	0	0	1	1	0	2	2	0	0	0	0	12	0	1488.79	P51059;A0A1D6I1V3;A0A1D6I1V4;A0A1D6I1V6;A0A1D6I1V5;A0A1D6GBA2;K7VCJ9;A0A1D6GB94;A0A1D6I1V1;A0A1D6H5Z9;A0A1D6QPT3;A0A1D6H619;A0A1D6QPU6;Q9SAZ6;A0A1D6H600;A0A1D6H611;A0A1D6H604;A0A1D6H603;A0A1D6QPS9	Q9SAZ6	764	775	no	no	2	0.048902	69.261
AIQAFSPLR	LTNPLLAKAIQAFSPL	IQAFSPLRIRVGGSLQ	K	A	I	L	R	I	2	1	0	0	0	1	0	0	0	1	1	0	0	1	1	1	0	0	0	0	0	0	9	0	1001.57	A0A1D6MWM9;B6SRR5;A0A1D6MWN2;A0A1D6KEH1;A0A1D6KEG8;A0A1D6KEG9;A0A1D6KEG7	A0A1D6MWM9	81	89	yes	no	2	0.034394	83.883
AISAEVLQASFNTTPEMEK	AGKTSVWKAISAEVLQ	NTTPEMEKLFRSKRLD	K	A	I	E	K	L	3	0	1	0	0	1	3	0	0	1	1	1	1	1	1	2	2	0	0	1	0	0	19	0	2065	Q84TL7	Q84TL7	324	342	no	no	2	1.0139e-79	188.9
AISELIPHEIANIEK	GADKQYWKAISELIPH	HEIANIEKRGARKDKE	K	A	I	E	K	R	2	0	1	0	0	0	3	0	1	4	1	1	0	0	1	1	0	0	0	0	0	0	15	0	1675.91	A0A1D6GXA2;B4FIZ5	A0A1D6GXA2	80	94	yes	no	2	0.00024884	121.18
AISEYEVSK	EGFEKLNRAISEYEVS	ISEYEVSKSSGSYRRL	R	A	I	S	K	S	1	0	0	0	0	0	2	0	0	1	0	1	0	0	0	2	0	0	1	1	0	0	9	0	1024.51	B6TSB3;A0A1D6E7X7	B6TSB3	120	128	yes	no	2	0.024797	87.149
AISLSEQQLVDCGFAFNNFGCK	AYTQATGKAISLSEQQ	AFNNFGCKGGLPSQAF	K	A	I	C	K	G	2	0	2	1	2	2	1	2	0	1	2	1	0	3	0	2	0	0	0	1	0	0	22	0	2504.15	A0A1D6ER43	A0A1D6ER43	128	149	yes	yes	2;3	6.1865e-107	195.25	By MS/MS		By MS/MS		By MS/MS		By MS/MS
AISLSEQQLVDCGFAFNNFGCKGGLPSQAFEYIK	AYTQATGKAISLSEQQ	SQAFEYIKYNGGLDTE	K	A	I	I	K	Y	3	0	2	1	2	3	2	4	0	2	3	2	0	4	1	3	0	0	1	1	0	0	34	1	3794.81	A0A1D6ER43	A0A1D6ER43	128	161	yes	yes	3	9.0892e-18	84.971	By matching		By matching		By matching		By MS/MS
AISSSSAYDDQFK	SNPTIFQKAISSSSAY	SAYDDQFKQLISAGKD	K	A	I	F	K	Q	2	0	0	2	0	1	0	0	0	1	0	1	0	1	0	4	0	0	1	0	0	0	13	0	1417.64	C0PC61;A0A1D6N2L0;A0A1D6N2K9;B4FRC9	B4FRC9	112	124	no	no	2	9.1121e-54	212.1
AISTGYADLVAFGR	YGREDGNRAISTGYAD	ADLVAFGRVFLANPDL	R	A	I	G	R	V	3	1	0	1	0	0	0	2	0	1	1	0	0	1	0	1	1	0	1	1	0	0	14	0	1439.74	B4FLS8;A0A1D6E9V7;A0A1D6E9W1;A0A1D6E9V8;A0A1D6E9W0	B4FLS8	313	326	yes	no	2	7.8819e-05	131.08
AITAPTPDILGER	________________	TPDILGERQSGQDVRT	M	A	I	E	R	Q	2	1	0	1	0	0	1	1	0	2	1	0	0	0	2	0	2	0	0	0	0	0	13	0	1352.73	A0A1D6QCG6;A0A1D6QCF7;A0A1D6QCF9;B6TKY3	A0A1D6QCG6	2	14	yes	no	2	0.01359	80.871
AITLPGQGEIMDMMEVADPDAVHAVR	LDKEFIAKAITLPGQG	PDAVHAVRNFIKKELA	K	A	I	V	R	N	4	1	0	3	0	1	2	2	1	2	1	0	3	0	2	0	1	0	0	3	0	0	26	0	2765.32	A0A096TJA0;A0A1D6KM15	A0A096TJA0	240	265	yes	no	3	1.8161e-15	120.66
AITTGWVHPSINQFNPEEAVEFDTVPNVK	LEAIATIKAITTGWVH	FDTVPNVKKQHEVNVG	K	A	I	V	K	K	2	0	3	1	0	1	3	1	1	2	0	1	0	2	3	1	3	1	0	4	0	0	29	0	3238.59	B6TGG7;A0A1D6LUH4;K7V9P7;A0A1D6LUH6	B6TGG7	404	432	yes	no	3	8.5977e-09	65.125
AITVFSPDGHLFQVEYALEAVR	________________	EYALEAVRKGNAAVGV	R	A	I	V	R	K	3	1	0	1	0	1	2	1	1	1	2	0	0	2	1	1	1	0	1	3	0	0	22	0	2461.26	B4F822;A0A1D6IPZ1;A0A1D6ETZ7;K7V4Q5;A3FMB9	A3FMB9	7	28	no	no	3	0.00046898	70.555
AITVSADDDER	VVDLSNLRAITVSADD	VSADDDERPVPPTAPS	R	A	I	E	R	P	2	1	0	3	0	0	1	0	0	1	0	0	0	0	0	1	1	0	0	1	0	0	11	0	1190.54	A0A1D6LTC0	A0A1D6LTC0	134	144	yes	yes	2	0.025727	80.69
AITVSADDDERPVPPTAPSAWVDSGATLGELYYTVAK	VVDLSNLRAITVSADD	ELYYTVAKNNPELAFP	R	A	I	A	K	N	6	1	0	4	0	0	2	2	0	1	2	1	0	0	4	3	4	1	2	4	0	0	37	1	3861.89	A0A1D6LTC0	A0A1D6LTC0	134	170	yes	yes	3	1.2073e-06	47.884
AIVAEGYAR	ALGAAGARAIVAEGYA	IVAEGYARIFFRNSVA	R	A	I	A	R	I	3	1	0	0	0	0	1	1	0	1	0	0	0	0	0	0	0	0	1	1	0	0	9	0	948.503	A0A096UAZ3	A0A096UAZ3	158	166	yes	yes	2	0.012128	119.21
AIVASNLEGR	RGFDDEMRAIVASNLE	VASNLEGRGIKLHPGT	R	A	I	G	R	G	2	1	1	0	0	0	1	1	0	1	1	0	0	0	0	1	0	0	0	1	0	0	10	0	1028.56	B4FWU6;A0A1D6HP35;A0A1D6HP40;A0A1D6HP32;A0A1D6HP36;A0A1D6HP44;A0A1D6HP45;A0A1D6HP39	B4FWU6	244	253	no	no	2	2.0704e-05	147.3
AIVLTGAGGK	AMRRDDVKAIVLTGAG	VLTGAGGKFCGGFDIN	K	A	I	G	K	F	2	0	0	0	0	0	0	3	0	1	1	1	0	0	0	0	1	0	0	1	0	0	10	0	885.528	A0A1D6H4X9;A0A1D6QNT7;A0A1D6QNT1;A0A1D6QNT3;A0A1D6H4X4;A0A1D6QNT6;A0A1D6H4X3	A0A1D6H4X9	53	62	yes	no	2	0.052116	76.17
AIVREEAVDTSISPR	________________	VDTSISPRVSALRPSK	M	A	I	P	R	V	2	2	0	1	0	0	2	0	0	2	0	0	0	0	1	2	1	0	0	2	0	0	15	1	1641.87	B4FY87;A0A1D6N631	B4FY87	2	16	yes	no	2	0.0046193	83.54
AIVSEYAVTGNDAGR	NTARTGPKAIVSEYAV	VTGNDAGRGTLIAALA	K	A	I	G	R	G	3	1	1	1	0	0	1	2	0	1	0	0	0	0	0	1	1	0	1	2	0	0	15	0	1521.74	A0A1D6K131;A0A1D6K127;A0A1D6K128;A0A1R3NDP5	A0A1D6K131	406	420	yes	no	2	3.6157e-80	217.39
AIYGATFR	EAAELARRAIYGATFR	AIYGATFRDAASGGCV	R	A	I	F	R	D	2	1	0	0	0	0	0	1	0	1	0	0	0	1	0	0	1	0	1	0	0	0	8	0	897.471	A0A1D6NV83;B4FI86;A0A1D6NV82	A0A1D6NV83	166	173	yes	no	2	0.017307	106.36
AKDIEASGPEAGEFSAK	________________	EAGEFSAKDYTDPPPA	M	A	K	A	K	D	4	0	0	1	0	0	3	2	0	1	0	2	0	1	1	2	0	0	0	0	0	0	17	1	1705.82	Q9ATM6	Q9ATM6	2	18	yes	yes	2	1.3448e-11	135.81
AKESGESVAEYDYLPYFYSR	EQAVRAIKAKESGESV	YLPYFYSRSFDLAWQF	K	A	K	S	R	S	2	1	0	1	0	0	3	1	0	0	1	1	0	1	1	3	0	0	4	1	0	0	20	1	2373.08	C0P4M0	C0P4M0	330	349	yes	yes	3	0.0028258	63.225
AKNYPTVSAEYSEAVEKAR	________________	SEAVEKARRKLRALIA	M	A	K	A	R	R	4	1	1	0	0	0	3	0	0	0	0	2	0	0	1	2	1	0	2	2	0	0	19	2	2112.05	B6TM55;A0A1D6PD08;A0A1D6PD09;A0A1D6PD13;A0A1D6PD12;A0A1D6PD10	B6TM55	2	20	yes	no	3	2.2115e-31	151.41	By MS/MS		By matching
AKVHAACGPTVSCADVTALATR	LQLIDDIRAKVHAACG	DVTALATRAAVVASGG	R	A	K	T	R	A	6	1	0	1	2	0	0	1	1	0	1	1	0	0	1	1	3	0	0	3	0	0	22	1	2255.12	B4FG39	B4FG39	114	135	yes	yes	3	0.0010523	62.589	By matching		By matching	By matching			By MS/MS
AKWPTLACPSNDGLR	SDLLSSLRAKWPTLAC	CPSNDGLRFWGHEWEK	R	A	K	L	R	F	2	1	1	1	1	0	0	1	0	0	2	1	0	0	2	1	1	1	0	0	0	0	15	1	1684.84	B4FBD6	B4FBD6	98	112	yes	yes	3	0.027905	58.817
ALADDIGIPFLETSAK	VVSYEAGKALADDIGI	PFLETSAKDATNVEKA	K	A	L	A	K	D	3	0	0	2	0	0	1	1	0	2	2	1	0	1	1	1	1	0	0	0	0	0	16	0	1659.87	A0A1D6FXI1;B4FAE1	A0A1D6FXI1	114	129	yes	no	2	5.9588e-05	102.15
ALADSPIIGEIR	PKFQDGIRALADSPII	SPIIGEIRGLGMIMGT	R	A	L	I	R	G	2	1	0	1	0	0	1	1	0	3	1	0	0	0	1	1	0	0	0	0	0	0	12	0	1253.7	A0A1D6DZL3;A0A1D6DZK9;A0A1D6DZK5;A0A1D6DZK8;A0A1D6DZL4;A0A1D6DZK6;A0A1D6DZK7;A0A1D6DZL2;A0A1D6JE69;A0A1D6JE70;B4G0T5	A0A1D6DZL3	262	273	yes	no	2	9.2105e-07	149.23
ALADYVHAK	QTFPSGIKALADYVHA	LADYVHAKGLKLGIYS	K	A	L	A	K	G	3	0	0	1	0	0	0	0	1	0	1	1	0	0	0	0	0	0	1	1	0	0	9	0	986.519	A0A1D6KS88	A0A1D6KS88	68	76	yes	yes	2;3	0.00080646	136.57	By matching
ALADYVHGK	KTFPSGIKALADYVHG	LADYVHGKGLKLGIYS	K	A	L	G	K	G	2	0	0	1	0	0	0	1	1	0	1	1	0	0	0	0	0	0	1	1	0	0	9	0	972.503	B4FA27;A0A1D6IMY0;A0A1D6JPI1;A0A1D6JPI0	B4FA27	131	139	yes	no	2;3	0.0053754	112.11
ALAEAGLTTENVHFVEVVGSGSR	RVKGPLEKALAEAGLT	EVVGSGSRVPAIIKII	K	A	L	S	R	V	3	1	1	0	0	0	3	3	1	0	2	0	0	1	0	2	2	0	0	4	0	0	23	0	2342.19	A0A1D6LZY1;A0A1D6LZY7;A0A1D6LZY4;A0A1D6LZX9;A0A1D6LZY0;A0A1D6LZX6;A0A1D6LZX8;A0A1D6LZY6;A0A1D6LZZ1;A0A1D6LZZ0;A0A1D6LZZ2	A0A1D6LZY1	321	343	no	no	2;3	1.0563e-52	162.44
ALAEALVPFYPMAGR	FDGARMRRALAEALVP	PFYPMAGRLARDEDGR	R	A	L	G	R	L	4	1	0	0	0	0	1	1	0	0	2	0	1	1	2	0	0	0	1	1	0	0	15	0	1604.84	B4FII0;A0A1D6E6Y0	B4FII0	68	82	yes	no	2	0.0013776	82.202
ALAENEGDGLAK	TSFKANTKALAENEGD	NEGDGLAKMIYRPDTG	K	A	L	A	K	M	3	0	1	1	0	0	2	2	0	0	2	1	0	0	0	0	0	0	0	0	0	0	12	0	1186.58	K7UW74;A0A1D6FI70;K7VS24;A0A1D6FI78;A0A1D6FI73	K7UW74	474	485	yes	no	2	2.0348e-33	202
ALAFDEFGRPFIILR	________________	GRPFIILREQEKKTRL	M	A	L	L	R	E	2	2	0	1	0	0	1	1	0	2	2	0	0	3	1	0	0	0	0	0	0	0	15	1	1763.97	B4FS49;B4FQL5;A0A1D6HRM1;A0A1D6FAH0;A0A1D6HRM3;A0A1D6FAH3	B4FS49	2	16	yes	no	2	0.021318	71.879
ALAFFYPLAGR	VIRAALAKALAFFYPL	FFYPLAGRIVEGEQPG	K	A	L	G	R	I	3	1	0	0	0	0	0	1	0	0	2	0	0	2	1	0	0	0	1	0	0	0	11	0	1224.67	C0PDB6;A0A1D6I3K3	C0PDB6	64	74	yes	no	2	0.0063935	99.815
ALAGQKDEAYFAANAAAQASR	VEVDALAKALAGQKDE	NAAAQASRKSSPRVTN	K	A	L	S	R	K	9	1	1	1	0	2	1	1	0	0	1	1	0	1	0	1	0	0	1	0	0	0	21	1	2123.04	B6UF55;A0A1D6KZ65;A0A1D6KGM6;C0P5Y3;A0A1D6KGM2;A0A1D6KGM3	C0P5Y3	368	388	no	no	2;3	5.1917e-168	224.8	By MS/MS
ALAGQKDEAYFAANAAAQASRK	VEVDALAKALAGQKDE	AAAQASRKSSPRVTNE	K	A	L	R	K	S	9	1	1	1	0	2	1	1	0	0	1	2	0	1	0	1	0	0	1	0	0	0	22	2	2251.13	A0A1D6KGM6;C0P5Y3;A0A1D6KGM2;A0A1D6KGM3	C0P5Y3	368	389	no	no	3	1.1978e-62	165.03
ALAGQKDEVYFAANAAAQASR	VEVNALAKALAGQKDE	NAAAQASRRSSPRVTN	K	A	L	S	R	R	8	1	1	1	0	2	1	1	0	0	1	1	0	1	0	1	0	0	1	1	0	0	21	1	2151.07	B8A1R8;A0A1D6GL76;A0A1D6GL75	B8A1R8	367	387	yes	no	2;3	1.3434e-19	138.25
ALAHQPVSVAIEASGR	NDEQALVKALAHQPVS	VAIEASGRHFQFYSGG	K	A	L	G	R	H	4	1	0	0	0	1	1	1	1	1	1	0	0	0	1	2	0	0	0	2	0	0	16	0	1604.86	B6TIC7	B6TIC7	284	299	yes	yes	2;3	3.1167e-24	156.29	By MS/MS		By MS/MS		By MS/MS		By MS/MS
ALALDPAAEVK	KLWQCRTRALALDPAA	LDPAAEVKLCFFASVR	R	A	L	V	K	L	4	0	0	1	0	0	1	0	0	0	2	1	0	0	1	0	0	0	0	1	0	0	11	0	1096.61	C0PDB6	C0PDB6	257	267	yes	yes	2	0.0032019	112.83
ALAQMSNATVIDEKVLNECLNEISR	QLGGSISRALAQMSNA	ECLNEISRALLQADVQ	R	A	L	S	R	A	3	1	3	1	1	1	3	0	0	2	3	1	1	0	0	2	1	0	0	2	0	0	25	1	2817.4	A0A1D6GAK1;A0A1D6GAK0;A0A1D6GAK2	A0A1D6GAK1	13	37	yes	no	3	0.0011625	56.488
ALAVDFAPDAEVR	TAMIFKCRALAVDFAP	FAPDAEVRLGFAASTR	R	A	L	V	R	L	4	1	0	2	0	0	1	0	0	0	1	0	0	1	1	0	0	0	0	2	0	0	13	0	1372.7	B6TQC0;B4G1P9	B6TQC0	262	274	no	no	2	4.5763e-05	139.48
ALCTAIAK	NINAGIVKALCTAIAK	ALCTAIAKHCPNALVN	K	A	L	A	K	H	3	0	0	0	1	0	0	0	0	1	1	1	0	0	0	0	1	0	0	0	0	0	8	0	846.463	A0A1D6FKV9	A0A1D6FKV9	153	160	no	no	2	0.015657	107.9
ALCTGEKGVGK	PKTAENFRALCTGEKG	TGEKGVGKSGKPLHYK	R	A	L	G	K	S	1	0	0	0	1	0	1	3	0	0	1	2	0	0	0	0	1	0	0	1	0	0	11	1	1118.58	K7TWV7;P21569;B4FZZ2	P21569	38	48	no	no	2	0.042672	90.913			By MS/MS				By matching
ALDDAIAVLDK	VICRAYTKALDDAIAV	DAIAVLDKIAMPVDVN	K	A	L	D	K	I	3	0	0	3	0	0	0	0	0	1	2	1	0	0	0	0	0	0	0	1	0	0	11	0	1142.62	A0A1D6QQ17;A0A1D6JSN3;A0A1D6JSM9;C0PL01;A0A1D6JSN1;A0A1D6QQ13	A0A1D6QQ17	84	94	yes	no	2	0.0020949	120.55
ALDEYASIK	YAHALLAKALDEYASI	LDEYASIKTRALKATE	K	A	L	I	K	T	2	0	0	1	0	0	1	0	0	1	1	1	0	0	0	1	0	0	1	0	0	0	9	0	1008.51	A0A1D6JDW7;A0A1D6JDW5;A0A1D6JDW9;K7TSA0;A0A1D6JDW4;A0A1D6JDW8;A0A1D6E011;A0A1D6E020;A0A1D6E023;A0A1D6E013;A0A1D6E024;A0A1D6E014;A0A1D6E017	A0A1D6JDW7	111	119	yes	no	2	0.02789	85.807
ALDGGADKDEEDSEGR	GDEEGLKKALDGGADK	DEEDSEGRRALHFACG	K	A	L	G	R	R	2	1	0	4	0	0	3	3	0	0	1	1	0	0	0	1	0	0	0	0	0	0	16	1	1662.7	B4G137;A0A1D6QIZ3;A0A1D6QIZ2	B4G137	230	245	yes	no	3	8.212e-12	140.27
ALDGGADKDEEDSEGRR	GDEEGLKKALDGGADK	EEDSEGRRALHFACGY	K	A	L	R	R	A	2	2	0	4	0	0	3	3	0	0	1	1	0	0	0	1	0	0	0	0	0	0	17	2	1818.8	B4G137;A0A1D6QIZ3;A0A1D6QIZ2	B4G137	230	246	yes	no	2;3	5.4712e-16	146.2
ALDLELDLTDK	DGSGAYTKALDLELDL	LELDLTDKGLGVRSKR	K	A	L	D	K	G	1	0	0	3	0	0	1	0	0	0	4	1	0	0	0	0	1	0	0	0	0	0	11	0	1244.65	B4FN24	B4FN24	111	121	yes	yes	1;2	3.4739e-44	168.85
ALDMNAAEDEIVR	ISAVPGMKALDMNAAE	AAEDEIVRLTREVVPG	K	A	L	V	R	L	3	1	1	2	0	0	2	0	0	1	1	0	1	0	0	0	0	0	0	1	0	0	13	0	1445.68	Q41739;B4G015	Q41739	262	274	yes	no	2	0.00054704	123.68
ALDPGLVYDLGTR	AGHVDPARALDPGLVY	LVYDLGTRDYVDFLCA	R	A	L	T	R	D	1	1	0	2	0	0	0	2	0	0	3	0	0	0	1	0	1	0	1	1	0	0	13	0	1388.73	A0A1D6KWW2	A0A1D6KWW2	607	619	yes	yes	2	0.00046176	132.31
ALDPGLVYDLGTRDYVDFLCALK	AGHVDPARALDPGLVY	VDFLCALKYSSTMIAA	R	A	L	L	K	Y	2	1	0	4	1	0	0	2	0	0	5	1	0	1	1	0	1	0	2	2	0	0	23	1	2613.31	A0A1D6KWW2	A0A1D6KWW2	607	629	yes	yes	3	0.00067351	57.171
ALDSGVVAQAALDVFTK	IDEEALVRALDSGVVA	AALDVFTKEPPAADNK	R	A	L	T	K	E	4	0	0	2	0	1	0	1	0	0	2	1	0	1	0	1	1	0	0	3	0	0	17	0	1703.91	A0A1D6DW07;A0A1D6DW08	A0A1D6DW07	326	342	yes	no	2	6.1011e-05	106.44
ALDTGIFER	PPAGYLRRALDTGIFE	LDTGIFERVHVRIYDD	R	A	L	E	R	V	1	1	0	1	0	0	1	1	0	1	1	0	0	1	0	0	1	0	0	0	0	0	9	0	1020.52	A0A1D6HTN9	A0A1D6HTN9	212	220	yes	yes	2	0.00067449	142.36
ALDVLLDVTAR	ASAKLSYRALDVLLDV	VLLDVTARSRGARRAK	R	A	L	A	R	S	2	1	0	2	0	0	0	0	0	0	3	0	0	0	0	0	1	0	0	2	0	0	11	0	1184.68	A0A1D6E1J9	A0A1D6E1J9	255	265	yes	yes	2;3	5.8806e-10	155.06
ALEDAFNK	ESLARRAKALEDAFNK	ALEDAFNKLEGFSCNK	K	A	L	N	K	L	2	0	1	1	0	0	1	0	0	0	1	1	0	1	0	0	0	0	0	0	0	0	8	0	906.445	A0A1D6GRB4;A0A1D6GRA6;A0A1D6GRA9;A0A1D6GRB3;A0A1D6GRB0	A0A1D6GRB4	377	384	yes	no	2	0.046337	90.601
ALEDAFNTLEGFSCNK	QSLARRAKALEDAFNT	LEGFSCNKAEGAMYLF	K	A	L	N	K	A	2	0	2	1	1	0	2	1	0	0	2	1	0	2	0	1	1	0	0	0	0	0	16	0	1814.81	A0A1D6KCZ2	A0A1D6KCZ2	377	392	yes	yes	2	3.6604e-70	208.38
ALEEAFNSLEGITCNK	SSLARRAKALEEAFNS	LEGITCNKAEGAMYLF	K	A	L	N	K	A	2	0	2	0	1	0	3	1	0	1	2	1	0	1	0	1	1	0	0	0	0	0	16	0	1794.85	A0A1D6IJP9;A0A1D6F1Q8	A0A1D6IJP9	436	451	yes	no	2	0.053609	58.635
ALEEANADLEVK	ASYLDKVRALEEANAD	ANADLEVKIRDWYQRQ	R	A	L	V	K	I	3	0	1	1	0	0	3	0	0	0	2	1	0	0	0	0	0	0	0	1	0	0	12	0	1300.65	CON__P02533;CON__Q6IFX2;CON__P19012;CON__P08779	CON__P08779	137	148	no	no	2	1.9459e-07	153.81	By matching			By matching			By matching
ALEEANTELEVK	ASYLDKVRALEEANTE	ANTELEVKIRDWYQRQ	R	A	L	V	K	I	2	0	1	0	0	0	4	0	0	0	2	1	0	0	0	0	1	0	0	1	0	0	12	0	1344.68	CON__Q04695	CON__Q04695	104	115	no	no	2	0.0019961	112.44
ALEEQYGGEEELPQINPGFNNTPFK	VTKEDTKKALEEQYGG	GFNNTPFKFTKYSNAY	K	A	L	F	K	F	1	0	3	0	0	2	5	3	0	1	2	1	0	2	3	0	1	0	1	0	0	0	25	0	2820.32	A0A1D6MTS3;A0A1R3PGU2;A0A1D6MTS1;A0A1D6MTS2;A0A1D6IUK0;A0A1D6IUJ5;A0A1D6IUJ6;A0A1D6IUI5;A0A1D6IUI2;A0A1D6IUK1;A0A1D6IUJ3;A0A1D6IUK7;A0A1D6IUM2;A0A1D6IUI1;A0A1D6IUI8;A0A1D6MTS4;A0A1D6IUL0;A0A1D6IUJ9;A0A1D6IUI9;A0A1D6IUL4;A0A1D6IUI4;A0A1D6IUI3;A0A1D6IUI7;A0A1D6IUJ1;A0A1D6IUJ4;A0A1D6IUJ7;A0A1D6IUJ0	A0A1D6MTS3	481	505	yes	no	2	0.011388	43.658
ALEESNYELEGK	ASYLDKVRALEESNYE	SNYELEGKIKEWYEKH	R	A	L	G	K	I	1	0	1	0	0	0	4	1	0	0	2	1	0	0	0	1	0	0	1	0	0	0	12	0	1380.64	CON__P13645;CON__P02535-1	CON__P13645	166	177	yes	no	2	1.3114e-33	204.32
ALEGDMATDSAGVPLADVLR	ARPLVTVRALEGDMAT	VPLADVLRAPIRPDIV	R	A	L	L	R	A	4	1	0	3	0	0	1	2	0	0	3	0	1	0	1	1	1	0	0	2	0	0	20	0	1999.99	B4F9G0	B4F9G0	13	32	yes	yes	2	0.0093048	61.361
ALEGDMVTDAPGIALPPVFGAPIRPDVVR	SRPLVSVKALEGDMVT	PIRPDVVRFTHKLLSC	K	A	L	V	R	F	4	2	0	3	0	0	1	3	0	2	2	0	1	1	5	0	1	0	0	4	0	0	29	1	2972.58	B4FVJ0;C0P455;A0A1D6HTM2	B4FVJ0	13	41	no	no	3	4.239e-16	110.6
ALEGEFLDVVAAQPPFQGQR	GLVMNTCRALEGEFLD	QPPFQGQRFFAVGPLN	R	A	L	Q	R	F	3	1	0	1	0	3	2	2	0	0	2	0	0	2	2	0	0	0	0	2	0	0	20	0	2171.1	Q93XP7	Q93XP7	211	230	yes	yes	2	0.051757	47.726
ALEGGADKDEEDAEGR	GDEEGLKKALEGGADK	DEEDAEGRRALHFACG	K	A	L	G	R	R	3	1	0	3	0	0	4	3	0	0	1	1	0	0	0	0	0	0	0	0	0	0	16	1	1660.72	A0A1D6I8F0;A0A1D6I8F1;A0A1D6I8F2;A0A1D6I8E8;B6TNC0	A0A1D6I8F0	109	124	yes	no	2;3	1.457e-16	152.68
ALEGGADKDEEDAEGRR	GDEEGLKKALEGGADK	EEDAEGRRALHFACGY	K	A	L	R	R	A	3	2	0	3	0	0	4	3	0	0	1	1	0	0	0	0	0	0	0	0	0	0	17	2	1816.82	A0A1D6I8F0;A0A1D6I8F1;A0A1D6I8F2;A0A1D6I8E8;B6TNC0	A0A1D6I8F0	109	125	yes	no	3	2.5378e-05	112.02
ALEIAEK	FNVAPNMKALEIAEKA	KALEIAEKARDALLSG	K	A	L	E	K	A	2	0	0	0	0	0	2	0	0	1	1	1	0	0	0	0	0	0	0	0	0	0	7	0	772.433	A0A1D6G997;B8A306;P30792;A0A1D6G992;A0A1D6G993;A0A1D6G996	B8A306	403	409	no	no	2	0.010751	123.69	By matching
ALEIAEKAR	FNVAPNMKALEIAEKA	LEIAEKARDALLSGKF	K	A	L	A	R	D	3	1	0	0	0	0	2	0	0	1	1	1	0	0	0	0	0	0	0	0	0	0	9	1	999.571	A0A1D6G997;B8A306;P30792;A0A1D6G992;A0A1D6G993;A0A1D6G996	B8A306	403	411	no	no	3	0.014579	83.647	By MS/MS
ALELMLENK	IPFNEINKALELMLEN	LELMLENKCLRCVIHM	K	A	L	N	K	C	1	0	1	0	0	0	2	0	0	0	3	1	1	0	0	0	0	0	0	0	0	0	9	0	1059.56	B4FPE6	B4FPE6	366	374	yes	yes	2	0.02173	92.051
ALENEMLLR	YFAQSNVRALENEMLL	LENEMLLRIKQQGLDI	R	A	L	L	R	I	1	1	1	0	0	0	2	0	0	0	3	0	1	0	0	0	0	0	0	0	0	0	9	0	1087.57	A0A1D6NT44;K7VDR8;A0A1D6NT57;A0A1D6NT56;A0A1D6NT59;P04712;A0A1D6NT60;A0A1D6NT50;A0A1D6NT61;A0A1D6NT62;A0A1D6NT63	A0A1D6NT44	292	300	yes	no	2	2.5638e-06	179.81
ALEQLDAAVAK	TYVANYNKALEQLDAA	QLDAAVAKGDASAVVQ	K	A	L	A	K	G	4	0	0	1	0	1	1	0	0	0	2	1	0	0	0	0	0	0	0	1	0	0	11	0	1127.62	B4F9H6;A0A1D6FNG1;P41980	B4F9H6	72	82	yes	no	2	0.0018764	124.39
ALEQLDTAVSK	TYVANYNKALEQLDTA	QLDTAVSKGDASAVVQ	K	A	L	S	K	G	2	0	0	1	0	1	1	0	0	0	2	1	0	0	0	1	1	0	0	1	0	0	11	0	1173.62	B4F925;A0A1D6M166	B4F925	74	84	yes	no	2	2.3219e-15	150.14
ALEQLDVAHNR	PDTIGGMRALEQLDVA	QLDVAHNRLTGEIPES	R	A	L	N	R	L	2	1	1	1	0	1	1	0	1	0	2	0	0	0	0	0	0	0	0	1	0	0	11	0	1264.65	A0A1D6L7K2;B4F7Z3	B4F7Z3	280	290	no	no	2;3	0.00023886	145.14
ALEQSAPQLEVLEIAGNEINAK	KGTIAIAKALEQSAPQ	AGNEINAKAAPDLAKC	K	A	L	A	K	A	4	0	2	0	0	2	4	1	0	2	3	1	0	0	1	1	0	0	0	1	0	0	22	0	2336.22	A0A1D6HD80	A0A1D6HD80	359	380	yes	yes	2	0.0004481	102.61
ALESFYEK	ISYSKYSKALESFYEK	ALESFYEKFDPDFIDI	K	A	L	E	K	F	1	0	0	0	0	0	2	0	0	0	1	1	0	1	0	1	0	0	1	0	0	0	8	0	985.476	C0PHC0;A0A1D6QS42;A0A1D6QS46;P49087;A0A1D6QS45;A0A1D6QS44;A0A1D6QS47;A0A1D6H1R5	C0PHC0	461	468	no	no	2	0.051533	88.177
ALETEVAVFR	RPWAFDFRALETEVAV	ETEVAVFRASDPSRRA	R	A	L	F	R	A	2	1	0	0	0	0	2	0	0	0	1	0	0	1	0	0	1	0	0	2	0	0	10	0	1133.61	A0A1D6IKV5	A0A1D6IKV5	183	192	yes	yes	2	4.6572e-13	187.5
ALEWVAASGGDPWLSR	AGYEDSFRALEWVAAS	GGDPWLSRHGDLRRVF	R	A	L	S	R	H	3	1	0	1	0	0	1	2	0	0	2	0	0	0	1	2	0	2	0	1	0	0	16	0	1713.85	A0A1D6LW75	A0A1D6LW75	142	157	yes	yes	2	5.0742e-05	110.56
ALEYADFDNFDR	DRMVMLAKALEYADFD	ADFDNFDRVRVPKIRY	K	A	L	D	R	V	2	1	1	3	0	0	1	0	0	0	1	0	0	2	0	0	0	0	1	0	0	0	12	0	1474.64	A0A1D6G997;B8A306;P30792;A0A1D6G992;A0A1D6G993;A0A1D6G996	B8A306	296	307	no	no	2	1.125e-16	174.72
ALEYADFDNFDRVR	DRMVMLAKALEYADFD	FDNFDRVRVPKIRYAG	K	A	L	V	R	V	2	2	1	3	0	0	1	0	0	0	1	0	0	2	0	0	0	0	1	1	0	0	14	1	1729.81	A0A1D6G997;B8A306;P30792;A0A1D6G992;A0A1D6G993;A0A1D6G996	B8A306	296	309	no	no	2	0.005747	96.745
ALEYADFNNFDR	DRMVMLAKALEYADFN	ADFNNFDRVRVPKIRY	K	A	L	D	R	V	2	1	2	2	0	0	1	0	0	0	1	0	0	2	0	0	0	0	1	0	0	0	12	0	1473.65	C0HHU2;A0A1D6N8I1;A0A1D6N8I0;A0A1D6N8I8;A0A1D6N8I9;A0A1D6ML43	C0HHU2	293	304	no	no	2	2.4598e-43	209.67
ALFDSTGGLWQR	GMMAAQMKALFDSTGG	STGGLWQRQALAGKPA	K	A	L	Q	R	Q	1	1	0	1	0	1	0	2	0	0	2	0	0	1	0	1	1	1	0	0	0	0	12	0	1349.67	B6T4R2	B6T4R2	94	105	yes	yes	2	2.37e-11	160.72
ALGDYLGVK	QQIEKVMRALGDYLGV	LGDYLGVKVHACVGGT	R	A	L	V	K	V	1	0	0	1	0	0	0	2	0	0	2	1	0	0	0	0	0	0	1	1	0	0	9	0	934.512	C0PHE3;A0A1D6GV12;A0A1D6LNL7;A0A0B4J303;A0A1D6LNL6;Q41741;B4FBK3	C0PHE3	131	139	yes	no	2	0.0027562	123.35
ALGFYDVVFDAVYAPK	DGTPIPKKALGFYDVV	FDAVYAPKVTRLLREA	K	A	L	P	K	V	3	0	0	2	0	0	0	1	0	0	1	1	0	2	1	0	0	0	2	3	0	0	16	0	1773.9	B6UCV5;A0A1D6MTD0;A0A1D6MTD5	B6UCV5	442	457	yes	no	2	0.00012531	89.232
ALGGSVAGSDK	EFISLFVKALGGSVAG	GSVAGSDKRILFLCGD	K	A	L	D	K	R	2	0	0	1	0	0	0	3	0	0	1	1	0	0	0	2	0	0	0	1	0	0	11	0	960.488	B4F871;A0A1D6DTX7;A0A1D6DTX6	B4F871	187	197	yes	no	2	0.0038198	110.08
ALGGSVAGSDKR	EFISLFVKALGGSVAG	SVAGSDKRILFLCGDY	K	A	L	K	R	I	2	1	0	1	0	0	0	3	0	0	1	1	0	0	0	2	0	0	0	1	0	0	12	1	1116.59	B4F871;A0A1D6DTX7;A0A1D6DTX6	B4F871	187	198	yes	no	2	0.023362	87.719	By MS/MS
ALGIDTVPVLVGPVSYLLLSK	VSEYKEAKALGIDTVP	VSYLLLSKPAKGVEKS	K	A	L	S	K	P	1	0	0	1	0	0	0	2	0	1	5	1	0	0	2	2	1	0	1	4	0	0	21	0	2153.27	B6UF55;B8A1R8;A0A1D6GL76;A0A1D6GL75	B8A1R8	146	166	no	no	2;3	0.00037476	76.329
ALGLAPEQR	LVWRARTRALGLAPEQ	LGLAPEQRTKLLFAVD	R	A	L	Q	R	T	2	1	0	0	0	1	1	1	0	0	2	0	0	0	1	0	0	0	0	0	0	0	9	0	953.529	C0P5V6	C0P5V6	296	304	yes	yes	2	0.019138	106.68
ALGLAPGQR	LVWRARTKALGLAPGQ	LGLAPGQRTKLLFAVD	K	A	L	Q	R	T	2	1	0	0	0	1	0	2	0	0	2	0	0	0	1	0	0	0	0	0	0	0	9	0	881.508	A0A1D6N6F5	A0A1D6N6F5	289	297	yes	yes	2	0.020223	89.752
ALGLPLERPK	GSQLIWDRALGLPLER	GLPLERPKSVTMEWLE	R	A	L	P	K	S	1	1	0	0	0	0	1	1	0	0	3	1	0	0	2	0	0	0	0	0	0	0	10	1	1092.67	B7ZWY9;A0A1D6H4D1;A0A1D6H4C4;A0A1D6H4C1;A0A1D6H4D5;B4FIC0;A0A1D6H4D6;A0A1D6QRJ7;A0A1D6QRJ0;A0A1D6QRH6;A0A1D6QRH5;A0A096QWG4	B7ZWY9	447	456	no	no	2	0.0053819	118.71
ALGLQEEDGK	HVHVGFLKALGLQEED	GLQEEDGKDATRAFPK	K	A	L	G	K	D	1	0	0	1	0	1	2	2	0	0	2	1	0	0	0	0	0	0	0	0	0	0	10	0	1058.52	K7VXF0	K7VXF0	304	313	yes	yes	2	7.2969e-09	156.16
ALGQISER	LTRLDHNRALGQISER	ALGQISERLNVQVSDV	R	A	L	E	R	L	1	1	0	0	0	1	1	1	0	1	1	0	0	0	0	1	0	0	0	0	0	0	8	0	872.472	Q08062;A0A1R3MB28;A0A1D6GPH0	Q08062	164	171	no	no	2	0.0038404	148.52
ALGVDILTGIGTIVGK	SNLTNSMKALGVDILT	GIGTIVGKQKVRYGKV	K	A	L	G	K	Q	1	0	0	1	0	0	0	4	0	3	2	1	0	0	0	0	2	0	0	2	0	0	16	0	1525.91	K7UW74;A0A1D6FI70;A0A1D6FI72;A0A1D6FI67	K7UW74	178	193	yes	no	2	0.0033786	83.292
ALGVDILTGVGTIVGK	INLTNSMKALGVDILT	GVGTIVGKQKVRYGKA	K	A	L	G	K	Q	1	0	0	1	0	0	0	4	0	2	2	1	0	0	0	0	2	0	0	3	0	0	16	0	1511.89	C0PHH5;A0A1D6FLZ5;A0A1D6FLZ4	C0PHH5	181	196	yes	no	2	6.7417e-24	158.29
ALGVDTVPVLVGPVSYLLLSK	VNEYKEAKALGVDTVP	VSYLLLSKPAKGVEKG	K	A	L	S	K	P	1	0	0	1	0	0	0	2	0	0	5	1	0	0	2	2	1	0	1	5	0	0	21	0	2139.26	C0P5Y3;A0A1D6KGM2;A0A1D6KGM3	C0P5Y3	146	166	yes	no	2;3	3.3808e-29	139.9
ALGVDTVPVLVGPVSYLLLSKPAK	VNEYKEAKALGVDTVP	LLLSKPAKGVEKGFPL	K	A	L	A	K	G	2	0	0	1	0	0	0	2	0	0	5	2	0	0	3	2	1	0	1	5	0	0	24	1	2435.44	C0P5Y3;A0A1D6KGM2;A0A1D6KGM3	C0P5Y3	146	169	yes	no	3	0.04676	40.723
ALGVLADTTR	LAILPDGKALGVLADT	GVLADTTRRCEIDLRQ	K	A	L	T	R	R	2	1	0	1	0	0	0	1	0	0	2	0	0	0	0	0	2	0	0	1	0	0	10	0	1015.57	A0A1D6HXT2;A0A1D6HXT1;A0A1D6EMY7;A0A1D6EMY9;A0A1D6EN19;A0A1D6EMX6;A0A1D6EMY1;A0A1D6EMZ2;A0A1D6EN08;A0A1D6EN15;A0A1D6EMX9;A0A1D6EMZ9;A0A1D6EMY0;A0A1D6EMX5	A0A1D6HXT2	163	172	yes	no	2	0.0046126	104.05
ALGVLADTTRR	LAILPDGKALGVLADT	VLADTTRRCEIDLRQK	K	A	L	R	R	C	2	2	0	1	0	0	0	1	0	0	2	0	0	0	0	0	2	0	0	1	0	0	11	1	1171.67	A0A1D6HXT2;A0A1D6HXT1;A0A1D6EMY7;A0A1D6EMY9;A0A1D6EN19;A0A1D6EMX6;A0A1D6EMY1;A0A1D6EMZ2;A0A1D6EN08;A0A1D6EN15;A0A1D6EMX9;A0A1D6EMZ9;A0A1D6EMY0;A0A1D6EMX5	A0A1D6HXT2	163	173	yes	no	2	0.040666	84.817
ALHFACGYGELK	EEDSEGRRALHFACGY	ACGYGELKCAQILLEA	R	A	L	L	K	C	2	0	0	0	1	0	1	2	1	0	2	1	0	1	0	0	0	0	1	0	0	0	12	0	1364.65	B4G137;A0A1D6I8F0;A0A1D6I8F1;A0A1D6I8F2;A0A1D6I8E8;B6TNC0	B4G137	247	258	no	no	2	0.064956	67.08
ALHGGNFQGTPIGVSMDNAR	VIDVHRGKALHGGNFQ	GVSMDNARLAIANIGK	K	A	L	A	R	L	2	1	2	1	0	1	0	4	1	1	1	0	1	1	1	1	1	0	0	1	0	0	20	0	2040.98	A0A1D6E5Z0;A0A1D6E5Y9;C0PMJ0;B8A046;A0A1D6HDL0;A0A1D6HDL1;Q8VXG7;A0A1D6Q5B1;A0A1D6Q5B2;A0A1D6Q5A9;A0A1D6Q5B0	A0A1D6Q5B1	381	400	no	no	2;3	7.2533e-80	186.6			By matching
ALHGGNFQGTPIGVSMDNARLAIANIGK	VIDVHRGKALHGGNFQ	LAIANIGKLMFAQFSE	K	A	L	G	K	L	4	1	3	1	0	1	0	5	1	3	2	1	1	1	1	1	1	0	0	1	0	0	28	1	2821.47	B8A046;A0A1D6HDL0;A0A1D6HDL1;Q8VXG7;A0A1D6Q5B1;A0A1D6Q5B2;A0A1D6Q5A9;A0A1D6Q5B0	A0A1D6Q5B1	381	408	no	no	3	4.7889e-06	62.678
ALHGGNFQGTPIGVSMDNTR	LIDVSRGKALHGGNFQ	GVSMDNTRLALAAIGK	K	A	L	T	R	L	1	1	2	1	0	1	0	4	1	1	1	0	1	1	1	1	2	0	0	1	0	0	20	0	2070.99	A0A1D6HDL9;C0HJ40;C0PL14;A0A1D6HDL5;A0A1D6HDL7;A0A1D6E5Y8	A0A1D6HDL5	397	416	no	no	2;3	3.6039e-130	216.31
ALHGGNFQGTPVGVSMDNTR	IIDVARRKALHGGNFQ	GVSMDNTRLAVAAIGK	K	A	L	T	R	L	1	1	2	1	0	1	0	4	1	0	1	0	1	1	1	1	2	0	0	2	0	0	20	0	2056.97	A0A1D6KXF9	A0A1D6KXF9	387	406	yes	yes	2;3	2.4188e-89	193.47
ALHNLFAVR	ITEQDINRALHNLFAV	LHNLFAVRMRLGLFNG	R	A	L	V	R	M	2	1	1	0	0	0	0	0	1	0	2	0	0	1	0	0	0	0	0	1	0	0	9	0	1039.59	B4F8R5;A0A1D6HKN1;A0A1D6HKN2;A0A1D6HKN3;A0A1D6HKN4	B4F8R5	358	366	yes	no	2	0.022991	88.177
ALHSGGVLEK	GTALGVIRALHSGGVL	HSGGVLEKAFCTETRP	R	A	L	E	K	A	1	0	0	0	0	0	1	2	1	0	2	1	0	0	0	1	0	0	0	1	0	0	10	0	1009.56	B6TZD1	B6TZD1	189	198	yes	yes	2;3	0.0040296	106.88
ALHVNTVIGK	FNLAEVQKALHVNTVI	HVNTVIGKSKWETCSE	K	A	L	G	K	S	1	0	1	0	0	0	0	1	1	1	1	1	0	0	0	0	1	0	0	2	0	0	10	0	1050.62	B6TQW0;A0A1D6NTJ2	B6TQW0	336	345	yes	no	2;3	0.041907	78.513
ALIAAVEHK	ETGTGLVRALIAAVEH	LIAAVEHKCDLINMSY	R	A	L	H	K	C	3	0	0	0	0	0	1	0	1	1	1	1	0	0	0	0	0	0	0	1	0	0	9	0	950.555	A0A1D6HFD3;A0A1D6HFD4;A0A1D6HFC3;A0A1D6HFC6;A0A1D6HFD2;A0A1D6HFC9;A0A1D6HFC5;A0A1D6HFD0;A0A1D6HFD1;A0A1D6HFC4;A0A1D6HFD5;A0A1D6HFD7;A0A1D6HFD8;A0A1D6HFD6	A0A1D6HFD3	344	352	yes	no	2;3	0.006455	109.44
ALIAEGSCGSPR	QHMAANDRALIAEGSC	EGSCGSPRSVKVYLGE	R	A	L	P	R	S	2	1	0	0	1	0	1	2	0	1	1	0	0	0	1	2	0	0	0	0	0	0	12	0	1216.59	C0PAU7	C0PAU7	587	598	yes	yes	2	8.0407e-19	185.3					By matching
ALIDSSSVEHSLDHESGVR	CMSFCSLKALIDSSSV	LDHESGVRMVALFDHE	K	A	L	V	R	M	1	1	0	2	0	0	2	1	2	1	2	0	0	0	0	5	0	0	0	2	0	0	19	0	2036.98	C0HI51;A0A1D6NHR8	C0HI51	272	290	yes	no	3	0.0012196	70.783
ALKDDQFSEFK	APPTDVNKALKDDQFS	DDQFSEFKQLLHDTRV	K	A	L	F	K	Q	1	0	0	2	0	1	1	0	0	0	1	2	0	2	0	1	0	0	0	0	0	0	11	1	1326.65	K7VT58	K7VT58	65	75	yes	yes	2	0.0029037	137.4
ALKDEQFSEFR	APPTDVNKALKDEQFS	DEQFSEFRQLLHDTRV	K	A	L	F	R	Q	1	1	0	1	0	1	2	0	0	0	1	1	0	2	0	1	0	0	0	0	0	0	11	1	1368.67	B6SSV3	B6SSV3	53	63	yes	yes	2	0.0055172	126.83
ALLALEEAGVDYELVPMSR	AISPFVSRALLALEEA	YELVPMSRQDGDHRRP	R	A	L	S	R	Q	3	1	0	1	0	0	3	1	0	0	4	0	1	0	1	1	0	0	1	2	0	0	19	0	2075.06	P46420	P46420	20	38	yes	yes	2;3	0.0004383	94.281
ALLDELQALDDHLK	DASDGSEKALLDELQA	QALDDHLKAHGPYING	K	A	L	L	K	A	2	0	0	3	0	1	1	0	1	0	5	1	0	0	0	0	0	0	0	0	0	0	14	0	1592.84	B4FT31;A0A1D6FVK9	B4FT31	124	137	yes	no	2;3	6.4344e-39	188.63
ALLDELQALDEHLK	DASDGSEKALLDELQA	QALDEHLKAHGPYING	K	A	L	L	K	A	2	0	0	2	0	1	2	0	1	0	5	1	0	0	0	0	0	0	0	0	0	0	14	0	1606.86	B4F817;A0A1D6LHI5	B4F817	124	137	yes	no	2;3	1.6482e-08	146.84
ALLDEMAVVATEEYR	NAPKPEWRALLDEMAV	VVATEEYRSIVFKEPR	R	A	L	Y	R	S	3	1	0	1	0	0	3	0	0	0	2	0	1	0	0	0	1	0	1	2	0	0	15	0	1708.83	P51059;A0A1D6I1V3;A0A1D6I1V4;A0A1D6I1V6;A0A1D6I1V5;A0A1D6I1V1	P51059	711	725	yes	no	2	0.043815	62.861
ALLDEWETNPSVK	LEMDVRYKALLDEWET	WETNPSVKCILVESSS	K	A	L	V	K	C	1	0	1	1	0	0	2	0	0	0	2	1	0	0	1	1	1	1	0	1	0	0	13	0	1500.75	A0A1D6P2U5;A0A1D6P2U6;A0A1D6P2U9;B4FQL1;A0A1D6P2U8;A0A1D6P2U7;A0A1D6P2V3	A0A1D6P2U5	43	55	yes	no	2	1.3497e-35	199.4
ALLDVGLIR	ADERRPFRALLDVGLI	LLDVGLIRTTTGNRVF	R	A	L	I	R	T	1	1	0	1	0	0	0	1	0	1	3	0	0	0	0	0	0	0	0	1	0	0	9	0	968.602	K7VA99;C4JA45;A0A1D6N4X2;A0A1D6N4X3;A0A1D6JMR6;A0A1D6JMR7	A0A1D6N4X2	71	79	no	no	2	0.00010605	151.44
ALLEVVESGGK	ETIKLAIRALLEVVES	EVVESGGKNIEVAVMT	R	A	L	G	K	N	1	0	0	0	0	0	2	2	0	0	2	1	0	0	0	1	0	0	0	2	0	0	11	0	1100.61	B4F822;A0A1D6QMT8;K7V4Q5;A3FMB9	A3FMB9	193	203	no	no	2	0.00065454	141.08
ALLGESNEFVGDK	ILGHSERRALLGESNE	SNEFVGDKVAYALSQG	R	A	L	D	K	V	1	0	1	1	0	0	2	2	0	0	2	1	0	1	0	1	0	0	0	1	0	0	13	0	1377.68	P12863;B4FNW1;A0A1D6MLF6;K7UUB0;A0A1D6FEA7	P12863	101	113	no	no	2	3.5549e-13	155.14
ALLGESSDFVADK	ILGHSERRALLGESSD	SSDFVADKVAYALTQG	R	A	L	D	K	V	2	0	0	2	0	0	1	1	0	0	2	1	0	1	0	2	0	0	0	1	0	0	13	0	1350.67	B6SMQ5;A0A1D6G8L4;A0A1D6G8L3;K7VB88	B6SMQ5	102	114	yes	no	2	1.5096e-20	166.62
ALLHSDQQLYQAGGAAGDLVEYYAENPTK	YQGLMQGRALLHSDQQ	YYAENPTKFWEDFGAA	R	A	L	T	K	F	5	0	1	2	0	3	2	3	1	0	4	1	0	0	1	1	1	0	3	1	0	0	29	0	3121.5	A0A1D6IMZ0	A0A1D6IMZ0	261	289	yes	yes	3	1.2977e-79	158.47
ALLHSVPVGK	FWEPPQMKALLHSVPV	LHSVPVGKMIVLDLYA	K	A	L	G	K	M	1	0	0	0	0	0	0	1	1	0	2	1	0	0	1	1	0	0	0	2	0	0	10	0	1019.61	A0A1D6DW00;A0A1D6DVZ7;A0A1D6DVZ6;A0A1D6DW01	A0A1D6DW00	406	415	no	no	2;3	0.00030657	140.83
ALLQDIAIVTGAEYQSK	PGFGERRKALLQDIAI	TGAEYQSKDLGLLVED	K	A	L	S	K	D	3	0	0	1	0	2	1	1	0	2	2	1	0	0	0	1	1	0	1	1	0	0	17	0	1818.97	B6SXW8	B6SXW8	332	348	yes	yes	2	0.0077365	71.842
ALLSDPSFRPLVDK	LLQLPSDKALLSDPSF	SFRPLVDKYAADEDAF	K	A	L	D	K	Y	1	1	0	2	0	0	0	0	0	0	3	1	0	1	2	2	0	0	0	1	0	0	14	1	1556.86	B4G031;A0A1D6F521;A0A1D6F519;B4FWL1	B4G031	210	223	yes	no	2	3.1412e-12	154.65
ALLSDPVFR	LLQLPSDKALLSDPVF	LLSDPVFRPLVEKYAA	K	A	L	F	R	P	1	1	0	1	0	0	0	0	0	0	2	0	0	1	1	1	0	0	0	1	0	0	9	0	1016.57	B6TM55;A0A1D6PD08;A0A1D6PD09;A0A1D6PD14;A0A1D6KDY5;A0A1D6I684;A0A1D6QVA2;A0A1D6FCM2;A0A1D6ESK0;A0A1D6ESJ9;A0A1D6PD18;A0A1D6ILX2;A0A1D6MBH1;A0A1D6PD16;A0A1D6JYX5;B6U9S6;A0A1D6JYW7;A0A1D6JYW6	B6TM55	210	218	no	no	2	0.0053754	112.11
ALLSDPVFRPLVEK	LLQLPSDKALLSDPVF	VFRPLVEKYAADEKAF	K	A	L	E	K	Y	1	1	0	1	0	0	1	0	0	0	3	1	0	1	2	1	0	0	0	2	0	0	14	1	1582.91	B6TM55;A0A1D6PD08;A0A1D6PD09;A0A1D6PD14;A0A1D6KDY5;A0A1D6I684;A0A1D6QVA2;A0A1D6FCM2;A0A1D6ESK0;A0A1D6ESJ9;A0A1D6PD18;A0A1D6ILX2;A0A1D6MBH1;A0A1D6PD16;A0A1D6JYX5;B6U9S6;A0A1D6JYW7;A0A1D6JYW6	B6TM55	210	223	no	no	2;3	3.7031e-38	185.66
ALLTAIDR	HSARFSEKALLTAIDR	ALLTAIDREAVYGYYD	K	A	L	D	R	E	2	1	0	1	0	0	0	0	0	1	2	0	0	0	0	0	1	0	0	0	0	0	8	0	871.513	A0A1D6E5Z0;A0A1D6E5Y9;C0PMJ0	A0A1D6E5Z0	552	559	yes	no	2	0.0082595	127.68
ALLVEALSPLGEDNVK	VKDLVKNRALLVEALS	PLGEDNVKGGEGAIYL	R	A	L	V	K	G	2	0	1	1	0	0	2	1	0	0	4	1	0	0	1	1	0	0	0	2	0	0	16	0	1666.91	B6TMW7;A0A1D6FF57	B6TMW7	300	315	yes	no	2	5.8412e-17	151.73
ALMDEMAVVATK	ISPKPEWRALMDEMAV	EMAVVATKEYRSIVFQ	R	A	L	T	K	E	3	0	0	1	0	0	1	0	0	0	1	1	2	0	0	0	1	0	0	2	0	0	12	0	1277.64	A0A1D6H5Z9;A0A1D6QPT3;A0A1D6H619;A0A1D6QPU6;Q9SAZ6;A0A1D6H600;A0A1D6H611;A0A1D6H604;A0A1D6H603;A0A1D6H610;A0A1D6QPS9	Q9SAZ6	705	716	no	no	2	5.2622e-11	158.34
ALNAMNLEMDVR	VITLDRPKALNAMNLE	MNLEMDVRYKALLDEW	K	A	L	V	R	Y	2	1	2	1	0	0	1	0	0	0	2	0	2	0	0	0	0	0	0	1	0	0	12	0	1375.66	A0A1D6P2U5;A0A1D6P2U6;A0A1D6P2U9;B4FQL1;A0A1D6P2U8;A0A1D6P2U7;A0A1D6P2V3	A0A1D6P2U5	29	40	yes	no	2	0.0079928	91.307
ALNDAGFGDTIK	AHLKNIQRALNDAGFG	AGFGDTIKATVPLNAD	R	A	L	I	K	A	2	0	1	2	0	0	0	2	0	1	1	1	0	1	0	0	1	0	0	0	0	0	12	0	1220.6	A0A1D6GL68	A0A1D6GL68	152	163	yes	yes	2	1.1437e-16	164.22
ALNEHHVLLEGTLLK	TVLAACYKALNEHHVL	LLEGTLLKPNMVTPGS	K	A	L	L	K	P	1	0	1	0	0	0	2	1	2	0	5	1	0	0	0	0	1	0	0	1	0	0	15	0	1685.95	B4FWP0;B4FAL9;P08440	B4FAL9	211	225	no	no	2;3	3.4798e-07	137.81
ALNEHHVLLEGTLLKPNMVTPGSDSK	TVLAACYKALNEHHVL	VTPGSDSKKVTPEVIA	K	A	L	S	K	K	1	0	2	1	0	0	2	2	2	0	5	2	1	0	2	2	2	0	0	2	0	0	26	1	2799.46	B4FWP0;B4FAL9;P08440	B4FAL9	211	236	no	no	3;4	2.4078e-105	173.81							By matching
ALNLNAPCEMK	KCREEIGRALNLNAPC	LNAPCEMKNCTFNGIW	R	A	L	M	K	N	2	0	2	0	1	0	1	0	0	0	2	1	1	0	1	0	0	0	0	0	0	0	11	0	1259.6	K7U2Z2	K7U2Z2	323	333	yes	yes	2	0.0060637	100.82
ALNPGLVYDAGTDDYVSFLCALGYTAR	AGHVDPNRALNPGLVY	CALGYTARQIAVLTRD	R	A	L	A	R	Q	4	1	1	3	1	0	0	3	0	0	4	0	0	1	1	1	2	0	3	2	0	0	27	0	2921.39	K7U9N2	K7U9N2	622	648	yes	yes	3	1.598e-05	59.687	By MS/MS
ALPDCETCESG	VQGFLAGKALPDCETC	DCETCESG________	K	A	L	S	G	-	1	0	0	1	2	0	2	1	0	0	1	0	0	0	1	1	1	0	0	0	0	0	11	0	1237.46	A0A1D6F2R4	A0A1D6F2R4	509	519	yes	yes	2	0.00056111	142
ALPISPGAFSLKPDGTGGLIIDSGTTITSLANAAYQQVR	TGISLGAKALPISPGA	NAAYQQVRAAVKSLVT	K	A	L	V	R	A	5	1	1	2	0	2	0	5	0	4	4	1	0	1	3	4	4	0	1	1	0	0	39	1	3900.06	A0A1D6EXG0	A0A1D6EXG0	306	344	yes	yes	3	0.010318	27.778
ALPNQGTVDYPSFK	________________	TVDYPSFKLVIVGDGG	M	A	L	F	K	L	1	0	1	1	0	1	0	1	0	0	1	1	0	1	2	1	1	0	1	1	0	0	14	0	1535.76	B4G1P4;A0A1D6MDI8;A0A1D6MDI4	B4G1P4	2	15	yes	no	2	0.00033167	101.2
ALPTPTDEHPK	HQYQVVGRALPTPTDE	TPTDEHPKIYRMKLWA	R	A	L	P	K	I	1	0	0	1	0	0	1	0	1	0	1	1	0	0	3	0	2	0	0	0	0	0	11	0	1204.61	B6T1D8;A0A1D6MCX0	B6T1D8	15	25	yes	no	2	0.0027155	115
ALQAHVGAIQK	ICGTEQWKALQAHVGA	AHVGAIQKTHLRDLMA	K	A	L	Q	K	T	3	0	0	0	0	2	0	1	1	1	1	1	0	0	0	0	0	0	0	1	0	0	11	0	1134.65	A0A1D6L6F4;P49105;B4G0N0;A0A1D6L6F3	A0A1D6L6F4	15	25	yes	no	2;3	1.1856e-15	172.27							By MS/MS
ALQASTLK	SLSFSFGRALQASTLK	ALQASTLKAWAGKVEN	R	A	L	L	K	A	2	0	0	0	0	1	0	0	0	0	2	1	0	0	0	1	1	0	0	0	0	0	8	0	830.486	B4FWP0;B4FAL9;P08440	B4FAL9	299	306	no	no	2	0.0064122	131.62
ALQECEGDVLADPGLR	EVVPYLARALQECEGD	VLADPGLRAVFAPGGR	R	A	L	L	R	A	2	1	0	2	1	1	2	2	0	0	3	0	0	0	1	0	0	0	0	1	0	0	16	0	1741.83	A0A1D6FEB9	A0A1D6FEB9	254	269	yes	yes	2	9.9977e-81	192.24
ALQHYSELPDIK	EKAGLYLRALQHYSEL	YSELPDIKRAIVNTHV	R	A	L	I	K	R	1	0	0	1	0	1	1	0	1	1	2	1	0	0	1	1	0	0	1	0	0	0	12	0	1412.73	A0A1D6NPJ8;A0A1D6NPP5;A0A1D6NPN6;A0A1D6NPQ9;A0A1D6NPN4;A0A1D6NPN8;A0A1D6NPR1;A0A1D6NPS9;A0A1D6NPT4;A0A1D6NPK8;A0A1D6NPR3;A0A1D6NPQ7;A0A1D6IQ43;A0A1D6IQ97;A0A1D6IQ41;A0A1D6IQA6;A0A1D6NPV5;A0A1D6NPU3;A0A1D6NPV0;A0A1D6QFJ7;A0A1D6NPU1;A0A1D6QFQ0;A0A1D6NPU5;A0A1D6IQD4;A0A1D6IQ57;A0A1D6QFP3;A0A1D6QFP1;A0A1D6IQ26;A0A1D6QFK5;A0A1D6QFR8;A0A1D6QFK6;A0A1D6IQ85;A0A1D6QFN3;A0A1D6QFN7;A0A1D6QFR1;A0A1D6QFT6;A0A…	A0A1D6NPJ8	640	651	yes	no	2	0.0042786	100.73
ALQIAEK	FNVAPKMKALQIAEKA	KALQIAEKARDALLSG	K	A	L	E	K	A	2	0	0	0	0	1	1	0	0	1	1	1	0	0	0	0	0	0	0	0	0	0	7	0	771.449	C0HHU2;A0A1D6N8I1;A0A1D6N8I0;A0A1D6N8I8;A0A1D6N8I9	C0HHU2	400	406	no	no	2	0.0047447	148.04
ALQKAVAHQPVSASIEASR	RVPINYERALQKAVAH	SASIEASRRAFQLYSS	R	A	L	S	R	R	5	1	0	0	0	2	1	0	1	1	1	1	0	0	1	3	0	0	0	2	0	0	19	1	1962.06	A0A1D6LPA2	A0A1D6LPA2	282	300	yes	yes	3	0.014246	54.355	By matching
ALQKAVAHQPVSASIEASRR	RVPINYERALQKAVAH	ASIEASRRAFQLYSSG	R	A	L	R	R	A	5	2	0	0	0	2	1	0	1	1	1	1	0	0	1	3	0	0	0	2	0	0	20	2	2118.17	A0A1D6LPA2	A0A1D6LPA2	282	301	yes	yes	4	0.0065504	57.703	By MS/MS		By matching
ALQLIDDIR	PNTTLQPRALQLIDDI	LQLIDDIRAKVHAACG	R	A	L	I	R	A	1	1	0	2	0	1	0	0	0	2	2	0	0	0	0	0	0	0	0	0	0	0	9	0	1055.6	B4FG39	B4FG39	105	113	yes	yes	2	0.00035577	145.9
ALQLIDDIRAK	PNTTLQPRALQLIDDI	LIDDIRAKVHAACGPT	R	A	L	A	K	V	2	1	0	2	0	1	0	0	0	2	2	1	0	0	0	0	0	0	0	0	0	0	11	1	1254.73	B4FG39	B4FG39	105	115	yes	yes	2	0.0080757	116.84	By matching		By matching	By matching			By matching
ALQLPQACNVK	GVTVDKTRALQLPQAC	LPQACNVKTPPASKCN	R	A	L	V	K	T	2	0	1	0	1	2	0	0	0	0	2	1	0	0	1	0	0	0	0	1	0	0	11	0	1240.66	A0A1D6L7G9	A0A1D6L7G9	97	107	yes	yes	2	0.00091139	132.32
ALQNSVLK	HVSFSYARALQNSVLK	ALQNSVLKTWQGRPEN	R	A	L	L	K	T	1	0	1	0	0	1	0	0	0	0	2	1	0	0	0	1	0	0	0	1	0	0	8	0	871.513	K7UY19;A0A1D6FD79;A0A1D6MN18	K7UY19	329	336	no	no	2	0.0020108	107.01
ALQPIFQIYGR	LIMNGELRALQPIFQI	PIFQIYGRRQVFAGPI	R	A	L	G	R	R	1	1	0	0	0	2	0	1	0	2	1	0	0	1	1	0	0	0	1	0	0	0	11	0	1304.72	B6TN41	B6TN41	26	36	yes	yes	2	0.0091085	93.096
ALQYVEAQR	________________	LQYVEAQRQARPDLAD	M	A	L	Q	R	Q	2	1	0	0	0	2	1	0	0	0	1	0	0	0	0	0	0	0	1	1	0	0	9	0	1076.56	A0A1D6GTE1;B4FTW8;A0A1D6GTD7;A0A1D6KA56;B4FQ29;A0A1D6KA45;A0A1D6GTE4;A0A1D6KA58	A0A1D6GTE1	2	10	yes	no	2	8.6036e-07	171.33
ALSAEILPIK	IITPDICKALSAEILP	SAEILPIKFGDLAKAV	K	A	L	I	K	F	2	0	0	0	0	0	1	0	0	2	2	1	0	0	1	1	0	0	0	0	0	0	10	0	1053.64	B4F8J8;A0A1D6PRY4;A0A1D6PRY6	B4F8J8	126	135	yes	no	2	0.0022413	114.4
ALSELIPATEK	GISEEAAKALSELIPA	ELIPATEKLKVLHFHN	K	A	L	E	K	L	2	0	0	0	0	0	2	0	0	1	2	1	0	0	1	1	1	0	0	0	0	0	11	0	1170.65	A0A1D6HD80;A0A1D6Q540;A0A1D6P0W5	A0A1D6HD80	243	253	yes	no	2	0.0046263	106.62
ALSNAYVPIGATLVSPEISDVIHSQSNK	PDLVSLAKALSNAYVP	VIHSQSNKLGSFAHGF	K	A	L	N	K	L	3	0	2	1	0	1	1	1	1	3	2	1	0	0	2	5	1	0	1	3	0	0	28	0	2909.51	A0A1D6DZL3;A0A1D6DZK9;A0A1D6DZK5;A0A1D6DZK8;A0A1D6DZL4;A0A1D6DZK6;A0A1D6DZK7;A0A1D6DZL5;A0A1D6DZL2	A0A1D6DZL3	186	213	yes	no	3	6.2271e-08	77.939
ALSVAPSLAGPLLR	VVRKEMVRALSVAPSL	SLAGPLLRMHFHDCFV	R	A	L	L	R	M	3	1	0	0	0	0	0	1	0	0	4	0	0	0	2	2	0	0	0	1	0	0	14	0	1363.82	D7NLB3;A0A1D6I695;A0A1D6FP28	D7NLB3	44	57	yes	no	2	1.2058e-17	158.11	By MS/MS		By MS/MS				By matching
ALSVPVFAVAPLNK	DTLAEIHKALSVPVFA	FAVAPLNKLVPTATAS	K	A	L	N	K	L	3	0	1	0	0	0	0	0	0	0	2	1	0	1	2	1	0	0	0	3	0	0	14	0	1424.84	B4G072;A0A1R3M158;P80623	B4G072	227	240	yes	no	2	0.00026285	118.76
ALTNLYAVR	LTEQDIDKALTNLYAV	LTNLYAVRMRLGHFDG	K	A	L	V	R	M	2	1	1	0	0	0	0	0	0	0	2	0	0	0	0	0	1	0	1	1	0	0	9	0	1019.58	K7V329	K7V329	352	360	yes	yes	2	0.040854	81.972
ALTPYFELTNAVR	FMQKGMKKALTPYFEL	FELTNAVRVGDLELFR	K	A	L	V	R	V	2	1	1	0	0	0	1	0	0	0	2	0	0	1	1	0	2	0	1	1	0	0	13	0	1493.79	A0A1D6KMZ7;A0A1D6KMZ8;B4FQZ2;A0A1D6KMZ9;A0A1D6KMZ5	A0A1D6KMZ7	295	307	yes	no	2	0.015938	78.814
ALTTEEIDQHLTAISERD	RKDDRVFRALTTEEID	LTAISERD________	R	A	L	R	D	-	2	1	0	2	0	1	3	0	1	2	2	0	0	0	0	1	3	0	0	0	0	0	18	1	2041	C0PFK3	C0PFK3	229	246	yes	yes	2;3	3.5107e-128	223.86
ALTVPELTQQMWDAK	SRGSQQYRALTVPELT	TQQMWDAKNMMCAADP	R	A	L	A	K	N	2	0	0	1	0	2	1	0	0	0	2	1	1	0	1	0	2	1	0	1	0	0	15	0	1729.87	C0PH85;P18025;A0A096SSY4;Q43697;Q41785;Q41783;B4FTM1	C0PH85	283	297	no	no	2	3.2644e-05	128.85
ALVDAPDMVR	VDVVDQNRALVDAPDM	VDAPDMVRCQINFKRL	R	A	L	V	R	C	2	1	0	2	0	0	0	0	0	0	1	0	1	0	1	0	0	0	0	2	0	0	10	0	1085.55	A0A1D6IB46;B4FCU1;B4FC17	A0A1D6IB46	73	82	yes	no	2	0.0022413	114.4
ALVDSFVR	LLTNATMKALVDSFVR	ALVDSFVRSEATFRTK	K	A	L	V	R	S	1	1	0	1	0	0	0	0	0	0	1	0	0	1	0	1	0	0	0	2	0	0	8	0	905.497	B4FVT1;A0A1D6LYW3	A0A1D6LYW3	294	301	no	no	2	0.00037163	174.16
ALVDSFVRSEATFR	LLTNATMKALVDSFVR	VRSEATFRTKFARSMI	K	A	L	F	R	T	2	2	0	1	0	0	1	0	0	0	1	0	0	2	0	2	1	0	0	2	0	0	14	1	1596.83	A0A1D6LYW3	A0A1D6LYW3	294	307	yes	yes	2;3	0.00024577	118.61
ALVDSFVRSEATFRTK	LLTNATMKALVDSFVR	SEATFRTKFARSMIKM	K	A	L	T	K	F	2	2	0	1	0	0	1	0	0	0	1	1	0	2	0	2	2	0	0	2	0	0	16	2	1825.97	A0A1D6LYW3	A0A1D6LYW3	294	309	yes	yes	3	0.02337	64.842
ALVDYYPFAGR	ALREALGKALVDYYPF	DYYPFAGRFVVVDAEG	K	A	L	G	R	F	2	1	0	1	0	0	0	1	0	0	1	0	0	1	1	0	0	0	2	1	0	0	11	0	1270.63	B4G029	B4G029	79	89	yes	yes	2	0.0037158	110.54
ALVIDGVR	ANVTYDHRALVIDGVR	ALVIDGVRRVLVSGSI	R	A	L	V	R	R	1	1	0	1	0	0	0	1	0	1	1	0	0	0	0	0	0	0	0	2	0	0	8	0	841.502	A0A1D6JWK2;A0A1D6JWJ9;A0A1D6JWK1;B8A0V4;A0A1D6JWI9;A0A1D6JWI8;A0A1D6JWJ0;A0A1D6JWI7	B8A0V4	36	43	no	no	2	0.015657	107.9
ALVIDGVRR	ANVTYDHRALVIDGVR	LVIDGVRRVLVSGSIH	R	A	L	R	R	V	1	2	0	1	0	0	0	1	0	1	1	0	0	0	0	0	0	0	0	2	0	0	9	1	997.603	A0A1D6JWK2;A0A1D6JWJ9;A0A1D6JWK1;B8A0V4;A0A1D6JWI9;A0A1D6JWI8;A0A1D6JWJ0;A0A1D6JWI7	B8A0V4	36	44	no	no	2	0.0035081	128.61
ALVLGVNVK	DSAETIRKALVLGVNV	LVLGVNVKMITGDQLA	K	A	L	V	K	M	1	0	1	0	0	0	0	1	0	0	2	1	0	0	0	0	0	0	0	3	0	0	9	0	911.58	A0A1D6DVJ7;A0A1D6DVL4;A0A1D6DVK9;A0A1D6DVK7;A0A1D6DVK6;A0A1D6DVK8;A0A1D6DVL2;K7TX67;A0A1D6JGC8;A0A1D6JGD2;A0A1D6JGD0;A0A1D6JGC6;A0A1D6JGD6;A0A1D6JGD3;A0A1D6JGC0;A0A1D6JGD7;A0A1D6DVJ8	K7TX67	500	508	no	no	2	0.0032575	118.74
ALVLHSGAGNK	________________	LHSGAGNKNAFKALIA	M	A	L	N	K	N	2	0	1	0	0	0	0	2	1	0	2	1	0	0	0	1	0	0	0	1	0	0	11	0	1065.59	A0A1D6LSP2;A0A1D6LSP3;A0A1D6P278	A0A1D6LSP2	2	12	no	no	2	2.9706e-10	157.75
ALVLLEDFLAEALANK	EVPKMYIKALVLLEDF	LAEALANKEAKKKMSS	K	A	L	N	K	E	4	0	1	1	0	0	2	0	0	0	5	1	0	1	0	0	0	0	0	1	0	0	16	0	1728.97	A0A1D6DXG3;A0A1D6DXD3;A0A1D6DXH3;A0A1D6DXC2;A0A1D6DXG9;A0A1D6DXG8;A0A1D6DXC1;A0A1D6DXF6;A0A1D6DXB0	A0A1D6DXG3	124	139	yes	no	2	0.0012708	92.38
ALVNAVIPAIR	DFYGYAIKALVNAVIP	NAVIPAIRTYVDLSPG	K	A	L	I	R	T	3	1	1	0	0	0	0	0	0	2	1	0	0	0	1	0	0	0	0	2	0	0	11	0	1135.71	Q9LKL4;A0A1D6N531;A0A1D6N534;A0A1D6N536	Q9LKL4	285	295	yes	no	2	0.0022574	117.7
ALVSLLTLDEK	LSIPARARALVSLLTL	SLLTLDEKIAQLSNTA	R	A	L	E	K	I	1	0	0	1	0	0	1	0	0	0	4	1	0	0	0	1	1	0	0	1	0	0	11	0	1200.7	A0A1D6E4T9;A0A1D6E4T8	A0A1D6E4T9	52	62	yes	no	2	4.137e-16	176.42
ALVVINPGNPTGQVLAEDNQYDIVK	RSKGIDVRALVVINPG	DNQYDIVKFCKNEGLV	R	A	L	V	K	F	2	0	3	2	0	2	1	2	0	2	2	1	0	0	2	0	1	0	1	4	0	0	25	0	2666.39	A0A1D6GRB4;A0A1D6GRA6;A0A1D6GRA9;A0A1D6GRB3;A0A1D6KCZ2	A0A1D6KCZ2	222	246	no	no	2;3	1.3812e-75	162.82
ALVVINPGNPTGQVLVEENQK	RSKGITVRALVVINPG	VLVEENQKKIVEFCKN	R	A	L	Q	K	K	1	0	3	0	0	2	2	2	0	1	2	1	0	0	2	0	1	0	0	4	0	0	21	0	2218.2	A0A1D6IJP9	A0A1D6IJP9	281	301	yes	yes	2	1.2741e-88	183.06
ALVYSGDHDLLVPHLGTQAWVR	NLTSRGYRALVYSGDH	LGTQAWVRSLNFPVVD	R	A	L	V	R	S	2	1	0	2	0	1	0	2	2	0	4	0	0	0	1	1	1	1	1	3	0	0	22	0	2446.28	A0A1D6HY96;B4FRC3	A0A1D6HY96	409	430	yes	no	3	3.4753e-05	88.282
ALWFSPPTNDGYSGTGTYGPLPR	RFPAKKLRALWFSPPT	GTYGPLPRIFISELLV	R	A	L	P	R	I	1	1	1	1	0	0	0	4	0	0	2	0	0	1	4	2	3	1	2	0	0	0	23	0	2453.17	B4FIV1;B8A230;A0A1D6KTY2;A0A1D6KTY5	B4FIV1	125	147	yes	no	2	0.00083114	67.136
ALWLDADGR	RGIQTFPRALWLDADG	LWLDADGRQLVQWPVE	R	A	L	G	R	Q	2	1	0	2	0	0	0	1	0	0	2	0	0	0	0	0	0	1	0	0	0	0	9	0	1015.51	A0A1D6DUP7	A0A1D6DUP7	312	320	yes	yes	2	0.0090023	103.55
ALYAEFLGAQK	VLMQQVSKALYAEFLG	AEFLGAQKKQQPFKGL	K	A	L	Q	K	K	3	0	0	0	0	1	1	1	0	0	2	1	0	1	0	0	0	0	1	0	0	0	11	0	1209.64	A0A1D6N7A4;A0A1D6N7A2;A0A1D6N7A3	A0A1D6N7A4	488	498	yes	no	2	0.0007803	139.86
ALYNALDFAESNFANEMER	EVRLAAVKALYNALDF	NFANEMERNYIMKVVC	K	A	L	E	R	N	4	1	3	1	0	0	3	0	0	0	2	0	1	2	0	1	0	0	1	0	0	0	19	0	2203.98	A0A1D6M2S2;A0A1D6FRJ4;A0A1D6FRJ2;A0A1D6FRJ3	A0A1D6M2S2	208	226	yes	no	2	0.00030089	105.92
ALYSPLLSHAAVSDEVVAALDK	ASANAFTKALYSPLLS	EVVAALDKLEADLSKF	K	A	L	D	K	L	5	0	0	2	0	0	1	0	1	0	4	1	0	0	1	3	0	0	1	3	0	0	22	0	2268.2	B4FT46;A0A1D6JYM7;A0A1D6JYM8;A0A1D6JYM6;P49248	B4FT46	137	158	no	no	2;3	4.5262e-29	142.23
ALYSPLLSHAAVSDEVVAALDKLEADLSK	ASANAFTKALYSPLLS	KLEADLSKFDDGPFFL	K	A	L	S	K	F	6	0	0	3	0	0	2	0	1	0	6	2	0	0	1	4	0	0	1	3	0	0	29	1	3024.6	B4FT46;A0A1D6JYM7;A0A1D6JYM8;A0A1D6JYM6;P49248	B4FT46	137	165	no	no	3;4	3.1125e-22	123.68
ALYSYTR	TFYDVDGKALYSYTRS	KALYSYTRSSLMETGH	K	A	L	T	R	S	1	1	0	0	0	0	0	0	0	0	1	0	0	0	0	1	1	0	2	0	0	0	7	0	872.439	B6TE04	B6TE04	324	330	yes	yes	2	0.009761	124.59
AMADLVLGNLEAHVLSK	SGTNETRKAMADLVLG	LEAHVLSKPLLTPVV_	K	A	M	S	K	P	3	0	1	1	0	0	1	1	1	0	4	1	1	0	0	1	0	0	0	2	0	0	17	0	1779.96	A0A1D6FH31;A0A1D6FH42;B6TL24;A0A1D6FH46;K7VRD9;A0A1D6FH39	A0A1D6FH31	462	478	yes	no	3	0.028993	49.988
AMAPEALAGLPR	HEFCNPVKAMAPEALA	EALAGLPRCLVTGNLG	K	A	M	P	R	C	4	1	0	0	0	0	1	1	0	0	2	0	1	0	2	0	0	0	0	0	0	0	12	0	1195.64	B4FWS6	B4FWS6	250	261	yes	yes	2	0.0016243	115.33
AMAPIFADMAK	ATWCPPCRAMAPIFAD	PIFADMAKKSPNVVFL	R	A	M	A	K	K	4	0	0	1	0	0	0	0	0	1	0	1	2	1	1	0	0	0	0	0	0	0	11	0	1164.57	B6SHW5	B6SHW5	58	68	yes	yes	2	0.025137	81.017
AMDMPLTVQDR	CPGMPPVRAMDMPLTV	MPLTVQDRDSDRTKVR	R	A	M	D	R	D	1	1	0	2	0	1	0	0	0	0	1	0	2	0	1	0	1	0	0	1	0	0	11	0	1275.6	B4F9P0;K7UWD9;A0A1D6HXB3;K7USN6	B4F9P0	178	188	yes	no	2	0.0019811	122.55
AMDQPGSNQDGVVNMTR	________________	DGVVNMTRAMQALSPW	M	A	M	T	R	A	1	1	2	2	0	2	0	2	0	0	0	0	2	0	1	1	1	0	0	2	0	0	17	0	1818.8	A0A1D6HUZ2;A0A1D6HUZ1	A0A1D6HUZ2	2	18	yes	no	2	0.02263	68.751
AMDYIDLTPDIDTR	AITAMVQKAMDYIDLT	LTPDIDTRVELIKTLS	K	A	M	T	R	V	1	1	0	4	0	0	0	0	0	2	1	0	1	0	1	0	2	0	1	0	0	0	14	0	1637.76	C0P4D6;A0A1D6GD67;A0A1D6GD65;A0A1D6GD68	C0P4D6	76	89	yes	no	2	2.0779e-05	135.91
AMEDAGLEK	KTMGPVKKAMEDAGLE	MEDAGLEKSQIHEIVL	K	A	M	E	K	S	2	0	0	1	0	0	2	1	0	0	1	1	1	0	0	0	0	0	0	0	0	0	9	0	962.438	P24067;A0A1D6GYM1;O24581;B4FWJ8;A0A1D6QUQ9;A0A1D6GYL9;A0A1D6QUR1;A0A1D6HTL5;A0A1D6HTR0	P24067	349	357	yes	no	2	0.00059142	138.08
AMEESPLFR	PTRDWLFRAMEESPLF	MEESPLFRSRSSRTGS	R	A	M	F	R	S	1	1	0	0	0	0	2	0	0	0	1	0	1	1	1	1	0	0	0	0	0	0	9	0	1078.51	A0A1D6N7A4;A0A1D6N7A2	A0A1D6N7A4	76	84	yes	no	2	0.013467	93.598
AMELPAK	VYNIDPKRAMELPAKC	RAMELPAKCGLATPPD	R	A	M	A	K	C	2	0	0	0	0	0	1	0	0	0	1	1	1	0	1	0	0	0	0	0	0	0	7	0	758.4	B6SHR9	B6SHR9	100	106	yes	yes	2	0.039564	111.04
AMENEMLLR	VYILDQVRAMENEMLL	MENEMLLRIKQCGLDI	R	A	M	L	R	I	1	1	1	0	0	0	2	0	0	0	2	0	2	0	0	0	0	0	0	0	0	0	9	0	1105.53	A0A1D6P848;C0P6F8;A0A1D6P846;A0A1D6P851;A0A1D6P842;A0A1D6P843;P49036	P49036	294	302	no	no	2	7.0098e-35	218.94	By MS/MS		By MS/MS				By MS/MS
AMETQTPETIVPPTTIPPLLTPYK	________________	PPLLTPYKMGAFELEH	M	A	M	Y	K	M	1	0	0	0	0	1	2	0	0	2	2	1	1	0	6	0	6	0	1	1	0	0	24	0	2637.4	Q49HE1	Q49HE1	2	25	yes	yes	2;3	0.00027876	70.994
AMEVDEKPTEDYNDIGGLEK	SEYDSRVKAMEVDEKP	NDIGGLEKQIQELVEA	K	A	M	E	K	Q	1	0	1	3	0	0	4	2	0	1	1	2	1	0	1	0	1	0	1	1	0	0	20	1	2252.02	A0A1D6HNL5;B4FSV5;A0A1D6HNL9;A0A1D6HNL3;B4FBJ7	A0A1D6HNL5	163	182	no	no	2;3	1.0262e-51	169.62
AMGGAVAPEDWQGREDGPVYR	QDAMEIHRAMGGAVAP	REDGPVYRLGPGPAVL	R	A	M	Y	R	L	3	2	0	2	0	1	2	4	0	0	0	0	1	0	2	0	0	1	1	2	0	0	21	1	2260.03	A0A1D6NCY8;A0A1D6NCY7;A0A1D6NCY9	A0A1D6NCY8	309	329	yes	no	3	0.0027103	58.246
AMGGDVAPPK	RDGETILKAMGGDVAP	GGDVAPPKWQGGDGAP	K	A	M	P	K	W	2	0	0	1	0	0	0	2	0	0	0	1	1	0	2	0	0	0	0	1	0	0	10	0	941.464	B6SP44;A0A1D6NCY3	B6SP44	316	325	yes	no	2	0.00031236	139.43
AMGHHVTVISSSSK	HMGVKVAKAMGHHVTV	TVISSSSKKRAEAMDH	K	A	M	S	K	K	1	0	0	0	0	0	0	1	2	1	0	1	1	0	0	4	1	0	0	2	0	0	14	0	1439.72	B6U7D8;O24562;A0A1D6H301	B6U7D8	202	215	yes	no	2;3	2.1293e-18	161.87
AMGHHVTVISSSSKK	HMGVKVAKAMGHHVTV	VISSSSKKRAEAMDHL	K	A	M	K	K	R	1	0	0	0	0	0	0	1	2	1	0	2	1	0	0	4	1	0	0	2	0	0	15	1	1567.81	B6U7D8;O24562;A0A1D6H301	B6U7D8	202	216	yes	no	3	0.0044938	76.759
AMGHTDVGVR	DAVYAAMKAMGHTDVG	GHTDVGVRISETGWPS	K	A	M	V	R	I	1	1	0	1	0	0	0	2	1	0	0	0	1	0	0	0	1	0	0	2	0	0	10	0	1041.5	A0A1D6N6L8	A0A1D6N6L8	268	277	yes	yes	2;3	0.0059779	99.788
AMGVELDLSDKPVGLGVR	DGNGELARAMGVELDL	KPVGLGVRSRRYALLA	R	A	M	V	R	S	1	1	0	2	0	0	1	3	0	0	3	1	1	0	1	1	0	0	0	3	0	0	18	1	1854.99	K7VFF7	K7VFF7	180	197	yes	yes	2;3	9.7487e-54	177.66
AMHNVGLAGLTFWSPNINIFR	EVVSNEARAMHNVGLA	SPNINIFRDPRWGRGQ	R	A	M	F	R	D	2	1	3	0	0	0	0	2	1	2	2	0	1	2	1	1	1	1	0	1	0	0	21	0	2357.21	K7TSU4;A0A1D6JFG2;A0A1D6JFG4;A0A1D6JFG3;A0A1D6JFG0	K7TSU4	153	173	yes	no	2;3	0.00010195	96.805
AMHNVGLAGLTFWSPNINIFRDPR	EVVSNEARAMHNVGLA	INIFRDPRWGRGQETP	R	A	M	P	R	W	2	2	3	1	0	0	0	2	1	2	2	0	1	2	2	1	1	1	0	1	0	0	24	1	2725.39	K7TSU4;A0A1D6JFG2;A0A1D6JFG4;A0A1D6JFG3;A0A1D6JFG0	K7TSU4	153	176	yes	no	3	0.048052	32.146
AMIDEPLYPIAVLIDELK	________________	AVLIDELKNEDIQLRL	M	A	M	L	K	N	2	0	0	2	0	0	2	0	0	3	3	1	1	0	2	0	0	0	1	1	0	0	18	0	2042.1	A0A1D6NW76;A0A1D6LKE8;K7V7I6;A0A1D6LKF6;A0A1D6LKE4;A0A1D6LKE5;A0A1D6NW66;Q32SG2;K7VFD7;A0A1D6NW64;A0A1D6NW63;A0A1D6LKE3;A0A1D6NW72;A0A1D6LKF2;A0A1D6NW71;A0A1D6LKF3;B6TLT1;A0A1D6P323;A0A1D6P325;A0A1D6P324	A0A1D6NW76	2	19	yes	no	2	0.0097247	66.893
AMIGQVAGGGR	KIVPSSCRAMIGQVAG	GQVAGGGRTEKPMLKA	R	A	M	G	R	T	2	1	0	0	0	1	0	4	0	1	0	0	1	0	0	0	0	0	0	1	0	0	11	0	1015.52	B4F9R4;B6TGT0	B4F9R4	164	174	yes	no	2	6.2602e-06	148.56
AMPNILMLRPADGNETAGAYK	IEHLVSFRAMPNILML	NETAGAYKVAVLNRKR	R	A	M	Y	K	V	4	1	2	1	0	0	1	2	0	1	2	1	2	0	2	0	1	0	1	0	0	0	21	1	2232.1	A0A1D6NVZ7;Q7SIC9	A0A1D6NVZ7	558	578	no	no	2;3	0.012818	59.618
AMQDFGDAEYK	NPWDKKAKAMQDFGDA	DFGDAEYKSMLCVEPA	K	A	M	Y	K	S	2	0	0	2	0	1	1	1	0	0	0	1	1	1	0	0	0	0	1	0	0	0	11	0	1273.53	C0PFN4;A0A1D6Q0C9;A0A1D6Q0D1;A0A1D6IZ31;B6T6S5	C0PFN4	274	284	no	no	2	0.030666	92.247
AMQDVVGFYK	CLSPDGLKAMQDVVGF	QDVVGFYKENTEIIVE	K	A	M	Y	K	E	1	0	0	1	0	1	0	1	0	0	0	1	1	1	0	0	0	0	1	2	0	0	10	0	1156.56	C0PB44	C0PB44	366	375	yes	yes	2	0.0052008	101.39
AMQLLESGLK	YVTVRGEKAMQLLESG	QLLESGLKVKEYELLR	K	A	M	L	K	V	1	0	0	0	0	1	1	1	0	0	3	1	1	0	0	1	0	0	0	0	0	0	10	0	1088.59	B4FGL9;B6T2I0;A0A1D6FNK4;A0A1D6MTG0;A0A1D6KAW1;A0A1X7YED4;A0A1D6LXX3;A0A1D6QLD4;A0A1D6LXX4;C0PK59;B4FV31;K7UAA5;A0A1D6H687	B4FGL9	78	87	no	no	2	0.00025689	133.91
AMSDFGDDEYK	NPWDKKAKAMSDFGDD	DFGDDEYKRMVCVEAA	K	A	M	Y	K	R	1	0	0	3	0	0	1	1	0	0	0	1	1	1	0	1	0	0	1	0	0	0	11	0	1276.49	B8A312;A0A1D6DVH2	B8A312	269	279	yes	no	2	9.5779e-54	218.55
AMSLFEGVIK	VKDEENAKAMSLFEGV	SLFEGVIKRNDEIEDD	K	A	M	I	K	R	1	0	0	0	0	0	1	1	0	1	1	1	1	1	0	1	0	0	0	1	0	0	10	0	1093.58	C0P6A0;A0A1D6NZT3;A0A1D6NZT5;A0A1D6NZT7	C0P6A0	131	140	yes	no	2	2.9533e-11	183.72
AMSLWILDPAGR	ELSGNHKKAMSLWILD	WILDPAGRDATVLREA	K	A	M	G	R	D	2	1	0	1	0	0	0	1	0	1	2	0	1	0	1	1	0	1	0	0	0	0	12	0	1328.69	A0A1D6EPL2;A0A1D6EPL1;A0A1D6EPL0;A0A1D6EPK9;B4FY63	A0A1D6EPL2	76	87	yes	no	2	0.0084184	90.697
AMSQQTMGILSNSEVIAVNQDSQGAQGK	LLIGCDVRAMSQQTMG	DSQGAQGKKVQSSNGL	R	A	M	G	K	K	3	0	2	1	0	5	1	3	0	2	1	1	2	0	0	4	1	0	0	2	0	0	28	0	2891.38	A0A1D6KS88	A0A1D6KS88	242	269	yes	yes	2;3	2.4501e-16	123.65
AMTAEYEGIFLDYSR	MADADRCKAMTAEYEG	GIFLDYSRQQATGETM	K	A	M	S	R	Q	2	1	0	1	0	0	2	1	0	1	1	0	1	1	0	1	1	0	2	0	0	0	15	0	1764.8	A0A1D6L6F4;P49105;B4G0N0;A0A1D6L6F3	A0A1D6L6F4	40	54	yes	no	2	3.0676e-06	134.81
AMTVFNSQLPGVVLAAQTLFGADPEIPDDVLAK	NVGKGAARAMTVFNSQ	IPDDVLAKSFQVDADT	R	A	M	A	K	S	5	0	1	3	0	2	1	2	0	1	4	1	1	2	3	1	2	0	0	4	0	0	33	0	3426.77	A0A1D6L886	A0A1D6L886	177	209	yes	yes	3	8.4234e-05	45.993
AMVELDAAPFKK	KFKPVIKKAMVELDAA	LDAAPFKKYASLRDEW	K	A	M	K	K	Y	3	0	0	1	0	0	1	0	0	0	1	2	1	1	1	0	0	0	0	1	0	0	12	1	1318.7	B4FQM2;A0A1D6NR86;A0A1D6NR89;C0P567;A0A1D6LW53;A0A1D6NR88;A0A1D6NR92	B4FQM2	511	522	yes	no	2	0.0072718	105.2
AMYHEELSHR	GLIQQEYRAMYHEELS	YHEELSHRISSELSGN	R	A	M	H	R	I	1	1	0	0	0	0	2	0	2	0	1	0	1	0	0	1	0	0	1	0	0	0	10	0	1271.57	A0A1D6EPL2;A0A1D6EPL1;A0A1D6EPL0;A0A1D6EPK9;B4FY63;A0A1D6I3V7;A0A1D6I3W4;A0A1D6I3W2;A0A1D6I3W1;A0A1D6I3W0;A0A0B4J337	A0A1D6EPL2	55	64	yes	no	3	0.0031267	92.538
AMYNLGHAELTYWSPNINVVR	GVVSTEIRAMYNLGHA	SPNINVVRDPRWGRAS	R	A	M	V	R	D	2	1	3	0	0	0	1	1	1	1	2	0	1	0	1	1	1	1	2	2	0	0	21	0	2447.21	B8A1R0;A0A1D6FHK9	B8A1R0	180	200	yes	no	3	0.0001261	83.891
ANADIIQISGHDGGTGASPISSIK	TVASGVSKANADIIQI	ASPISSIKHAGGPWEL	K	A	N	I	K	H	3	0	1	2	0	1	0	4	1	5	0	1	0	0	1	4	1	0	0	0	0	0	24	0	2308.17	P23225;A0A1D6IM20;A0A1D6IM28;A0A1D6IM30;A0A1D6IM18;A0A1D6IM19;A0A1D6IM17;A0A1D6IM26;A0A1D6IM29;A0A1D6IM25;A0A1D6IM33	P23225	1143	1166	yes	no	2;3	1.3212e-154	212.04
ANAGCNGGLMDYAFQYIAK	QLVDCDTKANAGCNGG	YAFQYIAKHGGVAAED	K	A	N	A	K	H	4	0	2	1	1	1	0	3	0	1	1	1	1	1	0	0	0	0	2	0	0	0	19	0	2062.92	A0A1D6KMS8;A0A1D6KMS9	A0A1D6KMS8	83	101	yes	no	2	0.00057198	90.718
ANALLGFEK	AVDEHNKKANALLGFE	NALLGFEKLVKAKTQV	K	A	N	E	K	L	2	0	1	0	0	0	1	1	0	0	2	1	0	1	0	0	0	0	0	0	0	0	9	0	961.523	P93627;P31726;B6TMF0	P93627	70	78	no	no	2	3.258e-05	154.01
ANALSSYSK	VGYDNCDKANALSSYS	NALSSYSKGHTYAFQL	K	A	N	S	K	G	2	0	1	0	0	0	0	0	0	0	1	1	0	0	0	3	0	0	1	0	0	0	9	0	939.466	B4FYQ7	B4FYQ7	86	94	yes	yes	2	0.0023246	125.68
ANAVAIGNYLMSK	KAYAKQVKANAVAIGN	IGNYLMSKGYKMVTDG	K	A	N	S	K	G	3	0	2	0	0	0	0	1	0	1	1	1	1	0	0	1	0	0	1	1	0	0	13	0	1350.7	K7TSD2	K7TSD2	375	387	yes	yes	2	2.8238e-66	220.32
ANCAPIQPGGPCYK	NWACGQGRANCAPIQP	QPGGPCYKQNDLEALA	R	A	N	Y	K	Q	2	0	1	0	2	1	0	2	0	1	0	1	0	0	3	0	0	0	1	0	0	0	14	0	1531.69	A0A1D6IKK3;A0A096SIL2;A0A1D6IKK1	A0A1D6IKK3	27	40	yes	no	2	3.8002e-31	171.26
ANCPMSGGSSLAPLDTMTPTVFDNDYYK	AAFATSLKANCPMSGG	VFDNDYYKNLLSQKGL	K	A	N	Y	K	N	2	0	2	3	1	0	0	2	0	0	2	1	2	1	3	3	3	0	2	1	0	0	28	0	3051.33	C4J6E4	C4J6E4	158	185	yes	yes	2;3	1.491e-22	128.33
ANCPRAGSTALAPLDTTTPNAFDNAYYTNLLSQK	SAFAASLRANCPRAGS	YTNLLSQKGLLHSDQE	R	A	N	Q	K	G	6	1	4	2	1	1	0	1	0	0	4	1	0	1	3	2	5	0	2	0	0	0	34	1	3655.76	A0A1D6F4C8;A0A1D6F4D0;A5H454;A0A1D6F4C9	A0A1D6F4C8	225	258	yes	no	3	0.00081017	39.507
ANDGHYGLTTR	YVRAGLWKANDGHYGL	GHYGLTTRFSGKRVGI	K	A	N	T	R	F	1	1	1	1	0	0	0	2	1	0	1	0	0	0	0	0	2	0	1	0	0	0	11	0	1203.56	A0A1D6KCW2	A0A1D6KCW2	137	147	yes	yes	3	0.022734	67.385
ANDLIARLDLDDPSSVR	MPEGQAMKANDLIARL	LDDPSSVRRAEPFHGS	K	A	N	V	R	R	2	2	1	4	0	0	0	0	0	1	3	0	0	0	1	2	0	0	0	1	0	0	17	1	1868.96	A0A1D6GRR8;A0A1D6GRR9;A0A1D6GRR6;A0A1D6GRS0;A0A1D6GRS6;A0A1D6GRT8;A0A1D6GRS7;A0A1D6GRU7;A0A1D6GRU0;A0A1D6GRS8;A0A1D6GRS9;A0A1D6GRT0;A0A1D6GRR7;A0A1D6GRU8	A0A1D6GRR8	731	747	yes	no	3	0.0013695	80.488	By matching		By MS/MS	By matching			By matching
ANDQYLPPFVIVDDSGK	KTLRAQPKANDQYLPP	VIVDDSGKAVGPVLDG	K	A	N	G	K	A	1	0	1	3	0	1	0	1	0	1	1	1	0	1	2	1	0	0	1	2	0	0	17	0	1876.92	A0A1D6ML43	A0A1D6ML43	47	63	yes	yes	2;3	3.5922e-13	139.38	By matching
ANENYCLAVR	QVFKIFCRANENYCLA	ENYCLAVRDGAVVLAP	R	A	N	V	R	D	2	1	2	0	1	0	1	0	0	0	1	0	0	0	0	0	0	0	1	1	0	0	10	0	1208.56	B4FUK7;A0A1D6IMH7;A0A1D6IMJ1;A0A1D6IMI5;A0A1D6IMJ8;A0A1D6IMI4;A0A1D6IMI6;A0A1D6IMI8;A0A1D6IMJ6;A0A1D6IMI7;A0A1D6IMJ9;A0A1D6IMJ2;A0A1D6IMI3;A0A1D6IMI1;A0A1D6IMJ4	B4FUK7	29	38	yes	no	2	0.0010021	126.39
ANFLSADDFEPALIPSK	IDGEEKKKANFLSADD	EPALIPSKTIPDPDDK	K	A	N	S	K	T	3	0	1	2	0	0	1	0	0	1	2	1	0	2	2	2	0	0	0	0	0	0	17	0	1833.91	A0A1D6J6E9;A0A1D6EBZ2;B4FAK8;B6TNF1	A0A1D6J6E9	200	216	yes	no	2	0.00044907	99.392
ANFNDKFDEVR	SKILEAIKANFNDKFD	NDKFDEVRKKWGGGIM	K	A	N	V	R	K	1	1	2	2	0	0	1	0	0	0	0	1	0	2	0	0	0	0	0	1	0	0	11	1	1353.63	B6T769;B4FPB7	B6T769	216	226	no	no	3	0.0024356	101.38
ANFNDKFDEVRK	SKILEAIKANFNDKFD	DKFDEVRKKWGGGIMG	K	A	N	R	K	K	1	1	2	2	0	0	1	0	0	0	0	2	0	2	0	0	0	0	0	1	0	0	12	2	1481.73	B6T769;B4FPB7	B6T769	216	227	no	no	2;3	6.5265e-16	177.83
ANGIDVATFAVPR	KPLKPQVRANGIDVAT	VATFAVPRRLETDEIP	R	A	N	P	R	R	3	1	1	1	0	0	0	1	0	1	0	0	0	1	1	0	1	0	0	2	0	0	13	0	1329.7	B4FLS8;A0A1D6E9V7;A0A1D6E9V8;A0A1D6E9W0	B4FLS8	138	150	yes	no	2	0.0014205	104.9
ANGVTDIVEVIQGTVEDVDLPEK	EHARELARANGVTDIV	EDVDLPEKVDVIISEW	R	A	N	E	K	V	1	0	1	3	0	1	3	2	0	2	1	1	0	0	1	0	2	0	0	5	0	0	23	0	2439.24	A0A1D6LKU0;A0A1D6LKU1;C0PPD7	A0A1D6LKU0	112	134	yes	no	2	0.039504	40.177
ANHEYDVPEVIALPITGGNTK	DALTAHVKANHEYDVP	PITGGNTKYLEWIKNS	K	A	N	T	K	Y	2	0	2	1	0	0	2	2	1	2	1	1	0	0	2	0	2	0	1	2	0	0	21	0	2237.13	A0A1D6JR11	A0A1D6JR11	145	165	yes	yes	2;3	2.4348e-50	155.71
ANIEAELK	LSWENTKKANIEAELK	ANIEAELKKIEEQLEK	K	A	N	L	K	K	2	0	1	0	0	0	2	0	0	1	1	1	0	0	0	0	0	0	0	0	0	0	8	0	886.476	B4G1B0;A0A1D6E4R4	B4G1B0	123	130	yes	no	2	0.009595	99.013
ANLEYAVEAAADFLNK	ISPRLSNKANLEYAVE	AAADFLNKAVKPVMVG	K	A	N	N	K	A	5	0	2	1	0	0	2	0	0	0	2	1	0	1	0	0	0	0	1	1	0	0	16	0	1737.86	P28516;A0A1D6FS81;B8A1S0	P28516	240	255	yes	no	2	3.5744e-06	130.64
ANLNNSVIGFK	QLVKSPLKANLNNSVI	NNSVIGFKDNSSAIKG	K	A	N	F	K	D	1	0	3	0	0	0	0	1	0	1	1	1	0	1	0	1	0	0	0	1	0	0	11	0	1175.63	A0A1D6L245;A0A1D6L248	A0A1D6L245	355	365	yes	no	2	0.00092503	132.03
ANLPVTDVNVPVVGGHAGITILPLFSQATPATNALSDEDIK	AKTFYAGKANLPVTDV	ALSDEDIKALTKRTQD	K	A	N	I	K	A	5	0	3	3	0	1	1	3	1	3	4	1	0	1	4	2	4	0	0	5	0	0	41	0	4154.19	B4FRJ1	B4FRJ1	187	227	yes	yes	4	1.0182e-11	53.044
ANMDEWANFR	AGAVVLGKANMDEWAN	MDEWANFRSAIGTGGW	K	A	N	F	R	S	2	1	2	1	0	0	1	0	0	0	0	0	1	1	0	0	0	1	0	0	0	0	10	0	1252.53	A0A1D6EEQ4	A0A1D6EEQ4	146	155	yes	yes	2	2.1387e-09	160.77
ANNLVFVSGVLGLNPETR	GPYSQAIKANNLVFVS	LGLNPETRKFISENVE	K	A	N	T	R	K	1	1	3	0	0	0	1	2	0	0	3	0	0	1	1	1	1	0	0	3	0	0	18	0	1899.02	B4FQQ1;A0A1D6ID27;A0A1D6ID28	B4FQQ1	77	94	yes	no	2	1.5672e-07	124.25
ANNLVFVSGVLGLNPETRK	GPYSQAIKANNLVFVS	GLNPETRKFISENVEE	K	A	N	R	K	F	1	1	3	0	0	0	1	2	0	0	3	1	0	1	1	1	1	0	0	3	0	0	19	1	2027.12	B4FQQ1;A0A1D6ID27;A0A1D6ID28	B4FQQ1	77	95	yes	no	2	0.00040343	111.93
ANNNLPVLR	SIVGYAVKANNNLPVL	NNNLPVLRVLRELGCG	K	A	N	L	R	V	1	1	3	0	0	0	0	0	0	0	2	0	0	0	1	0	0	0	0	1	0	0	9	0	1009.57	A0A1X7YFG5;A0A1X7YFH5;A0A1X7YFK0;B6T9Q7;A0A1D6DQM6;A0A1D6DQM3;A0A1D6DQM5;B4FT32	A0A1X7YFG5	126	134	no	no	2	0.00023117	147.29
ANNPLYGSSLIDYAHIEQWMDFAATEVDASIGK	ARYVTRLKANNPLYGS	EVDASIGKWLYPRMGF	K	A	N	G	K	W	5	0	2	3	0	1	2	2	1	3	2	1	1	1	1	3	1	1	2	1	0	0	33	0	3625.7	A0A1D6H6Y2;A0A1D6H6X6;A0A1D6H6Y0	A0A1D6H6Y2	79	111	yes	no	3	2.17e-19	102.72
ANNTLTIIDSGIGMTK	FIHIVPDKANNTLTII	DSGIGMTKSDLVNNLG	K	A	N	T	K	S	1	0	2	1	0	0	0	2	0	3	1	1	1	0	0	1	3	0	0	0	0	0	16	0	1647.85	C3UZ63;A0A1D6QKI4;A0A1D6KID1;C4J3K8;A0A1D6QKJ0;A0A1D6QKI9	C3UZ63	73	88	yes	no	2	1.3459e-224	235.78
ANPANPSIELGPEFK	FVIRNPSRANPANPSI	IELGPEFKKVANFLAR	R	A	N	F	K	K	2	0	2	0	0	0	2	1	0	1	1	1	0	1	3	1	0	0	0	0	0	0	15	0	1582.8	B4FAD9;A0A1D6IAS8;A0A1D6IAT0;A0A1D6IAT3;A0A1D6IAS7;A0A1D6IAT4;A0A1D6IAS6;A0A1D6EUN9;A0A1D6IAS9;A0A1D6IAT7;A0A1D6IAT6;B6T4R3;A0A1D6EUP8;A0A1D6EUP7;A0A1D6EUQ0;A0A1D6EUN8;A0A1D6EUQ2;A0A1D6EUQ4;A0A1D6IAT2	B4FAD9	391	405	no	no	2	4.9527e-09	145.94
ANPANPSIELGPEFKK	FVIRNPSRANPANPSI	ELGPEFKKVANFLARF	R	A	N	K	K	V	2	0	2	0	0	0	2	1	0	1	1	2	0	1	3	1	0	0	0	0	0	0	16	1	1710.89	B4FAD9;A0A1D6IAS8;A0A1D6IAT0;A0A1D6IAT3;A0A1D6IAS7;A0A1D6IAT4;A0A1D6IAS6;A0A1D6EUN9;A0A1D6IAS9;A0A1D6IAT7;A0A1D6IAT6;B6T4R3;A0A1D6EUP8;A0A1D6EUP7;A0A1D6EUQ0;A0A1D6EUN8;A0A1D6EUQ2;A0A1D6EUQ4;A0A1D6IAT2	B4FAD9	391	406	no	no	2	8.4188e-51	190.19
ANQVEVASPGGFNK	QHWCGTSKANQVEVAS	ASPGGFNKLGNMVAND	K	A	N	N	K	L	2	0	2	0	0	1	1	2	0	0	0	1	0	1	1	1	0	0	0	2	0	0	14	0	1416.7	K7U735	K7U735	34	47	yes	yes	2	2.284e-07	139.77
ANRGEISQDELQER	RCIEQINKANRGEISQ	SQDELQERQNKAMQDP	K	A	N	E	R	Q	1	2	1	1	0	2	3	1	0	1	1	0	0	0	0	1	0	0	0	0	0	0	14	1	1643.79	A0A1D6HEP1;A0A1D6HEP0	A0A1D6HEP1	596	609	no	no	2	0.00029253	130.95
ANSEATLGTYK	AAFLARCKANSEATLG	EATLGTYKGDAAADTE	K	A	N	Y	K	G	2	0	1	0	0	0	1	1	0	0	1	1	0	0	0	1	2	0	1	0	0	0	11	0	1153.56	B4FWP0;B4FAL9;P08440	B4FAL9	328	338	no	no	2	1.3503e-15	168.83
ANSGHPGLPMGCAPMGHVLYDEVMR	LAIDAVEKANSGHPGL	VLYDEVMRYNPKNPYW	K	A	N	M	R	Y	2	1	1	1	1	0	1	4	2	0	2	0	3	0	3	1	0	0	1	2	0	0	25	0	2695.21	A0A1D6NVZ7;Q7SIC9	A0A1D6NVZ7	95	119	no	no	3;4	9.7441e-08	112.37
ANSLAQLGR	KALLVRAKANSLAQLG	NSLAQLGRYTGEGESD	K	A	N	G	R	Y	2	1	1	0	0	1	0	1	0	0	2	0	0	0	0	1	0	0	0	0	0	0	9	0	928.509	K7UY19;A0A1D6FD79;A0A1D6MN18	K7UY19	358	366	no	no	2	0.0027009	123.86
ANSYSVHGSALGAK	IGFGSPNKANSYSVHG	HGSALGAKEVEATRQN	K	A	N	A	K	E	3	0	1	0	0	0	0	2	1	0	1	1	0	0	0	3	0	0	1	1	0	0	14	0	1360.67	A0A1D6NVZ7;A0A1D6P5P4;Q7SIC9	A0A1D6NVZ7	330	343	no	no	2	9.6932e-39	186.29
ANVEQYCNK	CRECSPCKANVEQYCN	NVEQYCNKKIWSYNDV	K	A	N	N	K	K	1	0	2	0	1	1	1	0	0	0	0	1	0	0	0	0	0	0	1	1	0	0	9	0	1124.49	B6U7D8;O24562	B6U7D8	108	116	yes	no	2	5.2877e-08	189.38
ANVEQYCNKK	CRECSPCKANVEQYCN	VEQYCNKKIWSYNDVY	K	A	N	K	K	I	1	0	2	0	1	1	1	0	0	0	0	2	0	0	0	0	0	0	1	1	0	0	10	1	1252.59	B6U7D8;O24562	B6U7D8	108	117	yes	no	3	0.033962	69.598
ANVGDVLK	VVEIGERRANVGDVLK	ANVGDVLKVKPLAALA	R	A	N	L	K	V	1	0	1	1	0	0	0	1	0	0	1	1	0	0	0	0	0	0	0	2	0	0	8	0	814.455	B4FRR1	B4FRR1	175	182	yes	yes	2	0.0082595	127.68
ANVLEASMLWR	GRLCSVDKANVLEASM	LEASMLWRKRVTALAS	K	A	N	W	R	K	2	1	1	0	0	0	1	0	0	0	2	0	1	0	0	1	0	1	0	1	0	0	11	0	1288.66	A0A1D6E501;B6THR9;A0A1D6JIK7	A0A1D6E501	233	243	no	no	2	0.0004823	142.76
ANVPVEPLR	KVFAGYVRANVPVEPL	NVPVEPLRVVYRYDVV	R	A	N	L	R	V	1	1	1	0	0	0	1	0	0	0	1	0	0	0	2	0	0	0	0	2	0	0	9	0	993.561	K7VXF0	K7VXF0	406	414	yes	yes	2	0.028816	85.533
ANVVTTPGTGFGPGGEGFVR	VFAEILEKANVVTTPG	PGGEGFVRVSAFGHRE	K	A	N	V	R	V	1	1	1	0	0	0	1	6	0	0	0	0	0	2	2	0	3	0	0	3	0	0	20	0	1918.95	C0PB44;A0A1D6JZR5	C0PB44	421	440	yes	no	2	3.1163e-51	162.92
APAAFCR	TWKGGREKAPAAFCRK	KAPAAFCRKAQTSTER	K	A	P	C	R	K	3	1	0	0	1	0	0	0	0	0	0	0	0	1	1	0	0	0	0	0	0	0	7	0	791.375	B4FBC2;K7U9F9	B4FBC2	219	225	no	no	2	0.004933	133.99
APAFSILDTCFEGQASQLR	QAMAGAQRAPAFSILD	EGQASQLRVPTVVMAF	R	A	P	L	R	V	3	1	0	1	1	2	1	1	0	1	2	0	0	2	1	2	1	0	0	0	0	0	19	0	2110.02	B4FVI0	B4FVI0	383	401	yes	yes	2;3	3.7709e-89	195.48
APAKEEEEEDEEESDK	GESTAAKKAPAKEEEE	EDEEESDKSKSEVNDE	K	A	P	D	K	S	2	0	0	2	0	0	8	0	0	0	0	2	0	0	1	1	0	0	0	0	0	0	16	1	1862.75	A0A1D6GWT2;P27347	A0A1D6GWT2	63	78	yes	no	3	2.4012e-05	120.92
APAVWLNVQHDSFYSQFK	ENIFTLYKAPAVWLNV	DSFYSQFKLSMRSYIL	K	A	P	F	K	L	2	0	1	1	0	2	0	0	1	0	1	1	0	2	1	2	0	1	1	2	0	0	18	0	2136.04	C0PGU8;A0A1D6Q3U7	C0PGU8	171	188	yes	no	2;3	4.2318e-06	117.27
APDFATIINSVTAK	LVGGASLKAPDFATII	IINSVTAKKVAA____	K	A	P	A	K	K	3	0	1	1	0	0	0	0	0	2	0	1	0	1	1	1	2	0	0	1	0	0	14	0	1446.77	B4FTJ0	B4FTJ0	287	300	yes	yes	2	5.8443e-18	160.46
APDFAVPLEELEAAVSK	NVKAITLRAPDFAVPL	ELEAAVSKDTKAIMIN	R	A	P	S	K	D	4	0	0	1	0	0	3	0	0	0	2	1	0	1	2	1	0	0	0	2	0	0	17	0	1784.92	A0A1D6I5Q7;A0A1D6I5Q5	A0A1D6I5Q7	124	140	yes	no	2	0.0015957	89.344
APDFEAEAVFDQEFINVK	DLPLVGNKAPDFEAEA	DQEFINVKLSDYIGKK	K	A	P	V	K	L	3	0	1	2	0	1	3	0	0	1	0	1	0	3	1	0	0	0	0	2	0	0	18	0	2067.98	C4J9M7;B4FM07	B4FM07	73	90	no	no	2	4.4341e-17	141.13
APDLLYR	SVSLDQLKAPDLLYRS	KAPDLLYRSLAAKLVV	K	A	P	Y	R	S	1	1	0	1	0	0	0	0	0	0	2	0	0	0	1	0	0	0	1	0	0	0	7	0	846.46	B8A0F3;A0A1D6HCJ4;A0A1D6HCJ3	B8A0F3	430	436	yes	no	2	0.0041746	107.32
APDPADYPADYR	VFHTAGARAPDPADYP	ADYPADYRFVPVPVEV	R	A	P	Y	R	F	3	1	0	3	0	0	0	0	0	0	0	0	0	0	3	0	0	0	2	0	0	0	12	0	1349.59	Q8W2B7;K7UP24	Q8W2B7	47	58	yes	no	2	0.0015925	115.57
APDSYYDELKR	AAAAAALRAPDSYYDE	SYYDELKRDYSAKKAI	R	A	P	K	R	D	1	1	0	2	0	0	1	0	0	0	1	1	0	0	1	1	0	0	2	0	0	0	11	1	1355.64	A0A1D6I5Q7;A0A1D6I5Q5	A0A1D6I5Q7	260	270	yes	no	3	0.036	56.043
APEEDLHLPK	IIQKWVGKAPEEDLHL	EEDLHLPKRNIFIPSD	K	A	P	P	K	R	1	0	0	1	0	0	2	0	1	0	2	1	0	0	2	0	0	0	0	0	0	0	10	0	1147.59	A0A1D6IH62;A0A1D6IH67;A0A1D6IH74;A0A1D6IH66;A0A1D6IH68;A0A1D6IH79;A0A1D6IH81;A0A1D6IH76;A0A1D6IH71;A0A1D6IH64;A0A1D6IH65	A0A1D6IH62	498	507	yes	no	2;3	0.0019528	105.98
APEGTPEIRPLDMAK	PPPLVRPKAPEGTPEI	IRPLDMAKRPRRNRKS	K	A	P	A	K	R	2	1	0	1	0	0	2	1	0	1	1	1	1	0	3	0	1	0	0	0	0	0	15	1	1623.83	A0A1D6GVM3;A0A1D6GVM5;A0A1D6GVM6;A0A1D6GVM4	A0A1D6GVM3	87	101	yes	no	2	0.029516	78.191
APEIDEDLHSR	VVAEMGGRAPEIDEDL	IDEDLHSRQLAVYGRE	R	A	P	S	R	Q	1	1	0	2	0	0	2	0	1	1	1	0	0	0	1	1	0	0	0	0	0	0	11	0	1280.6	A0A1D6EJ56;A0A1D6EJ39;A0A1D6EJ37;A0A1D6EJ48;A0A1D6EJ47;A0A1D6EJ50;A0A1D6EJ45;A0A1D6QG35;K7V1I3;A0A1D6QG77;A0A1D6QG29;A0A1D6QG50;A0A1D6QG71;A0A1D6QG73;A0A1D6QG34;A0A1D6QG74;A0A1D6IQN2	A0A1D6QG35	27	37	no	no	3	0.011914	107.03
APEILKPDVIAPGVNILAAWTGAASPTDLDIDSR	SSRGPNYRAPEILKPD	TDLDIDSRRVEFNIIS	R	A	P	S	R	R	6	1	1	4	0	0	1	2	0	4	3	1	0	0	4	2	2	1	0	2	0	0	34	1	3485.84	A0A1D6HM49	A0A1D6HM49	511	544	yes	yes	3	1.3518e-06	48.202
APEPDGGGVVVR	TEVVGIDRAPEPDGGG	DGGGVVVRAAGGEAFR	R	A	P	V	R	A	1	1	0	1	0	0	1	3	0	0	0	0	0	0	2	0	0	0	0	3	0	0	12	0	1151.59	B4FTJ7	B4FTJ7	193	204	yes	yes	2	0.0021136	111.52
APEPEDDIMNEK	________________	EDDIMNEKNPRPLDED	M	A	P	E	K	N	1	0	1	2	0	0	3	0	0	1	0	1	1	0	2	0	0	0	0	0	0	0	12	0	1386.6	A0A1D6HME8;B4FQJ6;A0A1D6QCY8;A0A1D6HME4;A0A1D6HME5;A0A1D6HME1;A0A1D6QCY6;A0A1D6HMF3;A0A1D6QCZ1;A0A1D6HMF5;A0A1D6QCZ3;A0A1D6HMF0;A0A1D6QCZ2	A0A1D6HME8	2	13	yes	no	2	6.1386e-07	151.16
APETVESAVAPVSR	AGDTVLGRAPETVESA	SAVAPVSRSEPCFGLL	R	A	P	S	R	S	3	1	0	0	0	0	2	0	0	0	0	0	0	0	2	2	1	0	0	3	0	0	14	0	1411.73	A0A1D6KLB3;A0A1D6KLB2	A0A1D6KLB3	242	255	yes	no	2	1.4985e-07	142.39
APEYLALNDK	ALVVPGGRAPEYLALN	EYLALNDKVISLVKAF	R	A	P	D	K	V	2	0	1	1	0	0	1	0	0	0	2	1	0	0	1	0	0	0	1	0	0	0	10	0	1132.58	B4F871;A0A1D6DTX7;A0A1D6DTX6;A0A1D6DTX8	B4F871	284	293	yes	no	2	0.00054654	129.88
APEYLAMDEK	GLVIPGGRAPEYLAMD	EYLAMDEKVLDLVRMF	R	A	P	E	K	V	2	0	0	1	0	0	2	0	0	0	1	1	1	0	1	0	0	0	1	0	0	0	10	0	1165.53	B4F871;A0A1D6DTX7;A0A1D6DTX6;A0A1D6DTX5	B4F871	91	100	yes	no	1;2	0.0013404	122.69
APFVANYR	RVKTDWSKAPFVANYR	APFVANYRNIHLDICD	K	A	P	Y	R	N	2	1	1	0	0	0	0	0	0	0	0	0	0	1	1	0	0	0	1	1	0	0	8	0	936.482	K7U9U0	K7U9U0	211	218	yes	yes	2	0.047722	89.369
APGDAQGSFIAEAIIEHVASALSADTNTIR	VSSKSSMRAPGDAQGS	SADTNTIRRKNLHDFE	R	A	P	I	R	R	7	1	1	2	0	1	2	2	1	4	1	0	0	1	1	3	2	0	0	1	0	0	30	0	3024.52	O23888;A0A1D6GFT7;A0A1D6GFT8;A0A1D6GFT6;A0A1D6GFV0;A0A1D6GFV9;A0A1D6GFU5;A0A1D6GFW4;A0A1D6GFW2;A0A1D6GFW6;A0A1D6GFU9;A0A1D6GFW0	A0A1D6GFT7	925	954	no	no	3	2.2921e-12	90.299
APGDGVNLER	RRTSLGERAPGDGVNL	GDGVNLERALTPSSRM	R	A	P	E	R	A	1	1	1	1	0	0	1	2	0	0	1	0	0	0	1	0	0	0	0	1	0	0	10	0	1026.51	B6TDF2;K7TJR8	B6TDF2	167	176	yes	no	2	0.019454	87.184
APGDVQGSFIAEAIIEHVASALALDTNTVR	VSSKSAMRAPGDVQGS	ALDTNTVRRKNLHDFE	R	A	P	V	R	R	6	1	1	2	0	1	2	2	1	3	2	0	0	1	1	2	2	0	0	3	0	0	30	0	3064.58	A0A1D6L727;A0A1D6L739;A0A1D6L738;A0A1D6L725;O23887;A0A1D6L733;A0A1D6L734;A0A1D6L736;A0A1D6L729;A0A1D6L742;A0A1D6L745;A0A1D6L737;A0A1D6L731;A0A1D6L735;A0A1D6L724	A0A1D6L727	933	962	yes	no	3	2.7526e-139	178.05
APGETCHIVIDHGGNVPYWEGQSYGVIPPGENPK	VESLVGPKAPGETCHI	IPPGENPKKPGAPQNV	K	A	P	P	K	K	1	0	2	1	1	1	3	6	2	3	0	1	0	0	5	1	1	1	2	3	0	0	34	0	3673.73	B4G043;A0A1D6L6S3;A0A1D6L6S5	B4G043	114	147	yes	no	3	5.6298e-18	90.799
APGFGER	SLKIAAIKAPGFGERK	KAPGFGERKTQYLDDI	K	A	P	E	R	K	1	1	0	0	0	0	1	2	0	0	0	0	0	1	1	0	0	0	0	0	0	0	7	0	732.355	B6SXW8;A0A1D6QNK1;K7UGR2;A0A1D6QV85;A0A1D6LJS9;C0P530;A0A1D6NWP6;C0PHP3;A0A1D6P4L2;A0A1D6HFQ3;A0A1D6LYJ7	A0A1D6LJS9	311	317	no	no	2	0.058007	95.793
APGGAPANVACAIAK	AESGGFVKAPGGAPAN	NVACAIAKLGGSSAFV	K	A	P	A	K	L	6	0	1	0	1	0	0	2	0	1	0	1	0	0	2	0	0	0	0	1	0	0	15	0	1366.7	Q6XZ78;A0A1D6LDS1;A0A1D6LDR7;A0A1D6LDS0;A0A1D6LDR8;A0A1D6LDS9	Q6XZ78	47	61	yes	no	2	1.4143e-12	149.69
APGGAPANVAIAVSR	AEAPAFLKAPGGAPAN	NVAIAVSRLGGGAAFV	K	A	P	S	R	L	5	1	1	0	0	0	0	2	0	1	0	0	0	0	2	1	0	0	0	2	0	0	15	0	1349.74	Q6XZ79;A0A1D6N511	Q6XZ79	36	50	yes	no	2	0.014395	75.018
APGGPVFLR	FEFLDYHRAPGGPVFL	PGGPVFLRICGESACD	R	A	P	L	R	I	1	1	0	0	0	0	0	2	0	0	1	0	0	1	2	0	0	0	0	1	0	0	9	0	912.518	A0A1D6GN17;A0A1D6GN20;A0A1D6GN16;A0A1D6GN19	A0A1D6GN17	70	78	yes	no	2	0.05803	77.318
APGVIGWWPAK	RLIDPQGKAPGVIGWW	VIGWWPAKAVTFVDNH	K	A	P	A	K	A	2	0	0	0	0	0	0	2	0	1	0	1	0	0	2	0	0	2	0	1	0	0	11	0	1180.64	A0A1D6I3N2;A0A1D6I3N3	A0A1D6I3N3	292	302	no	no	2	0.0013221	128.86
APHFEESMK	VDEIAEIRAPHFEESM	PHFEESMKYARRSVSD	R	A	P	M	K	Y	1	0	0	0	0	0	2	0	1	0	0	1	1	1	1	1	0	0	0	0	0	0	9	0	1074.48	A0A1D6GQ42;A0A1D6GQ41	A0A1D6GQ42	740	748	yes	no	3	0.0050001	91.265
APHVNFGENYYVPTDEPEFFPK	DSIVKVVRAPHVNFGE	DEPEFFPKRQCKIVTS	R	A	P	P	K	R	1	0	2	1	0	0	3	1	1	0	0	1	0	3	4	0	1	0	2	2	0	0	22	0	2596.19	A0A1D6LIV6;A0A1D6LIV5;A0A1D6LIV0;A0A1D6LIU9;A0A1D6LIV1	A0A1D6LIV6	329	350	yes	no	3	0.0062964	47.485
APIAVGDALPDGQLGWFDENDQLQQVSVHALAAGK	________________	VHALAAGKKVILFGVP	M	A	P	G	K	K	6	0	1	4	0	4	1	4	1	1	4	1	0	1	2	1	0	1	0	3	0	0	35	0	3629.81	B4FN24	B4FN24	2	36	yes	yes	3	1.8476e-18	82.508
APIAVGDALPDGQLGWFDENDQLQQVSVHALAAGKK	________________	HALAAGKKVILFGVPG	M	A	P	K	K	V	6	0	1	4	0	4	1	4	1	1	4	2	0	1	2	1	0	1	0	3	0	0	36	1	3757.91	B4FN24	B4FN24	2	37	yes	yes	3;4	1.9596e-08	51.659
APIGEEAEGR	VASCLITRAPIGEEAE	IGEEAEGRRKYVIRPY	R	A	P	G	R	R	2	1	0	0	0	0	3	2	0	1	0	0	0	0	1	0	0	0	0	0	0	0	10	0	1027.49	B6TCK3;A0A1D6MK13;A0A1D6MK15;A0A1D6MK12	B6TCK3	101	110	yes	no	2	0.0036556	113.44
APITTFIVEPFVPHDQEYYLSIVSER	EVEMGGCKAPITTFIV	YLSIVSERLGNTISFS	K	A	P	E	R	L	1	1	0	1	0	1	3	0	1	3	1	0	0	2	3	2	2	0	2	3	0	0	26	0	3049.54	B6TD54;A0A1D6PN42;A0A1D6PN41	B6TD54	100	125	no	no	3	1.0222e-08	88.04
APLESYADIGGLDAQIQEIK	VSVMKVEKAPLESYAD	DAQIQEIKEAVELPLT	K	A	P	I	K	E	3	0	0	2	0	2	2	2	0	3	2	1	0	0	1	1	0	0	1	0	0	0	20	0	2130.08	A0A1D6IP54;A0A1D6IP55;A0A1D6JZQ0;A0A1D6JZQ3;B8A0A6;A0A1D6JZQ2;A0A1D6JZQ1	A0A1D6IP54	186	205	no	no	2	3.1163e-51	162.92
APLESYADIGGLDSQIQEIK	VSVMKVEKAPLESYAD	DSQIQEIKEAVELPLT	K	A	P	I	K	E	2	0	0	2	0	2	2	2	0	3	2	1	0	0	1	2	0	0	1	0	0	0	20	0	2146.08	A0A1D6F4V8	A0A1D6F4V8	106	125	no	no	2	0.0010752	81.017
APLGENTVLLR	TFDQLALRAPLGENTV	GENTVLLRGPKNAREA	R	A	P	L	R	G	1	1	1	0	0	0	1	1	0	0	3	0	0	0	1	0	1	0	0	1	0	0	11	0	1181.68	B6SJC8;A0A1D6LZA7;B4FLV3;B4FID0	B6SJC8	129	139	yes	no	2	1.475e-15	175.74
APLGGLKK	FLWPFKLKAPLGGLKK	APLGGLKKKRNHYVEG	K	A	P	K	K	K	1	0	0	0	0	0	0	2	0	0	2	2	0	0	1	0	0	0	0	0	0	0	8	1	782.501	B4F8K1;A0A1D6JDP4;A0A1D6KA25;A0A1D6KA21;B4FSG3;A0A1D6KA20;A0A1D6KA24;B4FTW5	B4F8K1	211	218	no	no	2	0.0044639	102.77
APLGQNTVLLR	TFDQLALRAPLGQNTV	GQNTVLLRGPKNAREA	R	A	P	L	R	G	1	1	1	0	0	1	0	1	0	0	3	0	0	0	1	0	1	0	0	1	0	0	11	0	1180.69	B6SJ08	B6SJ08	129	139	yes	yes	2	0.0045144	107.09
APLLEEDGPAYIR	DHKPESQRAPLLEEDG	EDGPAYIRVFLNILRS	R	A	P	I	R	V	2	1	0	1	0	0	2	1	0	1	2	0	0	0	2	0	0	0	1	0	0	0	13	0	1442.74	A0A1D6IEH7;B4FRC2	A0A1D6IEH7	26	38	yes	no	2	0.005156	91.62
APLLIGCDVR	FSIWALAKAPLLIGCD	LLIGCDVRAMSQQTMG	K	A	P	V	R	A	1	1	0	1	1	0	0	1	0	1	2	0	0	0	1	0	0	0	0	1	0	0	10	0	1112.6	A0A1D6KS87;A0A1D6KS85;A0A1D6KS86;A0A1D6JWU1;A0A1D6EFC7;A0A1D6KS88;B4FA27;A0A1D6IMY0;A0A1D6EFC8;A0A1D6MYU4	A0A1D6KS88	232	241	no	no	2	0.0033927	109.83
APLPLDGTR	IASVVFLKAPLPLDGT	PLPLDGTRMLASCVTK	K	A	P	T	R	M	1	1	0	1	0	0	0	1	0	0	2	0	0	0	2	0	1	0	0	0	0	0	9	0	938.519	C0PDB6;A0A1D6MI21;A0A1D6MI22	C0PDB6	386	394	yes	no	2	0.007256	107.57
APLPTEGVDPGR	HRFLWVVRAPLPTEGV	TEGVDPGRLFDPRADF	R	A	P	G	R	L	1	1	0	1	0	0	1	2	0	0	1	0	0	0	3	0	1	0	0	1	0	0	12	0	1207.62	B7ZYP0	B7ZYP0	331	342	yes	yes	2	0.042258	72.289
APMKLYGAVMSWNVTR	________________	VMSWNVTRCATALEEA	M	A	P	T	R	C	2	1	1	0	0	0	0	1	0	0	1	1	2	0	1	1	1	1	1	2	0	0	16	1	1822.92	B6SKA0	B6SKA0	2	17	yes	yes	3	5.0046e-12	143.05	By MS/MS
APNTLAEYALK	LQCTGYGRAPNTLAEY	TLAEYALKQFNNLDFF	R	A	P	L	K	Q	3	0	1	0	0	0	1	0	0	0	2	1	0	0	1	0	1	0	1	0	0	0	11	0	1189.63	P33679;C0P7Y2;P13867	P33679	99	109	no	no	2	2.8005e-20	190.66
APNTPASGANGDGSMSQTQSGSTVK	NYQNSTCRAPNTPASG	TQSGSTVKATYATSDF	R	A	P	V	K	A	3	0	2	1	0	2	0	4	0	0	0	1	1	0	2	5	3	0	0	1	0	0	25	0	2349.05	CON__P15636	CON__P15636	287	311	yes	yes	2;3	2.6447e-213	235.76
APNYGGVMVWNR	DLLPKVQKAPNYGGVM	GGVMVWNRFTDNRTGY	K	A	P	N	R	F	1	1	2	0	0	0	0	2	0	0	0	0	1	0	1	0	0	1	1	2	0	0	12	0	1362.65	A0A1D6LZN2	A0A1D6LZN2	287	298	yes	yes	2	0.00033883	122.69
APPALGPYSQAIK	KEAVQTEKAPPALGPY	GPYSQAIKANNLVFVS	K	A	P	I	K	A	3	0	0	0	0	1	0	1	0	1	1	1	0	0	3	1	0	0	1	0	0	0	13	0	1311.72	B4FQQ1;A0A1D6ID27;A0A1D6ID28;A0A1D6ID29	B4FQQ1	64	76	yes	no	2	0.0074341	86.262
APPSPGQPSLQR	WGKPYSFRAPPSPGQP	PGQPSLQRVIVFGDMG	R	A	P	Q	R	V	1	1	0	0	0	2	0	1	0	0	1	0	0	0	4	2	0	0	0	0	0	0	12	0	1233.65	A0A1D6KKC7;A0A1D6KKC8	A0A1D6KKC7	316	327	yes	no	2	0.033982	74.611
APPYPGEDSLQR	WGHQYSFKAPPYPGED	PGEDSLQRVVILGDMG	K	A	P	Q	R	V	1	1	0	1	0	1	1	1	0	0	1	0	0	0	3	1	0	0	1	0	0	0	12	0	1328.64	C0HHY2;A0A1D6PH42	C0HHY2	298	309	no	no	2	0.0022704	110.31
APQIDVTQFGYFK	AAEAGGDKAPQIDVTQ	VTQFGYFKVLGKGVLP	K	A	P	F	K	V	1	0	0	1	0	2	0	1	0	1	0	1	0	2	1	0	1	0	1	1	0	0	13	0	1512.76	B4G0Z5	B4G0Z5	95	107	yes	yes	2	0.00051722	124.16
APQLGVK	AALAAGEKAPQLGVKR	KAPQLGVKRGEPTLVP	K	A	P	V	K	R	1	0	0	0	0	1	0	1	0	0	1	1	0	0	1	0	0	0	0	1	0	0	7	0	711.428	C0P5V6	C0P5V6	19	25	yes	yes	2	0.0045034	135.87
APQSVQEEDMR	DASGYREKAPQSVQEE	SVQEEDMRKLTALLEQ	K	A	P	M	R	K	1	1	0	1	0	2	2	0	0	0	0	0	1	0	1	1	0	0	0	1	0	0	11	0	1288.57	A0A1D6EUL1;A0A1D6EUJ9;A0A1D6EUK1;A0A1D6EUJ1;A0A1D6EUI5;A0A1D6EUI9;A0A1D6EUL3;K7TLJ6;A0A1D6IZK0;A0A1D6EUJ7;A0A1D6IZK7;A0A1D6EUL4;A0A1D6IZK8;A0A1D6EUK9;A0A1D6IZK4	A0A1D6EUL1	866	876	yes	no	2	0.0029526	113.95
APQVVVK	AVLAAGEKAPQVVVKR	KAPQVVVKRGEPTLVP	K	A	P	V	K	R	1	0	0	0	0	1	0	0	0	0	0	1	0	0	1	0	0	0	0	3	0	0	7	0	739.459	A0A1D6N6F5	A0A1D6N6F5	19	25	yes	yes	2	0.0075443	128.38
APSDASGWVAWGINPDR	GTADVAFRAPSDASGW	AWGINPDRGGSMGGSS	R	A	P	D	R	G	3	1	1	2	0	0	0	2	0	1	0	0	0	0	2	2	0	2	0	1	0	0	17	0	1797.84	C4J5B0	C4J5B0	64	80	yes	yes	2	2.8299e-13	139.46
APSTYGGGLSVSSR	VLAGGSCRAPSTYGGG	GGLSVSSRFSSGGACG	R	A	P	S	R	F	1	1	0	0	0	0	0	3	0	0	1	0	0	0	1	4	1	0	1	1	0	0	14	0	1337.66	CON__P08779	CON__P08779	42	55	yes	yes	2	0.00022859	118.51				By MS/MS			By MS/MS
APSTYGGGLSVSSSR	VLAGGSCRAPSTYGGG	GLSVSSSRFSSGGAYG	R	A	P	S	R	F	1	1	0	0	0	0	0	3	0	0	1	0	0	0	1	5	1	0	1	1	0	0	15	0	1424.69	CON__P02533	CON__P02533	42	56	yes	yes	2	5.6177e-09	131.61		By matching		By MS/MS			By MS/MS
APSVAVENLNPK	________________	AVENLNPKVLKCEYAV	M	A	P	P	K	V	2	0	2	0	0	0	1	0	0	0	1	1	0	0	2	1	0	0	0	2	0	0	12	0	1237.67	A0A1D6KCZ2	A0A1D6KCZ2	2	13	yes	yes	2	7.7572e-07	150.14
APSVFSVR	KKDWYDIKAPSVFSVR	APSVFSVRNIGKTLVS	K	A	P	V	R	N	1	1	0	0	0	0	0	0	0	0	0	0	0	1	1	2	0	0	0	2	0	0	8	0	861.471	B6UG10;B6TAQ5;B4FAV3;A0A1D6PI62;A0A1D6PI63	B6UG10	34	41	yes	no	2	0.025861	99.136
APTHAVVNEEGLDLPR	LLELLTGKAPTHAVVN	EEGLDLPRWVQSVVRE	K	A	P	P	R	W	2	1	1	1	0	0	2	1	1	0	2	0	0	0	2	0	1	0	0	2	0	0	16	0	1716.88	K7WFR7;K7VP18	K7WFR7	573	588	yes	no	2;3	1.3414e-05	123.42
APTLPSSLNLYNQLQGLGFHVILLTGR	DEWVDAAKAPTLPSSL	HVILLTGRSEFQRNAT	K	A	P	G	R	S	1	1	2	0	0	2	0	3	1	1	7	0	0	1	2	2	2	0	1	1	0	0	27	0	2921.61	B4F7Y5	B4F7Y5	165	191	yes	yes	3	7.2672e-07	74.408
APVDLTPK	________________	APVDLTPKQPRKAYGG	M	A	P	P	K	Q	1	0	0	1	0	0	0	0	0	0	1	1	0	0	2	0	1	0	0	1	0	0	8	0	839.475	Q84TL7	Q84TL7	2	9	yes	yes	2	0.0099167	124.08
APVIVAK	TWKTLSGKAPVIVAKG	KAPVIVAKGGFSGLFP	K	A	P	A	K	G	2	0	0	0	0	0	0	0	0	1	0	1	0	0	1	0	0	0	0	2	0	0	7	0	696.453	A0A1D6HBU2;A0A1D6HBU3	A0A1D6HBU2	42	48	yes	no	2	0.0037637	140.01
APYLVDIDVVQGK	QVTVSFYRAPYLVDID	DIDVVQGKRVLMLDDI	R	A	P	G	K	R	1	0	0	2	0	1	0	1	0	1	1	1	0	0	1	0	0	0	1	3	0	0	13	0	1415.77	A0A1D6PCS6;A0A1D6EBK1;A0A1D6PCG1	A0A1D6PCS6	181	193	yes	no	2	0.00096386	110.92
AQAALATGLVSR	RCAYPDPRAQAALATG	LATGLVSRVHVRLYGD	R	A	Q	S	R	V	4	1	0	0	0	1	0	1	0	0	2	0	0	0	0	1	1	0	0	1	0	0	12	0	1156.66	B4FR99	B4FR99	204	215	yes	yes	2	0.0037103	103.13
AQADIWR	PSDAELLKAQADIWRL	KAQADIWRLSLSYLTP	K	A	Q	W	R	L	2	1	0	1	0	1	0	0	0	1	0	0	0	0	0	0	0	1	0	0	0	0	7	0	858.435	O49010	O49010	16	22	yes	yes	2	0.042163	110.31
AQAFETDWFLEPIFLGDYPGAMR	DDILAARRAQAFETDW	GDYPGAMREILGSDLP	R	A	Q	M	R	E	3	1	0	2	0	1	2	2	0	1	2	0	1	3	2	0	1	1	1	0	0	0	23	0	2673.26	K7U546	K7U546	288	310	yes	yes	2	0.0075342	50.255
AQAVAAGGGDPWLADSADPGR	AAVMRWVRAQAVAAGG	ADSADPGRVFVAGDSA	R	A	Q	G	R	V	6	1	0	3	0	1	0	4	0	0	1	0	0	0	2	1	0	1	0	1	0	0	21	0	1980.93	B4FQ89	B4FQ89	142	162	yes	yes	2	2.2368e-189	235.21
AQAWTDEDLLDALNQLEVGLK	PQMVQNLKAQAWTDED	NQLEVGLKENLKKLSS	K	A	Q	L	K	E	3	0	1	3	0	2	2	1	0	0	5	1	0	0	0	0	1	1	0	1	0	0	21	0	2341.18	A0A1D6IEH7;B4FRC2;C0PHM5;A0A1D6EXT6;A0A1D6EXT8;C0PEG0;A0A1D6IEH4;A0A1D6IEH3	A0A1D6IEH7	283	303	yes	no	2	0.00066863	80.702
AQEIEHTHLPIR	________________	EHTHLPIRGLNLHVAQ	M	A	Q	I	R	G	1	1	0	0	0	1	2	0	2	2	1	0	0	0	1	0	1	0	0	0	0	0	12	0	1442.76	B4FNN8;A0A1D6GNN7	B4FNN8	2	13	yes	no	2;3	1.078e-34	208.08
AQETIHLLLDLLEAPDPSTLEK	GWGDCAKRAQETIHLL	PDPSTLEKFLGTIPMV	R	A	Q	E	K	F	2	0	0	2	0	1	3	0	1	1	6	1	0	0	2	1	2	0	0	0	0	0	22	0	2445.3	A0A1D6P848;C0P6F8;A0A1D6P846;A0A1D6P851;A0A1D6P842;A0A1D6P843;P49036	P49036	252	273	no	no	2;3	8.1485e-20	133.98
AQGMYVSAGR	TTSRLVGRAQGMYVSA	GMYVSAGRDSLSLMMA	R	A	Q	G	R	D	2	1	0	0	0	1	0	2	0	0	0	0	1	0	0	1	0	0	1	1	0	0	10	0	1038.49	A0A1D6EHC8	A0A1D6EHC8	91	100	yes	yes	2	0.0012998	123.51
AQGVFHVDMIMLAHNPGGK	VNTEATPKAQGVFHVD	LAHNPGGKERYEREFR	K	A	Q	G	K	E	2	0	1	1	0	1	0	3	2	1	1	1	2	1	1	0	0	0	0	2	0	0	19	0	2021	Q06509;Q6VWG3	Q06509	311	329	yes	no	2;3	0.00060082	77.899
AQIIAEAEEFKK	EQKEKELRAQIIAEAE	AEAEEFKKAFFEKRIQ	R	A	Q	K	K	A	3	0	0	0	0	1	3	0	0	2	0	2	0	1	0	0	0	0	0	0	0	0	12	1	1375.73	A0A1D6DT47;B4FJF0	A0A1D6DT47	124	135	yes	no	3	0.033062	63.473
AQISIYDPQVTEDQIQR	CKGLLGDKAQISIYDP	VTEDQIQRDLAMNKFD	K	A	Q	Q	R	D	1	1	0	2	0	4	1	0	0	3	0	0	0	0	1	1	1	0	1	1	0	0	17	0	2003	B6T9P0;B7ZYX8	B6T9P0	358	374	yes	no	2	1.023e-147	236.27
AQIWDTAGQER	QVDGKVVKAQIWDTAG	WDTAGQERYRAITSAY	K	A	Q	E	R	Y	2	1	0	1	0	2	1	1	0	1	0	0	0	0	0	0	1	1	0	0	0	0	11	0	1273.61	B4FIB2;A0A1D6LT87;C0PN94;A0A1D6LT90;A0A1D6P221;A0A1D6LT88;B4FEN1;B4FJ62;A0A1D6NGC3;A0A1D6LBG1;A0A1D6LBG0;A0A1D6KJP1;A0A1D6JR75;B6TG03;B4G242;B4FJB2;B4FEP4;A0A1D6ENH9	B4FIB2	65	75	no	no	2	6.1454e-20	187.58
AQLEEDPIVHR	ETALRDYKAQLEEDPI	EEDPIVHRHLSSLYDT	K	A	Q	H	R	H	1	1	0	1	0	1	2	0	1	1	1	0	0	0	1	0	0	0	0	1	0	0	11	0	1305.67	B4FF65	B4FF65	314	324	yes	yes	2;3	0.0027814	114.71
AQLIEDVR	STGLPVDKAQLIEDVR	AQLIEDVRQALYASKI	K	A	Q	V	R	Q	1	1	0	1	0	1	1	0	0	1	1	0	0	0	0	0	0	0	0	1	0	0	8	0	942.513	A0A1D6N1Z8	A0A1D6N1Z8	320	327	yes	yes	2	0.0062432	134.25
AQLVEDVR	STGSPVDKAQLVEDVR	AQLVEDVRQALYASKI	K	A	Q	V	R	Q	1	1	0	1	0	1	1	0	0	0	1	0	0	0	0	0	0	0	0	2	0	0	8	0	928.498	B4FSV6;A0A1D6LJP0;A0A1D6LJP2;A0A1D6LJP4;A0A1D6LJP6	B4FSV6	321	328	yes	no	2	0.012	118.71
AQMEAEFQR	EREIAEYRAQMEAEFQ	QMEAEFQRKVAESSGD	R	A	Q	Q	R	K	2	1	0	0	0	2	2	0	0	0	0	0	1	1	0	0	0	0	0	0	0	0	9	0	1108.5	B4FMV3	B4FMV3	51	59	yes	yes	2	0.00070743	142
AQPPVADVQALK	QAIARVARAQPPVADV	VADVQALKQEGIDFAS	R	A	Q	L	K	Q	3	0	0	1	0	2	0	0	0	0	1	1	0	0	2	0	0	0	0	2	0	0	12	0	1235.69	C0P4M0	C0P4M0	412	423	yes	yes	1;2	0.043979	71.806
AQQDGYYVVVGGITPTPLGEGK	LSVLDELKAQQDGYYV	PTPLGEGKSTTTVGLC	K	A	Q	G	K	S	1	0	0	1	0	2	1	5	0	1	1	1	0	0	2	0	2	0	2	3	0	0	22	0	2248.14	A0A1D6I5L0	A0A1D6I5L0	162	183	yes	yes	2	8.1119e-13	127.96
AQQQTNPEEVVLGQEVGAAR	________________	GQEVGAARVATLNRPR	M	A	Q	A	R	V	3	1	1	0	0	4	3	2	0	0	1	0	0	0	1	0	1	0	0	3	0	0	20	0	2123.06	B6TN48	B6TN48	2	21	yes	yes	2	0.00037321	86.959
AQTSTERFEMWGDGLQTR	APAAFCRKAQTSTERF	WGDGLQTRSFTFIDEC	K	A	Q	T	R	S	1	2	0	1	0	2	2	2	0	0	1	0	1	1	0	1	3	1	0	0	0	0	18	1	2111.97	B4FBC2	B4FBC2	227	244	yes	yes	2;3	4.7127e-09	129.05					By matching
AQTVVLK	________________	MAQTVVLKVGMSCEGC	M	A	Q	L	K	V	1	0	0	0	0	1	0	0	0	0	1	1	0	0	0	0	1	0	0	2	0	0	7	0	757.47	B6SPL7	B6SPL7	2	8	yes	yes	2	0.014641	116.88
AQVALVPGDAFGDDK	LCLFLLEKAQVALVPG	GDAFGDDKGVRISYAA	K	A	Q	D	K	G	3	0	0	3	0	1	0	2	0	0	1	1	0	1	1	0	0	0	0	2	0	0	15	0	1501.74	B4G195;A0A1D6FPP1;B4FY87;A0A1D6N631;A0A1D6N634	B4G195	414	428	no	no	2	0.057624	60.489
AQVDDGGVLR	REWRVGVRAQVDDGGV	VDDGGVLRAAEVRRCI	R	A	Q	L	R	A	1	1	0	2	0	1	0	2	0	0	1	0	0	0	0	0	0	0	0	2	0	0	10	0	1028.53	B4G000	B4G000	406	415	yes	yes	2	0.031032	82.494
AQVEAACPGVVSCADILAVAAR	FDVVNSIKAQVEAACP	DILAVAARDGVVALGG	K	A	Q	A	R	D	7	1	0	1	2	1	1	1	0	1	1	0	0	0	1	1	0	0	0	4	0	0	22	0	2227.11	A5H453;C4J6E4	A5H453	112	133	no	no	2;3	3.477e-77	173.36
AQVEAACPGVVSCADILAVAARDGVVALGGPSWTVLLGRR	FDVVNSIKAQVEAACP	WTVLLGRRDSTGSFPS	K	A	Q	R	R	D	8	3	0	2	2	1	1	5	0	1	4	0	0	0	2	2	1	1	0	7	0	0	40	2	4061.13	A5H453;C4J6E4	A5H453	112	151	no	no	4	0.035351	23.3
AQVEAVCK	FDVIANIKAQVEAVCK	AQVEAVCKQTVSCADI	K	A	Q	C	K	Q	2	0	0	0	1	1	1	0	0	0	0	1	0	0	0	0	0	0	0	2	0	0	8	0	903.448	A0A1D6IMZ9;A0A1D6IN00	A0A1D6IMZ9	109	116	yes	no	2	0.030982	95.502
AQVEAVCPGIVSCADILAVAAR	FDVFDSIKAQVEAVCP	DILAVAARDGVVALGG	K	A	Q	A	R	D	6	1	0	1	2	1	1	1	0	2	1	0	0	0	1	1	0	0	0	4	0	0	22	0	2269.16	A0A1D6F4D2;C0PPB6	A0A1D6F4D2	105	126	yes	no	2;3	1.8916e-88	178.77
AQVEAVCPGVVSCADILAVAAR	FGVVDNIKAQVEAVCP	DILAVAARDSVVALGG	K	A	Q	A	R	D	6	1	0	1	2	1	1	1	0	1	1	0	0	0	1	1	0	0	0	5	0	0	22	0	2255.14	A5H452;A0A1D6IN01	A5H452	110	131	no	no	2	6.0341e-29	140.51
AQVESVCPGIVSCADILAVAAR	FVVVNSIKAQVESVCP	DILAVAARDGVVALGG	K	A	Q	A	R	D	5	1	0	1	2	1	1	1	0	2	1	0	0	0	1	2	0	0	0	4	0	0	22	0	2285.15	A0A1D6F4C8;A0A1D6F4D0;A5H454	A0A1D6F4C8	112	133	yes	no	2;3	8.2337e-107	193.38
AQVPISGFPVGAVGLGASGR	LVPSARKRAQVPISGF	VGLGASGRVYVGVNLE	R	A	Q	G	R	V	3	1	0	0	0	1	0	5	0	1	1	0	0	1	2	2	0	0	0	3	0	0	20	0	1839	A0A1D6NE76	A0A1D6NE76	61	80	yes	yes	2	0.005889	65.111
AQYEEIANR	DSIIAEVKAQYEEIAN	QYEEIANRSRTEAESW	K	A	Q	N	R	S	2	1	1	0	0	1	2	0	0	1	0	0	0	0	0	0	0	0	1	0	0	0	9	0	1092.52	CON__P13647	CON__P13647	344	352	yes	yes	2	9.0208e-07	183.72
AQYEEIAQR	DSIIAEVKAQYEEIAQ	QYEEIAQRSKEEAEAL	K	A	Q	Q	R	S	2	1	0	0	0	2	2	0	0	1	0	0	0	0	0	0	0	0	1	0	0	0	9	0	1106.54	CON__P35908;CON__P19013;CON__P04259;CON__P02538;CON__P48668	CON__P35908	360	368	no	no	2	0.00017829	148.91
ARDALLSGK	KALEIAEKARDALLSG	RDALLSGKFDQVRVNL	K	A	R	G	K	F	2	1	0	1	0	0	0	1	0	0	2	1	0	0	0	1	0	0	0	0	0	0	9	1	929.529	C0HHU2;A0A1D6N8I1;A0A1D6N8I0;A0A1D6N8I8;A0A1D6N8I9;A0A1D6G997;B8A306;P30792;A0A1D6G992;A0A1D6G993;A0A1D6G996	B8A306	410	418	no	no	2	0.0025538	133.75
ARDALLSGKFDQVR	KALEIAEKARDALLSG	SGKFDQVRVNLPNGDM	K	A	R	V	R	V	2	2	0	2	0	1	0	1	0	0	2	1	0	1	0	1	0	0	0	1	0	0	14	2	1574.85	C0HHU2;A0A1D6N8I1;A0A1D6N8I0;A0A1D6N8I8;A0A1D6N8I9;A0A1D6G997;B8A306;P30792;A0A1D6G992;A0A1D6G993;A0A1D6G996	B8A306	410	423	no	no	3	0.024283	72.209
ARDWVAESLDFDK	GLKDEFQKARDWVAES	AESLDFDKDYDASVFE	K	A	R	D	K	D	2	1	0	3	0	0	1	0	0	0	1	1	0	1	0	1	0	1	0	1	0	0	13	1	1550.74	K7TW48;A0A1D6JDQ0;A0A1D6JDP8;A0A1D6JDQ2;K7TS79;A0A1D6JDR6;A0A1D6JDQ3;A0A1D6JDR1;A0A1D6JDQ6;A0A1D6JDR4;A0A1D6JDR3;A0A1D6E064;A0A1D6KL44;C0PHV7	K7TW48	164	176	no	no	2	4.7325e-05	143.93
AREALDALEGAFR	ERAAAVARAREALDAL	DALEGAFRDCSRGRPF	R	A	R	F	R	D	4	2	0	1	0	0	2	1	0	0	2	0	0	1	0	0	0	0	0	0	0	0	13	1	1417.73	Q9FQA9	Q9FQA9	133	145	yes	yes	2	0.0043582	106.55
AREENVYMAK	________________	EENVYMAKLAEQAERY	M	A	R	A	K	L	2	1	1	0	0	0	2	0	0	0	0	1	1	0	0	0	0	0	1	1	0	0	10	1	1209.58	B6SRI4	B6SRI4	2	11	yes	yes	2;3	0.0021141	115
AREVLQREDDLNEIVQLVGK	DFIDIRTKAREVLQRE	EIVQLVGKDALAESDK	K	A	R	G	K	D	1	2	1	2	0	2	3	1	0	1	3	1	0	0	0	0	0	0	0	3	0	0	20	2	2323.25	C0PHC0;A0A1D6QS42;A0A1D6QS46;P49087;A0A1D6QS45;A0A1D6QS44;A0A1D6QS47	C0PHC0	480	499	yes	no	3	0.0011997	78.441
ARFEELNMDLFR	DFYSTITRARFEELNM	ELNMDLFRKCMEPVEK	R	A	R	F	R	K	1	2	1	1	0	0	2	0	0	0	2	0	1	2	0	0	0	0	0	0	0	0	12	1	1539.75	K7VJF3;A0A1D6PDJ1;A0A1D6PDJ3;K7VW90;A0A1D6FRN4;A0A1D6FRP0;A0A1D6KE29;A0A1D6KE28;A0A1D6KE31;B6SZ69;A0A1D6JY67;A0A1D6JY66;B7ZZ42;A0A1D6MWU7;A0A1D6MWV2;A0A1D6MWU8;K7TQM1	B7ZZ42	306	317	no	no	2;3	7.9169e-16	169.58
ARFEELNMDLFRK	DFYSTITRARFEELNM	LNMDLFRKCMEPVEKC	R	A	R	R	K	C	1	2	1	1	0	0	2	0	0	0	2	1	1	2	0	0	0	0	0	0	0	0	13	2	1667.85	K7VJF3;A0A1D6PDJ1;A0A1D6PDJ3;K7VW90;A0A1D6FRN4;A0A1D6FRP0;A0A1D6KE29;A0A1D6KE28;A0A1D6KE31;B6SZ69;A0A1D6JY66;B7ZZ42;A0A1D6MWU7;A0A1D6MWV2;A0A1D6MWU8;K7TQM1	B7ZZ42	306	318	no	no	3	0.00058733	121.56	By MS/MS		By MS/MS				By MS/MS
ARHDLAAVLADAGIVPSDTDTYPVDR	FARALQLRARHDLAAV	TDTYPVDRVRDAIAQG	R	A	R	D	R	V	5	2	0	5	0	0	0	1	1	1	2	0	0	0	2	1	2	0	1	3	0	0	26	1	2737.37	A0A1D6IKH3	A0A1D6IKH3	173	198	yes	yes	3	4.6309e-08	92.147
ARLDAACPGVVSCADTLALAAR	YEVVDAIKARLDAACP	DTLALAARDSVRLTKG	K	A	R	A	R	D	7	2	0	2	2	0	0	1	0	0	3	0	0	0	1	1	1	0	0	2	0	0	22	1	2257.13	A0A1D6HQQ8	A0A1D6HQQ8	274	295	yes	yes	3	7.5666e-41	152.09
ARLECEINTYR	YQVLLDVRARLECEIN	ECEINTYRSLLESEDC	R	A	R	Y	R	S	1	2	1	0	1	0	2	0	0	1	1	0	0	0	0	0	1	0	1	0	0	0	11	1	1423.69	CON__Q6NTB9;CON__O76009;CON__Q8IUT8;CON__Q9UE12;CON__Q15323;CON__Q14525;CON__A2A5Y0;CON__Q9D646;CON__Q92764;CON__Q497I4;CON__REFSEQ:XP_986630;CON__O76011	CON__Q9UE12	347	357	no	no	2;3	4.4031e-111	176.87					By MS/MS
ARPPILSVALPSDTGR	________________	ALPSDTGRVLSIQSHT	M	A	R	G	R	V	2	2	0	1	0	0	0	1	0	1	2	0	0	0	3	2	1	0	0	1	0	0	16	1	1648.93	B6TJH7;A0A1D6MVV4;A0A1D6MVV7;A0A1D6KFH2	B6TJH7	2	17	yes	no	2	0.0020734	87.157
ARPSDQSVHVLLLPFPTQGHINPLLQFGK	________________	NPLLQFGKRLAGRAGV	M	A	R	G	K	R	1	1	1	1	0	3	0	2	2	1	5	1	0	2	4	2	1	0	0	2	0	0	29	1	3208.75	C4JBU1	C4JBU1	2	30	yes	yes	3;4	4.0037e-13	89.055
ARQIFDSRGNPTVEVDVGLSDGSYAR	AVTITWVKARQIFDSR	LSDGSYARGAVPSGAS	K	A	R	A	R	G	2	3	1	3	0	1	1	3	0	1	1	0	0	1	1	3	1	0	1	3	0	0	26	2	2808.38	P26301;K7V794;A0A1D6NVW3	P26301	10	35	yes	no	3	0.0027987	47.208
ARWPDAPQR	DYTNIFGRARWPDAPQ	RWPDAPQRVLETPFYD	R	A	R	Q	R	V	2	2	0	1	0	1	0	0	0	0	0	0	0	0	2	0	0	1	0	0	0	0	9	1	1095.56	B4F8B4;A0A1D6KHV6	B4F8B4	233	241	yes	no	2	0.041403	96.665
ARYDEIVK	QMICCCNKARYDEIVK	ARYDEIVKEVSSYLKK	K	A	R	V	K	E	1	1	0	1	0	0	1	0	0	1	0	1	0	0	0	0	0	0	1	1	0	0	8	1	992.529	A0A1D6M1N8;O50018;K7VU19;C4JA47;A0A1D6M1P7;A0A1D6FMI2;Q41803;K7UUB7;A0A0B4J3C2;B6UHJ4;B6TWN7;A0A1D6EY66;A0A1D6M1G2;A0A1D6FMJ0;A0A1D6P2S1;A0A1D6M1Q6;A0A1D6FMH9;A0A1D6P2R9;A0A1D6M1Q1;A0A1D6FMH8;A0A1D6P2S0;A0A1D6FMH5;A0A1D6M1G3;A0A1D6FMJ3;A0A1D6LSD1;A0A1D6M1G1;A0A1D6FMI7;A0A1D6LSD2;A0A1D6LSD0;A0A1D6FMH6;A0A1D6M1P6;A0A1D6FMJ1;A0A1D6FMH7;A0A1D6LSC8;A0A1D6P2R8;A0A1D6M1J8	A0A1D6M1N8	155	162	yes	no	3	0.0008854	153.04
ASAAATATMGTGK	________________	TATMGTGKVVCVTGAS	M	A	S	G	K	V	5	0	0	0	0	0	0	2	0	0	0	1	1	0	0	1	3	0	0	0	0	0	13	0	1136.55	B4G1Y5;A0A1D6H4Q8	B4G1Y5	2	14	yes	no	2	3.4059e-116	241.35
ASAALICGTEQWK	________________	ICGTEQWKALQAHVGA	M	A	S	W	K	A	3	0	0	0	1	1	1	1	0	1	1	1	0	0	0	1	1	1	0	0	0	0	13	0	1433.7	A0A1D6L6F4;P49105;B4G0N0;A0A1D6L6F3	A0A1D6L6F4	2	14	yes	no	2	0.00025598	134.61
ASACSDSPSLK	KAAELLEKASACSDSP	CSDSPSLKNLLRTKAN	K	A	S	L	K	N	2	0	0	1	1	0	0	0	0	0	1	1	0	0	1	4	0	0	0	0	0	0	11	0	1121.5	K7V0F3;A0A1D6QCD2;A0A1D6QCD8;A0A1D6QCD9;A0A1D6QCD5	K7V0F3	410	420	yes	no	2	0.00083561	137.01	By MS/MS		By matching
ASAELSR	________________	MASAELSREENVYMAK	M	A	S	S	R	E	2	1	0	0	0	0	1	0	0	0	1	0	0	0	0	2	0	0	0	0	0	0	7	0	732.377	K7TL05;Q01526;A0A1D6J841;A0A1D6J844;K7TPT6;A0A1D6J846;P49106;B7ZYI0;A0A1D6E930;A0A1D6E931;A0A1D6E934	K7TL05	2	8	no	no	2	0.023994	113.5
ASAELSREENVYMAK	________________	EENVYMAKLAEQAERY	M	A	S	A	K	L	3	1	1	0	0	0	3	0	0	0	1	1	1	0	0	2	0	0	1	1	0	0	15	1	1696.81	K7TL05;Q01526;A0A1D6J841;A0A1D6J844;K7TPT6;A0A1D6J846;P49106;B7ZYI0;A0A1D6E930;A0A1D6E931;A0A1D6E934	K7TL05	2	16	no	no	2;3	1.0726e-08	144.4
ASAGIPCQR	FVDDAARKASAGIPCQ	SAGIPCQRVLVCVAEN	K	A	S	Q	R	V	2	1	0	0	1	1	0	1	0	1	0	0	0	0	1	1	0	0	0	0	0	0	9	0	958.465	A0A1D6LVE5	A0A1D6LVE5	250	258	yes	yes	2	0.012078	96.034
ASALLVDFFDK	IDPYQGDKASALLVDF	LLVDFFDKCQADPSHW	K	A	S	D	K	C	2	0	0	2	0	0	0	0	0	0	2	1	0	2	0	1	0	0	0	1	0	0	11	0	1224.64	A0A1D6P848;C0P6F8;A0A1D6P846;A0A1D6P845;A0A1D6P836;A0A1D6P844;P49036	P49036	700	710	no	no	1;2	1.1001e-32	203.03
ASAMAEALWSGNR	LDGRVWPRASAMAEAL	EALWSGNRDASGRKRY	R	A	S	N	R	D	4	1	1	0	0	0	1	1	0	0	1	0	1	0	0	2	0	1	0	0	0	0	13	0	1362.63	A0A1D6IHQ3	A0A1D6IHQ3	518	530	yes	yes	2	0.0010152	89.231
ASANTGLIR	AISGSLRRASANTGLI	SANTGLIRAAAEICRE	R	A	S	I	R	A	2	1	1	0	0	0	0	1	0	1	1	0	0	0	0	1	1	0	0	0	0	0	9	0	901.498	B4FWN1	B4FWN1	26	34	yes	yes	2	5.6141e-44	178.55
ASAPNLSLR	GSSEPTERASAPNLSL	SAPNLSLRGFDVIDAA	R	A	S	L	R	G	2	1	1	0	0	0	0	0	0	0	2	0	0	0	1	2	0	0	0	0	0	0	9	0	927.514	A0A1D6IKX3	A0A1D6IKX3	330	338	yes	yes	2	0.013345	93.667
ASAPNPSFRPEEAR	________________	SFRPEEARSPPALELP	M	A	S	A	R	S	3	2	1	0	0	0	2	0	0	0	0	0	0	1	3	2	0	0	0	0	0	0	14	1	1527.74	A0A1D6JQB3	A0A1D6JQB3	2	15	yes	yes	2	0.0011004	98.942
ASAPNSSFRPEEAR	________________	SFRPEEARYPPALELP	M	A	S	A	R	Y	3	2	1	0	0	0	2	0	0	0	0	0	0	1	2	3	0	0	0	0	0	0	14	1	1517.72	A0A1D6PJ23	A0A1D6PJ23	2	15	yes	yes	2	0.0044706	86.803
ASAVAELTR	YHLDEKQKASAVAELT	SAVAELTRRLSTNQNT	K	A	S	T	R	R	3	1	0	0	0	0	1	0	0	0	1	0	0	0	0	1	1	0	0	1	0	0	9	0	916.498	A0A1D6JS30;A0A1D6JS29;C4IYM7;A0A1D6JS28	A0A1D6JS30	97	105	yes	no	2	0.0008122	136.52
ASAVATAGDVVSEQLDAVAGR	YLGNAIFRASAVATAG	QLDAVAGRVSGATARL	R	A	S	G	R	V	6	1	0	2	0	1	1	2	0	0	1	0	0	0	0	2	1	0	0	4	0	0	21	0	1986	C0PC30	C0PC30	303	323	yes	yes	2	0.00054986	104.95
ASAYEALNEIVR	DSTHSRLRASAYEALN	EALNEIVRVSNIPETS	R	A	S	V	R	V	3	1	1	0	0	0	2	0	0	1	1	0	0	0	0	1	0	0	1	1	0	0	12	0	1334.68	A0A1D6M2S2;A0A1D6FRJ4;A0A1D6FRJ2;A0A1D6FRJ3;A0A1D6LBU9	A0A1D6M2S2	532	543	yes	no	2	0.00088129	127.02
ASCISFK	INRILGPKASCISFKD	KASCISFKDSACRCFG	K	A	S	F	K	D	1	0	0	0	1	0	0	0	0	1	0	1	0	1	0	2	0	0	0	0	0	0	7	0	811.39	B4FQX1;P80607;C0P439;A0A1D6KWS5;B4G039;A0A1D6GLV5;A0A1D6GLV6;A0A1D6GLV4	B4G039	83	89	no	no	2	0.0038259	138.83
ASCLMCAYNQVNGVPMCAHK	KTCIQEARASCLMCAY	GVPMCAHKDLLQKTRD	R	A	S	H	K	D	3	0	2	0	3	1	0	1	1	0	1	1	2	0	1	1	0	0	1	2	0	0	20	0	2309.98	A0A1D6E4T9;A0A1D6E4T8	A0A1D6E4T9	249	268	yes	no	3	1.322e-17	133.9
ASDDFPTDR	KIHSGSLRASDDFPTD	SDDFPTDRYLIELSAA	R	A	S	D	R	Y	1	1	0	3	0	0	0	0	0	0	0	0	0	1	1	1	1	0	0	0	0	0	9	0	1022.43	B4FAQ3	B4FAQ3	175	183	yes	yes	2	0.00083194	131.52
ASDSANLDSTAELLLR	ICPFGDPKASDSANLD	STAELLLRSGRSPAEA	K	A	S	L	R	S	3	1	1	2	0	0	1	0	0	0	4	0	0	0	0	3	1	0	0	0	0	0	16	0	1674.84	P23225;A0A1D6IM20;A0A1D6IM28;A0A1D6IM30;A0A1D6IM18;A0A1D6IM19;A0A1D6IM17;A0A1D6IM22	P23225	369	384	yes	no	2	0.00064359	97.129
ASEELHGVRPFDPER	GGLLGWVRASEELHGV	VRPFDPERTPLLAAWS	R	A	S	E	R	T	1	2	0	1	0	0	3	1	1	0	1	0	0	1	2	1	0	0	0	1	0	0	15	1	1737.84	B6T033	B6T033	175	189	yes	yes	2	3.7284e-05	147.39
ASEEMTATEVAALLDLKPHPEGGFYTETFR	________________	GFYTETFRDGSITLTT	M	A	S	F	R	D	4	1	0	1	0	0	5	2	1	0	3	1	1	2	2	1	4	0	1	1	0	0	30	1	3309.59	A0A1D6KND5	A0A1D6KND5	2	31	yes	yes	3	2.4289e-21	119.76
ASEENHINFK	VIVEGNKKASEENHIN	EENHINFKGILIGNAY	K	A	S	F	K	G	1	0	2	0	0	0	2	0	1	1	0	1	0	1	0	1	0	0	0	0	0	0	10	0	1187.56	A0A1D6K7R1;A0A1D6K7R0	A0A1D6K7R1	217	226	yes	no	2;3	2.5443e-24	205.59
ASELLEQTK	RYYKLALKASELLEQT	SELLEQTKLSELRASV	K	A	S	T	K	L	1	0	0	0	0	1	2	0	0	0	2	1	0	0	0	1	1	0	0	0	0	0	9	0	1017.53	A0A1D6EDS4;A0A1D6EDU7;A0A1D6EDU9;A0A1D6EDU5;A0A1D6EDL3;A0A1D6EDU1;A0A1D6EDK6;A0A1D6EDQ6;A0A1D6EDR6;A0A1D6EDV9;A0A1D6EDP3;A0A1D6EDK4;A0A1D6J3N2;A0A1D6J3M6;A0A1D6J3D5;A0A1D6J3F4;A0A1D6J3M4;A0A1D6J3E6;A0A1D6J3L9;A0A1D6J3J4;K7TS88;A0A1D6J3L1;A0A1D6J3D8;A0A1D6J3D1;A0A1D6J3D9;A0A1D6EDQ4;A0A1D6J3H6;A0A1D6J3N4;A0A1D6J3C9;A0A1D6J3J6;A0A1D6EDU3;A0A1D6EDN6;A0A1D6EDP5;A0A1D6EDN5;A0A1D6EDU6;A0A1D6EDX0;A0A1D6E…	A0A1D6EDS4	798	806	yes	no	2	0.0098182	101.66
ASELPLSIVLVGVGDGPWDMMK	KTVDAIVKASELPLSI	DGPWDMMKEFDDNIPS	K	A	S	M	K	E	1	0	0	2	0	0	1	3	0	1	3	1	2	0	2	2	0	1	0	3	0	0	22	0	2313.17	A0A1D6N3Y6;A0A1D6G6M7;A0A1D6G6M6;A0A1D6PQ30;A0A1D6G6M2;A0A1D6G6M5;A0A1D6G6M3;B7ZZX6;K7V2F6;A0A1D6G6M1	A0A1D6N3Y6	49	70	yes	no	2	0.0029424	61.361
ASEQGVVIACHSK	________________	VVIACHSKAEFDAHMT	M	A	S	S	K	A	2	0	0	0	1	1	1	1	1	1	0	1	0	0	0	2	0	0	0	2	0	0	13	0	1384.68	B4FH44	B4FH44	2	14	yes	yes	2	9.928e-15	162.41
ASETPGEDPFVVGR	VRDPRWGRASETPGED	EDPFVVGRYAVNFVRG	R	A	S	G	R	Y	1	1	0	1	0	0	2	2	0	0	0	0	0	1	2	1	1	0	0	2	0	0	14	0	1459.69	B8A1R0;A0A1D6FHK9	B8A1R0	207	220	yes	no	2	1.2167e-25	166.62
ASEVVRPSDAELLK	________________	PSDAELLKAQADIWRL	M	A	S	L	K	A	2	1	0	1	0	0	2	0	0	0	2	1	0	0	1	2	0	0	0	2	0	0	14	1	1512.81	O49010	O49010	2	15	yes	yes	2	1.2077e-07	143.58
ASEVVRPSDAELLQAQADIWR	________________	QAQADIWRLSLSYLTP	M	A	S	W	R	L	4	2	0	2	0	2	2	0	0	1	2	0	0	0	1	2	0	1	0	2	0	0	21	1	2353.2	A0A1D6EH08	A0A1D6EH08	2	22	yes	yes	2	0.0017659	74.703
ASFAADPSLPPPPSTFR	TGVYPKDRASFAADPS	PPPPSTFRGRCVSTPA	R	A	S	F	R	G	3	1	0	1	0	0	0	0	0	0	1	0	0	2	5	3	1	0	0	0	0	0	17	0	1756.88	K7U9N2	K7U9N2	158	174	yes	yes	2	8.5083e-23	149.31
ASFAGDLNFYGK	FFSFTGSKASFAGDLN	GDLNFYGKAGVQFFTQ	K	A	S	G	K	A	2	0	1	1	0	0	0	2	0	0	1	1	0	2	0	1	0	0	1	0	0	0	12	0	1288.61	B4G066;A0A1D6HUQ3	B4G066	493	504	yes	no	2	0.0016834	114.87
ASFLEAWK	GEDGKMERASFLEAWK	ASFLEAWKSLPDDNEF	R	A	S	W	K	S	2	0	0	0	0	0	1	0	0	0	1	1	0	1	0	1	0	1	0	0	0	0	8	0	950.486	A0A1D6PA30;A0A1D6PA29;A0A1D6PA28;A0A1D6PA12;A0A1D6PA09;A0A1D6PA10;A0A1D6PA23;A0A1D6PA27;A0A1D6PA07;A0A1D6PA21;K7WDG3	A0A1D6PA30	266	273	yes	no	2	0.0070667	106.68
ASFYESMDADTR	VEDDAANRASFYESMD	ESMDADTRLVMQAVVR	R	A	S	T	R	L	2	1	0	2	0	0	1	0	0	0	0	0	1	1	0	2	1	0	1	0	0	0	12	0	1391.57	B1P123	B1P123	189	200	no	no	2	3.9584e-07	147.33
ASGANYSSVVK	KNMGEILKASGANYSS	ANYSSVVKTTIMLADL	K	A	S	V	K	T	2	0	1	0	0	0	0	1	0	0	0	1	0	0	0	3	0	0	1	2	0	0	11	0	1081.54	B4FQQ1;A0A1D6ID27;A0A1D6ID28	B4FQQ1	118	128	yes	no	2	0.0021243	120.03
ASGATWYTAVPTIHQIILDR	STFWADMRASGATWYT	IHQIILDRHASRPEAY	R	A	S	D	R	H	3	1	0	1	0	1	0	1	1	3	1	0	0	0	1	1	3	1	1	1	0	0	20	0	2212.16	A0A1D6JIH7;A0A1D6JIH8	A0A1D6JIH7	263	282	yes	no	2;3	0.00028662	81.643
ASGAVTPVK	APASVDWRASGAVTPV	SGAVTPVKNQGRCGSC	R	A	S	V	K	N	2	0	0	0	0	0	0	1	0	0	0	1	0	0	1	1	1	0	0	2	0	0	9	0	828.471	B4FS65	B4FS65	164	172	yes	yes	2	0.0082875	105.2
ASGAVTPVKNQGR	APASVDWRASGAVTPV	TPVKNQGRCGSCWAFS	R	A	S	G	R	C	2	1	1	0	0	1	0	2	0	0	0	1	0	0	1	1	1	0	0	2	0	0	13	1	1283.69	B4FS65	B4FS65	164	176	yes	yes	2;3	1.2846e-28	190.26	By MS/MS		By MS/MS		By matching		By matching
ASGDYAIVISHNPDNGTSR	GDRGVFARASGDYAIV	NPDNGTSRIKLPSGAK	R	A	S	S	R	I	2	1	2	2	0	0	0	2	1	2	0	0	0	0	1	3	1	0	1	1	0	0	19	0	1972.92	B4F9R4;B6TGT0	B4F9R4	129	147	yes	no	2;3	3.7815e-17	137.52
ASGEVAAADVVDVVR	FYTVKATRASGEVAAA	ADVVDVVRAIRDAKAR	R	A	S	V	R	A	4	1	0	2	0	0	1	1	0	0	0	0	0	0	0	1	0	0	0	5	0	0	15	0	1456.75	B4G029	B4G029	314	328	yes	yes	2	9.7113e-63	162.7
ASGNWMYAAK	VTSLADVKASGNWMYA	GNWMYAAKLDGEGADM	K	A	S	A	K	L	3	0	1	0	0	0	0	1	0	0	0	1	1	0	0	1	0	1	1	0	0	0	10	0	1097.5	A0A1D6L245;A0A1D6L248;A0A1D6L250;A0A1D6L249;A0A1D6DVI8;A0A1D6DVI9;A0A1D6DVJ0;A0A1D6DVI6;A0A1D6DVJ1	A0A1D6L245	854	863	yes	no	2	1.6701e-05	147.74
ASGPLPDPPNDEYDK	QYSNSKGKASGPLPDP	PPNDEYDKTFSMNQAR	K	A	S	D	K	T	1	0	1	3	0	0	1	1	0	0	1	1	0	0	4	1	0	0	1	0	0	0	15	0	1613.72	C0PG78;A0A1D6NXF1	C0PG78	316	330	yes	no	2	8.5649e-13	151.8
ASGSTAPYWYSIK	HRYPTPYKASGSTAPY	APYWYSIKRASAYIIV	K	A	S	I	K	R	2	0	0	0	0	0	0	1	0	1	0	1	0	0	1	3	1	1	2	0	0	0	13	0	1429.69	B4F9L6	B4F9L6	268	280	yes	yes	2	0.0013399	105.66
ASGWPGEAEIWQAPNK	RAYYDRLRASGWPGEA	EIWQAPNKGHTFHLLE	R	A	S	N	K	G	3	0	1	0	0	1	2	2	0	1	0	1	0	0	2	1	0	2	0	0	0	0	16	0	1739.83	K7U051	K7U051	285	300	yes	yes	2	1.6339e-05	125.33
ASGYLPGR	GASLGTCRASGYLPGR	ASGYLPGRSGNCEKSN	R	A	S	G	R	S	1	1	0	0	0	0	0	2	0	0	1	0	0	0	1	1	0	0	1	0	0	0	8	0	819.424	K7U7F7;A0A1D6DW15;A0A1D6DW25	K7U7F7	39	46	yes	no	2	0.0085682	127.02
ASHIVGYPR	________________	SHIVGYPRMGPKRELK	M	A	S	P	R	M	1	1	0	0	0	0	0	1	1	1	0	0	0	0	1	1	0	0	1	1	0	0	9	0	998.53	B6UF55;B8A1R8;C0P5Y3;A0A1D6KGM2;A0A1D6KGM3	C0P5Y3	2	10	no	no	1;2	0.001449	125.81	By matching
ASHLEVPVAEGSHEPLK	NALILCEKASHLEVPV	EGSHEPLKGGKPHVAD	K	A	S	L	K	G	2	0	0	0	0	0	3	1	2	0	2	1	0	0	2	2	0	0	0	2	0	0	17	0	1798.92	B6T563;A0A1D6ELW5;A0A1D6ELW4	B6T563	54	70	yes	no	2;3	1.9963e-31	160.93
ASIDEANELVYDAINNGVYK	DLYPAHLRASIDEANE	AINNGVYKCGFAKKQG	R	A	S	Y	K	C	3	0	3	2	0	0	2	1	0	2	1	1	0	0	0	1	0	0	2	2	0	0	20	0	2197.05	B8A3K1;A0A1D6J5Y1	B8A3K1	218	237	yes	no	2	0.00013452	112.14
ASIYNAMPLAGVEK	HRSVGGVRASIYNAMP	MPLAGVEKLVAFMKDF	R	A	S	E	K	L	3	0	1	0	0	0	1	1	0	1	1	1	1	0	1	1	0	0	1	1	0	0	14	0	1462.75	B4FRI1	B4FRI1	399	412	yes	yes	2	8.5237e-07	139.64
ASKVEDYLK	YGTDHAIRASKVEDYL	SKVEDYLKGKTVSSTV	R	A	S	L	K	G	1	0	0	1	0	0	1	0	0	0	1	2	0	0	0	1	0	0	1	1	0	0	9	1	1051.56	A0A1D6L748;A0A1D6L762;A0A1D6L755;A0A1D6L793;A0A1D6L750;A0A1D6L779;A0A1D6L783;A0A1D6L791;A0A1D6L787;A0A1D6L770;A0A1D6L792;A0A1D6L775;A0A1D6L760;A0A1D6L768;A0A1D6L766	A0A1D6L748	472	480	yes	no	2;3	0.0026684	134.84
ASLDDDKHDYYAIGTYDPATDTWTPDSAEDDVGIGLR	PGVKHVLKASLDDDKH	DDVGIGLRYDYGKYYA	K	A	S	L	R	Y	4	1	0	9	0	0	1	3	1	2	2	1	0	0	2	2	4	1	3	1	0	0	37	1	4057.8	A0A1D6E4N9;P49175	P49175	356	392	no	no	3;4	4.1934e-24	86.771
ASLDLANSDIPTAQQGLLTLIAK	VGRLDSKKASLDLANS	GLLTLIAKFWEKGLDA	K	A	S	A	K	F	4	0	1	2	0	2	0	1	0	2	5	1	0	0	1	2	2	0	0	0	0	0	23	0	2352.29	A0A1D6LWY7	A0A1D6LWY7	174	196	yes	yes	2;3	0.00011043	104.42
ASLEAQCPGVVSCADVLAFAAR	FDVVDRAKASLEAQCP	DVLAFAARDSVVLSGG	K	A	S	A	R	D	6	1	0	1	2	1	1	1	0	0	2	0	0	1	1	2	0	0	0	3	0	0	22	0	2291.1	A0A1D6LYW3	A0A1D6LYW3	110	131	yes	yes	2;3	8.7257e-169	224.38
ASLECLASR	SVGKDTYKASLECLAS	SLECLASRGFLVSFGQ	K	A	S	S	R	G	2	1	0	0	1	0	1	0	0	0	2	0	0	0	0	2	0	0	0	0	0	0	9	0	1005.49	A0A1D6JJP0	A0A1D6JJP0	271	279	yes	yes	2	0.0029576	121.5
ASLENSLEETK	LQSQLSMKASLENSLE	ENSLEETKGRYCMQLS	K	A	S	T	K	G	1	0	1	0	0	0	3	0	0	0	2	1	0	0	0	2	1	0	0	0	0	0	11	0	1219.59	CON__P02533;CON__P08779;CON__Q9Z2K1;CON__Q3ZAW8	CON__P08779	355	365	no	no	2	1.3056e-32	202
ASLQVTPTSAFTEWNELK	________________	FTEWNELKFEGLYLFH	M	A	S	L	K	F	2	0	1	0	0	1	2	0	0	0	2	1	0	1	1	2	3	1	0	1	0	0	18	0	2021.01	A0A1D6HWS1;B7ZZ04	A0A1D6HWS1	2	19	yes	no	2	1.8777e-06	120.4
ASLTDLVNLDLSDCTDR	________________	DLSDCTDRIIAEYIWI	M	A	S	D	R	I	1	1	1	4	1	0	0	0	0	0	4	0	0	0	0	2	2	0	0	1	0	0	17	0	1906.89	A0A1D6JTN4;A0A1D6JTN5;A0A1D6JTN8;A0A1D6JTN3;A0A1D6JTN6;A0A1D6JTN7;P38559;A0A1D6PGQ1	A0A1D6JTN6	2	18	no	no	2	1.4276e-08	130.01
ASLVNDVDDVEK	AISLDDPKASLVNDVD	NDVDDVEKHFPGTLTA	K	A	S	E	K	H	1	0	1	3	0	0	1	0	0	0	1	1	0	0	0	1	0	0	0	3	0	0	12	0	1302.63	B4FRR1	B4FRR1	211	222	yes	yes	2	1.2135e-16	174.46
ASLWQVETGR	DAVSYQFKASLWQVET	LWQVETGRRDGTVSLA	K	A	S	G	R	R	1	1	0	0	0	1	1	1	0	0	1	0	0	0	0	1	1	1	0	1	0	0	10	0	1145.58	B6SIU4	B6SIU4	160	169	yes	yes	2	2.5528e-43	217.02
ASLWQVETGRR	DAVSYQFKASLWQVET	WQVETGRRDGTVSLAS	K	A	S	R	R	D	1	2	0	0	0	1	1	1	0	0	1	0	0	0	0	1	1	1	0	1	0	0	11	1	1301.68	B6SIU4	B6SIU4	160	170	yes	yes	2;3	0.015524	111.86
ASMGGYISSQTVR	VIVAADSRASMGGYIS	YISSQTVRKIIEINPY	R	A	S	V	R	K	1	1	0	0	0	1	0	2	0	1	0	0	1	0	0	3	1	0	1	1	0	0	13	0	1355.65	A0A1D6NV83;B4FI86;A0A1D6NV82	A0A1D6NV83	27	39	yes	no	2	0.00048107	129.76
ASMNFTCAEMR	AHMLTRHRASMNFTCA	NFTCAEMRDSEQSSEA	R	A	S	M	R	D	2	1	1	0	1	0	1	0	0	0	0	0	2	1	0	1	1	0	0	0	0	0	11	0	1316.53	Q9SYS1;P55005	Q9SYS1	335	345	yes	no	2	6.8161e-33	205.12
ASMTQEDLAELAR	KEILKQVKASMTQEDL	EDLAELARSTKELKEK	K	A	S	A	R	S	3	1	0	1	0	1	2	0	0	0	2	0	1	0	0	1	1	0	0	0	0	0	13	0	1433.68	A0A1D6HL34	A0A1D6HL34	607	619	yes	yes	2	0.0055841	112.42
ASNLIYVDQPTGTGFSYSSDSR	WNDFGWDKASNLIYVD	FSYSSDSRDTRHNEAT	K	A	S	S	R	D	1	1	1	2	0	1	0	2	0	1	1	0	0	1	1	5	2	0	2	1	0	0	22	0	2364.09	B4FBF2	B4FBF2	185	206	yes	yes	2	1.1565e-237	250.38
ASNPFVNLK	LPYIWHSKASNPFVNL	SNPFVNLKKEYKGIFW	K	A	S	L	K	K	1	0	2	0	0	0	0	0	0	0	1	1	0	1	1	1	0	0	0	1	0	0	9	0	988.534	B4FQX1;P80607;C0P439;A0A1D6F125;K7W4C7;B4G039;A0A1D6GLV8	B4G039	276	284	no	no	2	0.0039223	115.7
ASNPFVNLKK	LPYIWHSKASNPFVNL	NPFVNLKKEYKGIFWQ	K	A	S	K	K	E	1	0	2	0	0	0	0	0	0	0	1	2	0	1	1	1	0	0	0	1	0	0	10	1	1116.63	B4FQX1;P80607;C0P439;A0A1D6F125;K7W4C7;B4G039;A0A1D6GLV8	B4G039	276	285	no	no	2;3	0.0052545	113.93
ASNTAILESDPLNWGK	________________	SDPLNWGKAAAELTGS	M	A	S	G	K	A	2	0	2	1	0	0	1	1	0	1	2	1	0	0	1	2	1	1	0	0	0	0	16	0	1714.85	A0A1D6E5Z0;A0A1D6E5Z1	A0A1D6E5Z0	2	17	yes	no	1;2	9.144e-06	136.93
ASNVLLDANLNPK	RVVHRDIKASNVLLDA	LDANLNPKISDFGLAK	K	A	S	P	K	I	2	0	3	1	0	0	0	0	0	0	3	1	0	0	1	1	0	0	0	1	0	0	13	0	1367.74	A0A1D6JEH5;A0A1D6JEH9;A0A1D6JEH7;A0A1D6JEH0;K7ULV8	A0A1D6JEH5	666	678	yes	no	2	0.010157	83.877
ASPAEQEGAAAGLLR	RGAAGSRKASPAEQEG	GAAAGLLRRLLPFHSG	K	A	S	L	R	R	5	1	0	0	0	1	2	2	0	0	2	0	0	0	1	1	0	0	0	0	0	0	15	0	1439.74	K7WDF1;A0A1D6P9X8;A0A1D6P9Y1;A0A1D6P9X9;A0A1D6P9Y0	K7WDF1	51	65	yes	no	2	1.429e-46	194.01
ASPGSVSLPYVLFEPNPGVR	AYPFFAYKASPGSVSL	FEPNPGVRDPSTGLSY	K	A	S	V	R	D	1	1	1	0	0	0	1	2	0	0	2	0	0	1	4	3	0	0	1	3	0	0	20	0	2085.09	A0A1D6N6L8	A0A1D6N6L8	224	243	yes	yes	2	0.0013789	78.456
ASPIGCESVAGSTDPLLGYVFSFGEDSRK	VKPVSCSKASPIGCES	SFGEDSRKDVFVLASK	K	A	S	R	K	D	2	1	0	2	1	0	2	4	0	1	2	1	0	2	2	5	1	0	1	2	0	0	29	1	3045.44	A0A1D6L054;A0A1D6L053	A0A1D6L054	562	590	yes	no	3	8.9754e-09	66.772
ASPLVLGHK	VNDAAYVKASPLVLGH	SPLVLGHKGENSEWAD	K	A	S	H	K	G	1	0	0	0	0	0	0	1	1	0	2	1	0	0	1	1	0	0	0	1	0	0	9	0	920.544	A0A1D6EVQ6;A0A1D6EVQ7	A0A1D6EVQ6	98	106	yes	no	3	0.052085	58.596
ASPLYIVAESYGGK	YRDSPRLRASPLYIVA	VAESYGGKFAVTTALA	R	A	S	G	K	F	2	0	0	0	0	0	1	2	0	1	1	1	0	0	1	2	0	0	2	1	0	0	14	0	1453.75	A0A1D6PYQ7;B6SYG2;A0A1D6PYQ9	A0A1D6PYQ7	157	170	yes	no	2	0.00049091	114.21
ASPYPGQDSLQR	WSKSYSFKASPYPGQD	PGQDSLQRVVVFGDMG	K	A	S	Q	R	V	1	1	0	1	0	2	0	1	0	0	1	0	0	0	2	2	0	0	1	0	0	0	12	0	1317.63	A0A1D6EVQ6;A0A1D6EVQ7;A0A1D6KE94;A0A1D6KE93;A0A1D6EVQ8;A0A1D6KE99	A0A1D6EVQ6	324	335	yes	no	2	0.0037102	103.14
ASQGEPSASASDPK	________________	SASASDPKEKKDFSTA	M	A	S	P	K	E	3	0	0	1	0	1	1	1	0	0	0	1	0	0	2	4	0	0	0	0	0	0	14	0	1330.6	A0A1D6GQ42;A0A1D6GQ41;A0A1D6KUI9;A0A1D6KUI8;B6UD10	A0A1D6GQ42	2	15	no	no	2	0.00051408	116.58
ASSEWILDCIAHGGDIYGVTTGFGGTSHR	EEARPRVKASSEWILD	GFGGTSHRRTKDGPAL	K	A	S	H	R	R	2	1	0	2	1	0	1	6	2	3	1	0	0	1	0	3	3	1	1	1	0	0	29	0	3063.41	A0A1D6E5Z0;A0A1D6E5Y9;A0A1D6E5Z1;B8A046;A0A1D6HDL4;A0A1D6HDL2;Q8VXG7;A0A1D6Q5B1;A0A1D6Q5B2;A0A1D6Q5B0	A0A1D6Q5B1	80	108	no	no	3;4	2.4205e-38	134
ASSFLLDDFYR	AYELLREKASSFLLDD	FLLDDFYRTPGGIQFE	K	A	S	Y	R	T	1	1	0	2	0	0	0	0	0	0	2	0	0	2	0	2	0	0	1	0	0	0	11	0	1332.63	A0A1D6KQF0;A0A1D6KQE9;B7ZYR6;A0A1D6KQF3;A0A1D6NDB2;A0A1D6I1J0	A0A1D6KQF0	487	497	yes	no	2	0.00087929	134.3
ASSGKCGIAVEPSYPLK	VRMERNIKASSGKCGI	VEPSYPLKKGANPPNP	K	A	S	L	K	K	2	0	0	0	1	0	1	2	0	1	1	2	0	0	2	3	0	0	1	1	0	0	17	1	1762.89	A0A1D6JG13;K7TP58;A0A1D6JG12;A0A1D6JG19;C4J639;A0A1D6DW41;A0A1D6DW37;A0A1D6DW35;A0A1D6DW31;A0A1D6PEZ3;A0A1D6MHR4;A0A1D6DW38	A0A1D6JG13	307	323	no	no	3	0.0071306	65.477	By MS/MS		By MS/MS		By matching		By MS/MS
ASSGKCGIAVEPSYPLKK	VRMERNIKASSGKCGI	EPSYPLKKGANPPNPG	K	A	S	K	K	G	2	0	0	0	1	0	1	2	0	1	1	3	0	0	2	3	0	0	1	1	0	0	18	2	1890.99	A0A1D6JG13;K7TP58;A0A1D6JG12;A0A1D6JG19;C4J639	A0A1D6JG13	307	324	yes	no	3;4	0.0049775	71.592	By MS/MS		By MS/MS				By matching
ASSIVVSGTNVIRPR	LPVGYNGRASSIVVSG	GTNVIRPRGQGHPTGN	R	A	S	P	R	G	1	2	1	0	0	0	0	1	0	2	0	0	0	0	1	3	1	0	0	3	0	0	15	1	1554.88	B4FBI6;A0A1D6QRD4;A0A1D6QRC6;A0A1D6QRC8;A0A1D6QRD2;A0A1D6QRC9;A0A1D6QRD0;A0A1D6QRD1	B4FBI6	174	188	yes	no	3	0.044421	53.869
ASSSELDNTNIICQILK	VYRAYLTRASSSELDN	NIICQILKLRLEKAKL	R	A	S	L	K	L	1	0	2	1	1	1	1	0	0	3	2	1	0	0	0	3	1	0	0	0	0	0	17	0	1904.95	A0A1D6HQ77	A0A1D6HQ77	21	37	yes	yes	2	0.0013769	93.495
ASSSPLPAPSPR	QPASGIVRASSSPLPA	PLPAPSPRDREGVALN	R	A	S	P	R	D	2	1	0	0	0	0	0	0	0	0	1	0	0	0	4	4	0	0	0	0	0	0	12	0	1165.61	Q84TL7	Q84TL7	175	186	yes	yes	2	0.011778	102.97
ASSWTLPDHPK	________________	WTLPDHPKLPKGKPVA	M	A	S	P	K	L	1	0	0	1	0	0	0	0	1	0	1	1	0	0	2	2	1	1	0	0	0	0	11	0	1237.61	C0HHU2;A0A1D6N8I1;A0A1D6N8I0	C0HHU2	2	12	yes	no	2	7.085e-17	180.19
ASSWTLPDHPKLPK	________________	PDHPKLPKGKPVAVVV	M	A	S	P	K	G	1	0	0	1	0	0	0	0	1	0	2	2	0	0	3	2	1	1	0	0	0	0	14	1	1575.84	C0HHU2;A0A1D6N8I1;A0A1D6N8I0	C0HHU2	2	15	yes	no	2;3	4.3725e-31	170.66
ASTPLDFPATDLAADAAGGK	TGYVPLGKASTPLDFP	AADAAGGKIRVYGKLQ	K	A	S	G	K	I	6	0	0	3	0	0	0	2	0	0	2	1	0	1	2	1	2	0	0	0	0	0	20	0	1887.92	A0A1D6KJM7	A0A1D6KJM7	121	140	yes	yes	2;3	1.6481e-114	209.19
ASTSTTIR	________________	ASTSTTIRSHSSSRRG	M	A	S	I	R	S	1	1	0	0	0	0	0	0	0	1	0	0	0	0	0	2	3	0	0	0	0	0	8	0	835.44	CON__P04259;CON__P02538;CON__P48668	CON__P02538	2	9	no	no	2	0.026572	93.649	By MS/MS						By matching
ASVLNLDLTNPLLAK	YDQCPWERASVLNLDL	LTNPLLAKAIQAFSPL	R	A	S	A	K	A	2	0	2	1	0	0	0	0	0	0	5	1	0	0	1	1	1	0	0	1	0	0	15	0	1580.91	A0A1D6MWM9;B6SRR5;A0A1D6MWN2;A0A1D6KEH1;A0A1D6KEG8;A0A1D6KEG9;A0A1D6KEG7	A0A1D6MWM9	66	80	yes	no	2	1.8152e-12	148.18
ASVTSAEVSQDGR	IVQTLETKASVTSAEV	AEVSQDGRFITTADGS	K	A	S	G	R	F	2	1	0	1	0	1	1	1	0	0	0	0	0	0	0	3	1	0	0	2	0	0	13	0	1305.62	A0A1D6P2Q4;B4G1G6;A0A1D6P2Q0;A0A1D6P2Q6	A0A1D6P2Q4	145	157	yes	no	2	0.00049399	125.84
ASVVDDLPLVGNK	RATRLVARASVVDDLP	DLPLVGNKAPDFEAEA	R	A	S	N	K	A	1	0	1	2	0	0	0	1	0	0	2	1	0	0	1	1	0	0	0	3	0	0	13	0	1325.72	C4J9M7	C4J9M7	60	72	yes	yes	2	0.00049072	126.83
ASWHSGLIR	AISGSIRKASWHSGLI	SWHSGLIRAAAEVCED	K	A	S	I	R	A	1	1	0	0	0	0	0	1	1	1	1	0	0	0	0	2	0	1	0	0	0	0	9	0	1025.54	B4FVE1	B4FVE1	22	30	yes	yes	2	0.00042308	160.82
ASYPDIK	VKFYSAIKASYPDIKI	KASYPDIKIISSCDRS	K	A	S	I	K	I	1	0	0	1	0	0	0	0	0	1	0	1	0	0	1	1	0	0	1	0	0	0	7	0	792.402	A0A1D6K131;A0A1D6K127;A0A1D6K128;A0A1D6K126;A0A1D6K133;A0A1D6JP53	A0A1D6K131	353	359	yes	no	2	0.061224	99.375
ATAADPAPGAPAENSTDK	TDPAPGTKATAADPAP	PAENSTDKDGSQESQP	K	A	T	D	K	D	6	0	1	2	0	0	1	1	0	0	0	1	0	0	3	1	2	0	0	0	0	0	18	0	1682.77	A0A1D6MVE7;B6TRL2;A0A1D6MVE6;A0A1D6MVE8	A0A1D6MVE7	377	394	yes	no	2	5.6572e-53	171.87
ATAEAAVAVPSGSR				A	T	S	R		5	1	0	0	0	0	1	1	0	0	0	0	0	0	1	2	1	0	0	2	0	0	14	0	1285.66		REV__A0A1D6MDW2			yes	yes	2	0.0050154	85.672
ATAGDTHLGGEDFDNR	EEGIFEVKATAGDTHL	GGEDFDNRMVNHFVQE	K	A	T	N	R	M	2	1	1	3	0	0	1	3	1	0	1	0	0	1	0	0	2	0	0	0	0	0	16	0	1674.72	K7VJF3;A0A1D6PDJ1;A0A1D6PDJ3;K7VW90;A0A1D6FRN4;A0A1D6FRP0;A0A1D6FRN7;A0A1D6KE29;A0A1D6KE24;A0A1D6KE28;A0A1D6KE31;A0A1D6KE25;B6SZ69;A0A1D6JY67;A0A1D6JY66;A0A1D6JY65;B7ZZ42;A0A1D6MWU6;A0A1D6MWU7;A0A1D6MWV2;A0A1D6MWU8	B7ZZ42	227	242	no	no	2;3	1.2739e-149	240.5
ATAGKVIK	________________	ATAGKVIKCKAAVAWE	M	A	T	I	K	C	2	0	0	0	0	0	0	1	0	1	0	2	0	0	0	0	1	0	0	1	0	0	8	1	786.496	Q43264;P00333;A0A1D6L3D2;B6SUD1;P04707	Q43264	2	9	no	no	2	0.0065878	133.86	By MS/MS	By MS/MS	By MS/MS		By matching
ATAIVPTDAELLQAQADLWR	________________	QAQADLWRHSLYYLTS	M	A	T	W	R	H	5	1	0	2	0	2	1	0	0	1	3	0	0	0	1	0	2	1	0	1	0	0	20	0	2181.14	B6TS22	B6TS22	2	21	yes	yes	2;3	3.2283e-05	115.42
ATAPSDVLAVELLQR	________________	LAVELLQRECHVKHPL	M	A	T	Q	R	E	3	1	0	1	0	1	1	0	0	0	3	0	0	0	1	1	1	0	0	2	0	0	15	0	1581.87	A0A1D6H5Z9;A0A1D6QPT3;A0A1D6QPU6	A0A1D6H5Z9	2	16	yes	no	2	5.7153e-13	152.88
ATAQASAAGSAGLGR	AVGKVMGKATAQASAA	AGSAGLGRDKEQYTPF	K	A	T	G	R	D	6	1	0	0	0	1	0	3	0	0	1	0	0	0	0	2	1	0	0	0	0	0	15	0	1287.65	B4FUR2	B4FUR2	165	179	yes	yes	2	1.169e-26	167.18
ATASAGEPDLSVR	RQRATYVRATASAGEP	GEPDLSVRVNGLQMPN	R	A	T	V	R	V	3	1	0	1	0	0	1	1	0	0	1	0	0	0	1	2	1	0	0	1	0	0	13	0	1272.63	B4FZU9;A0A1D6EP29	B4FZU9	32	44	yes	no	2	0.0014735	104.41
ATATIVFAGTK	DYAMSDPKATATIVFA	TIVFAGTKVGVKPSPV	K	A	T	T	K	V	3	0	0	0	0	0	0	1	0	1	0	1	0	1	0	0	3	0	0	1	0	0	11	0	1078.6	A0A1D6L5J9	A0A1D6L5J9	470	480	yes	yes	2	6.3249e-16	163.46
ATAVEVPVEAPVR	________________	VPVEAPVRTVKVTNVS	M	A	T	V	R	T	3	1	0	0	0	0	2	0	0	0	0	0	0	0	2	0	1	0	0	4	0	0	13	0	1336.74	C4JA36;A0A1D6NWZ6	C4JA36	2	14	yes	no	1;2	0.0032299	86.898
ATAVLVR	EAIAAYPKATAVLVRN	KATAVLVRNHGIYVWG	K	A	T	V	R	N	2	1	0	0	0	0	0	0	0	0	1	0	0	0	0	0	1	0	0	2	0	0	7	0	728.454	B4G0F3;A0A1D6PT19	B4G0F3	199	205	yes	no	2	0.017524	117.93
ATCCRPSCCGSSC	CCQTTCCRATCCRPSC	PSCCGSSC________	R	A	T	S	C	-	1	1	0	0	5	0	0	1	0	0	0	0	0	0	1	3	1	0	0	0	0	0	13	1	1561.52	CON__Q9BYQ7	CON__Q9BYQ7	134	146	yes	yes	2	2.1619e-05	145.81
ATDAGMQAGLVR	AIVKKHVKATDAGMQA	GMQAGLVRLLFHDCFV	K	A	T	V	R	L	3	1	0	1	0	1	0	2	0	0	1	0	1	0	0	0	1	0	0	1	0	0	12	0	1188.59	A0A1D6IKW1;A0A1D6IKV8	A0A1D6IKW1	71	82	yes	no	2	4.8775e-21	190.36
ATDHQQIEESLR	EVKGHQDKATDHQQIE	QQIEESLRNTISELKV	K	A	T	L	R	N	1	1	0	1	0	2	2	0	1	1	1	0	0	0	0	1	1	0	0	0	0	0	12	0	1425.68	A0A1D6DZK4	A0A1D6DZK4	267	278	yes	yes	2	4.127e-22	193
ATDMIINGPGK	HAFGDQYRATDMIING	MIINGPGKLKMVFVPD	R	A	T	G	K	L	1	0	1	1	0	0	0	2	0	2	0	1	1	0	1	0	1	0	0	0	0	0	11	0	1115.56	A0A1D6E6B3;A0A1D6E6B4;A0A1D6E6B5	A0A1D6E6B3	218	228	yes	no	2	0.028365	79.23
ATDVMIAGK	SLPDGLMRATDVMIAG	TDVMIAGKVAVVCGYG	R	A	T	G	K	V	2	0	0	1	0	0	0	1	0	1	0	1	1	0	0	0	1	0	0	1	0	0	9	0	904.469	C0PHR4;A0A1D6EGN6	C0PHR4	255	263	yes	no	1;2	6.8388e-08	190.62
ATEEEENIDPR	SIKTRALKATEEEENI	EEENIDPRLEAIVERM	K	A	T	P	R	L	1	1	1	1	0	0	4	0	0	1	0	0	0	0	1	0	1	0	0	0	0	0	11	0	1301.57	A0A1D6JDW7;A0A1D6JDW5;A0A1D6JDW9;K7TSA0;A0A1D6JDW4;A0A1D6JDW8	A0A1D6JDW7	125	135	yes	no	2	8.3835e-33	198.81
ATEFFVPGSAESSIIHMDLDR	DPAVSTLKATEFFVPG	IIHMDLDRSFLPVPSA	K	A	T	D	R	S	2	1	0	2	0	0	2	1	1	2	1	0	1	2	1	3	1	0	0	1	0	0	21	0	2321.1	A0A1D6FWI8;A0A1D6FWI9;A0A1D6FWI6;A0A1D6FWI3;K7VIL3;A0A1D6FWJ4;A0A1D6FWJ2;Q8W519;A0A1D6FWK0;A0A1D6FWI7;A0A1D6FWJ8	A0A1D6FWI8	715	735	yes	no	2;3	1.4489e-07	119.62
ATEGPIVADK	VVLGADTRATEGPIVA	EGPIVADKNCEKIHFM	R	A	T	D	K	N	2	0	0	1	0	0	1	1	0	1	0	1	0	0	1	0	1	0	0	1	0	0	10	0	999.524	A0A1D6LJL1;B4FJY5;A0A1D6HWI7	A0A1D6LJL1	214	223	yes	no	2	1.7454e-10	173.64
ATEIEVGVVR	SVLQEDFKATEIEVGV	EIEVGVVRKEERLFRV	K	A	T	V	R	K	1	1	0	0	0	0	2	1	0	1	0	0	0	0	0	0	1	0	0	3	0	0	10	0	1071.59	B4F7U0;C0PFK3	C0PFK3	212	221	no	no	2	0.00028701	138.22
ATEKPILYNAWISSCSHR	________________	WISSCSHRVRIALNLK	M	A	T	H	R	V	2	1	1	0	1	0	1	0	1	2	1	1	0	0	1	3	1	1	1	0	0	0	18	1	2132.05	A0A1D6MY33;A0A1D6MY32;A0A1D6MY31	A0A1D6MY33	2	19	yes	no	3	7.3603e-13	137.52	By MS/MS						By MS/MS
ATELTAAQLR	________________	ELTAAQLRAYDGTDPS	M	A	T	L	R	A	3	1	0	0	0	1	1	0	0	0	2	0	0	0	0	0	2	0	0	0	0	0	10	0	1072.59	B4FPD1	B4FPD1	2	11	yes	yes	2	1.607e-10	169.58
ATEVGLVTR	NPPHVHPRATEVGLVT	TEVGLVTRGELLVGIV	R	A	T	T	R	G	1	1	0	0	0	0	1	1	0	0	1	0	0	0	0	0	2	0	0	2	0	0	9	0	944.529	B4FRS8	B4FRS8	117	125	yes	yes	2	0.00074361	134.23
ATFDCLMK	KTLGNFVKATFDCLMK	ATFDCLMKTYGFLTPE	K	A	T	M	K	T	1	0	0	1	1	0	0	0	0	0	1	1	1	1	0	0	1	0	0	0	0	0	8	0	984.441	C0PCQ6;B6TNR8;A0A1D6GF42	B6TNR8	227	234	no	no	2	0.03054	95.815
ATGAFILTASHNPGGPK	RVGADGSKATGAFILT	SHNPGGPKEDFGIKYN	K	A	T	P	K	E	3	0	1	0	0	0	0	3	1	1	1	1	0	1	2	1	2	0	0	0	0	0	17	0	1637.85	P93804;A0A1D6GJ75;A0A1D6GJ73;A0A1D6GJ72;A0A1D6GJ74	P93804	115	131	no	no	3	0.019527	53.924
ATGAFILTASHNPGGPTEDFGIK	RIGADGSKATGAFILT	PTEDFGIKYNMGNGGP	K	A	T	I	K	Y	3	0	1	1	0	0	1	4	1	2	1	1	0	2	2	1	3	0	0	0	0	0	23	0	2300.14	P93805;A0A1D6L1Y9;A0A1D6L1Y8;A0A1D6L1Z1;A0A1D6L1Z0	P93805	115	137	yes	no	2;3	7.1221e-90	181.64
ATGASIVAR	GLLQVKNRATGASIVA	TGASIVARIVDQCSNG	R	A	T	A	R	I	3	1	0	0	0	0	0	1	0	1	0	0	0	0	0	1	1	0	0	1	0	0	9	0	844.477	K7UPV6	K7UPV6	125	133	yes	yes	2	8.6761e-07	160.82	By matching			By MS/MS
ATGAYSHSQGIK	ILATIPGRATGAYSHS	YSHSQGIKGLRDAIAA	R	A	T	I	K	G	2	0	0	0	0	1	0	2	1	1	0	1	0	0	0	2	1	0	1	0	0	0	12	0	1218.6	A0A1D6IJP9;A0A1D6F1Q8;A0A1D6GRB4;A0A1D6GRA6;A0A1D6GRA9;A0A1D6KCZ2	A0A1D6KCZ2	108	119	no	no	2;3	4.5811e-55	222.2
ATGDALAIAR	GKEVYAVKATGDALAI	GDALAIARSLYRKYLR	K	A	T	A	R	S	4	1	0	1	0	0	0	1	0	1	1	0	0	0	0	0	1	0	0	0	0	0	10	0	957.524	K7WDF1;A0A1D6P9X8;A0A1D6P9Y1;A0A1D6P9X9;A0A1D6P9Y0;A0A1D6P9Y5;A0A1D6P9Y6;A0A1D6P9Y4;A0A1D6P9X7	K7WDF1	796	805	yes	no	2	0.0033927	109.83
ATGGGLSSVGGGSSTIKYTTTSSSSR	GFSSSSGRATGGGLSS	TTTSSSSRKSYKH___	R	A	T	S	R	K	1	1	0	0	0	0	0	6	0	1	1	1	0	0	0	8	5	0	1	1	0	0	26	1	2405.17	CON__P04259	CON__P04259	534	559	yes	yes	3	0.003822	41.166	By MS/MS			By matching
ATGLCINSSSWTGIPGYCR	NIREAILRATGLCINS	TGIPGYCRFSFALERG	R	A	T	C	R	F	1	1	1	0	2	0	0	3	0	2	1	0	0	0	1	3	2	1	1	0	0	0	19	0	2098.96	A0A1D6FWI8;A0A1D6FWI9;A0A1D6FWI6;A0A1D6FWI3;K7VIL3;A0A1D6FWJ4;A0A1D6FWJ2;Q8W519;A0A1D6FWK0;A0A1D6FWI7;A0A1D6FWJ8	A0A1D6FWI8	1064	1082	yes	no	2	0.0037342	72.359
ATGQEYTDFLQEFMTAVK	YIGLRQRRATGQEYTD	QEFMTAVKQNYGEKVL	R	A	T	V	K	Q	2	0	0	1	0	2	2	1	0	0	1	1	1	2	0	0	3	0	1	1	0	0	18	0	2077.97	A0A1D6NDJ4;A0A1D6NDJ3;A0A1D6NDJ5	A0A1D6NDJ4	255	272	yes	no	2	3.0372e-24	154.55
ATGQLFSK	________________	ATGQLFSKTTQALFYN	M	A	T	S	K	T	1	0	0	0	0	1	0	1	0	0	1	1	0	1	0	1	1	0	0	0	0	0	8	0	850.455	A0A1D6FHT8;A0A1D6K8K7;A0A1D6MRM3	A0A1D6FHT8	2	9	no	no	2	0.011066	109.66
ATIANMSPEYGATMGFFPVDGK	SELSLADRATIANMSP	GFFPVDGKTLDYLKLT	R	A	T	G	K	T	3	0	1	1	0	0	1	3	0	1	0	1	2	2	2	1	2	0	1	1	0	0	22	0	2303.06	A0A1D6JMZ9;A0A1D6JN03;A0A1D6JN15;A0A1D6JN07;A0A1D6JN14;A0A1D6PJL0;A0A1D6PJK9	A0A1D6JMZ9	386	407	no	no	2	5.7136e-29	140.88
ATIANMSPEYGATMGFFPVDHVTLDYLK	GKLSLADRATIANMSP	HVTLDYLKLTGRSDET	R	A	T	L	K	L	3	0	1	2	0	0	1	2	1	1	2	1	2	2	2	1	3	0	2	2	0	0	28	0	3087.47	A0A1D6PUL7;A0A1D6PUL3;A0A1D6PUK8;A0A1D6PUK7;A0A1D6PUL9;K7URE0;A0A1D6PUM0;A0A1D6PUM1;A0A1D6PUK9	A0A1D6PUL7	301	328	yes	no	2;3	1.0093e-08	92.416
ATIFPHNVGLGATR	HGHNNVYKATIFPHNV	NVGLGATRDPDLVKRI	K	A	T	T	R	D	2	1	1	0	0	0	0	2	1	1	1	0	0	1	1	0	2	0	0	1	0	0	14	0	1452.78	B4F8M8;A0A1D6L4E9;A0A1D6L4E5	B4F8M8	128	141	yes	no	2;3	0.017163	76.759
ATIFPHNVGLGATRDPDLVK	HGHNNVYKATIFPHNV	TRDPDLVKRIGEATAL	K	A	T	V	K	R	2	1	1	2	0	0	0	2	1	1	2	1	0	1	2	0	2	0	0	2	0	0	20	1	2120.14	B4F8M8;A0A1D6L4E9;A0A1D6L4E5	B4F8M8	128	147	yes	no	3	0.00093917	74.993
ATIGADFLTK	KKFSNQYKATIGADFL	IGADFLTKEVQFEDRL	K	A	T	T	K	E	2	0	0	1	0	0	0	1	0	1	1	1	0	1	0	0	2	0	0	0	0	0	10	0	1035.56	C0PD71;B8A1G8;A0A1D6M9Y7;A0A1D6FTA4;A0A1D6M9Z1;A0A1D6FTA6;A0A1D6FTA3;B6T207;A0A1D6FH10;A0A1D6FH12;A0A1D6MB85	C0PD71	39	48	yes	no	2	0.010984	92.538
ATLELTHNWGTENDPEFK	TEWTFRQKATLELTHN	TENDPEFKGYHNGNSD	K	A	T	F	K	G	1	0	2	1	0	0	3	1	1	0	2	1	0	1	1	0	3	1	0	0	0	0	18	0	2100.98	A0A1D6EDJ9;C0PMQ1;B6SGV9	A0A1D6EDJ9	95	112	yes	no	2;3	5.1734e-112	221.79
ATLQLNHIAR	________________	LQLNHIARETSDVARL	M	A	T	A	R	E	2	1	1	0	0	1	0	0	1	1	2	0	0	0	0	0	1	0	0	0	0	0	10	0	1135.65	B4FJM6	B4FJM6	2	11	yes	yes	2	0.00027341	139.43
ATLSGLPDR	VANFRPLKATLSGLPD	TLSGLPDRVLMKILVC	K	A	T	D	R	V	1	1	0	1	0	0	0	1	0	0	2	0	0	0	1	1	1	0	0	0	0	0	9	0	928.498	A0A1D6JPH5;A0A1D6JPH3	A0A1D6JPH5	456	464	yes	no	2	0.0015775	128.6
ATLSIGNVLPLR	QFVYCGRRATLSIGNV	IGNVLPLRGIPEGAVV	R	A	T	L	R	G	1	1	1	0	0	0	0	1	0	1	3	0	0	0	1	1	1	0	0	1	0	0	12	0	1252.75	B4F9R4;B6TGT0;A0A1D6MWW9	B4F9R4	94	105	yes	no	2	0.0016968	114.76
ATLTQPLR	AQSLLQSRATLTQPLR	ATLTQPLRMALERIEH	R	A	T	L	R	M	1	1	0	0	0	1	0	0	0	0	2	0	0	0	1	0	2	0	0	0	0	0	8	0	898.524	K7V0F3;A0A1D6QCD2;A0A1D6QCD8;A0A1D6QCD9	K7V0F3	739	746	yes	no	2	0.00056404	195.06
ATNAPEVVVWGSGSPLR	IRRFHEAKATNAPEVV	WGSGSPLREFLHVDDL	K	A	T	L	R	E	2	1	1	0	0	0	1	2	0	0	1	0	0	0	2	2	1	1	0	3	0	0	17	0	1738.9	B6TMJ8	B6TMJ8	209	225	yes	yes	2	3.4741e-32	162.37
ATPEMWPSLIAK	SAGLHYPRATPEMWPS	MWPSLIAKCKEGGVDA	R	A	T	A	K	C	2	0	0	0	0	0	1	0	0	1	1	1	1	0	2	1	1	1	0	0	0	0	12	0	1342.7	A0A1D6MYX9;A0A1D6MYX1;A0A1D6MYX2;A0A1D6MYX3	A0A1D6MYX9	12	23	yes	no	2	0.0084184	90.697
ATPSLLGEQGEDTEWVTVK	MQPSAYVRATPSLLGE	DTEWVTVKFGWKEPSE	R	A	T	V	K	F	1	0	0	1	0	1	3	2	0	0	2	1	0	0	1	1	3	1	0	2	0	0	19	0	2059.01	A0A1D6KKC7	A0A1D6KKC7	85	103	yes	yes	2	6.1341e-64	171.85
ATQATVHAFK	________________	QATVHAFKDILTSLPK	M	A	T	F	K	D	3	0	0	0	0	1	0	0	1	0	0	1	0	1	0	0	2	0	0	1	0	0	10	0	1072.57	A0A1D6PUL7;A0A1D6PUL3	A0A1D6PUL7	2	11	yes	no	2	0.0018929	113.67
ATSAVTLR	________________	ATSAVTLRTRKFMTNR	K	A	T	L	R	T	2	1	0	0	0	0	0	0	0	0	1	0	0	0	0	1	2	0	0	1	0	0	8	0	817.466	C0PNT2;B4FJ27	B4FJ27	6	13	no	no	2	0.0078239	128.61
ATSDLLLVQSDLYTLVDGFVIR	RSRFLPVKATSDLLLV	LVDGFVIRNPSRANPA	K	A	T	I	R	N	1	1	0	3	0	1	0	1	0	1	5	0	0	1	0	2	2	0	1	3	0	0	22	0	2437.31	B4FAD9;A0A1D6IAS8;A0A1D6IAT0;A0A1D6IAT3;A0A1D6IAS7;A0A1D6IAT4;A0A1D6IAS6;A0A1D6EUN9;A0A1D6IAS9;A0A1D6IAT7;A0A1D6IAT6;B6T4R3;A0A1D6EUP8;A0A1D6EUP7;A0A1D6EUQ0;A0A1D6EUN8;A0A1D6EUQ2;A0A1D6EUQ4;A0A1D6IAT2	B4FAD9	365	386	no	no	2;3	2.0446e-88	178.22
ATSDLLLVQSDLYTLVDGFVIRNPSR	RSRFLPVKATSDLLLV	FVIRNPSRANPANPSI	K	A	T	S	R	A	1	2	1	3	0	1	0	1	0	1	5	0	0	1	1	3	2	0	1	3	0	0	26	1	2891.54	B4FAD9;A0A1D6IAS8;A0A1D6IAT0;A0A1D6IAT3;A0A1D6IAS7;A0A1D6IAT4;A0A1D6IAS6;A0A1D6EUN9;A0A1D6IAS9;A0A1D6IAT7;A0A1D6IAT6;B6T4R3;A0A1D6EUP8;A0A1D6EUP7;A0A1D6EUQ0;A0A1D6EUN8;A0A1D6EUQ2;A0A1D6EUQ4;A0A1D6IAT2	B4FAD9	365	390	no	no	3	0.003467	42.029
ATSDLQLVQSDLYTLVDGFVTR	RSRFLPVKATSDLQLV	LVDGFVTRNSARTNPS	K	A	T	T	R	N	1	1	0	3	0	2	0	1	0	0	4	0	0	1	0	2	3	0	1	3	0	0	22	0	2440.25	C0P429;A0A1D6N1U5	C0P429	359	380	yes	no	2;3	1.8291e-05	91.964
ATSLSSASVDDAAVIEELIAK	VKIETDEKATSLSSAS	VIEELIAKLEEIFKTL	K	A	T	A	K	L	5	0	0	2	0	0	2	0	0	2	2	1	0	0	0	4	1	0	0	2	0	0	21	0	2089.08	A0A1D6EJ56;A0A1D6EJ39;A0A1D6EJ37;A0A1D6EJ54;A0A1D6EJ58;A0A1D6QG35;K7V1I3;A0A1D6QG77;A0A1D6QG62;A0A1D6QG29;A0A1D6QG49;A0A1D6QG56	A0A1D6QG35	798	818	no	no	2	0.00035214	107.09
ATSYDDFTNSLPENDCR	VVDQVGDRATSYDDFT	SLPENDCRYAIYDFDF	R	A	T	C	R	Y	1	1	2	3	1	0	1	0	0	0	1	0	0	1	1	2	2	0	1	0	0	0	17	0	2003.82	Q41764;B4FEJ6;A0A1D6L9U8	Q41764	50	66	yes	no	2	6.7539e-65	192.23
ATSYEDFTNSLPENDCR	VVDQVGDRATSYEDFT	SLPENDCRYAIYDFDF	R	A	T	C	R	Y	1	1	2	2	1	0	2	0	0	0	1	0	0	1	1	2	2	0	1	0	0	0	17	0	2017.83	B4FSW2;A0A1D6GE72	B4FSW2	50	66	yes	no	2	5.9546e-192	247.44
ATTIADIPR	PFVKLAVKATTIADIP	TTIADIPRLVFQALAA	K	A	T	P	R	L	2	1	0	1	0	0	0	0	0	2	0	0	0	0	1	0	2	0	0	0	0	0	9	0	956.529	A0A1D6FF26	A0A1D6FF26	238	246	yes	yes	2	0.007416	107.21
ATTPFDGQKPGTSGLR	GLFTVTKKATTPFDGQ	KPGTSGLRKKVTVFQQ	K	A	T	L	R	K	1	1	0	1	0	1	0	3	0	0	1	1	0	1	2	1	3	0	0	0	0	0	16	1	1631.83	P93804;A0A1D6GJ75;A0A1D6GJ73;A0A1D6GJ72	P93804	10	25	yes	no	2	2.8085e-47	150.12
ATTPFEGQKPGTSGLR	GLFTVTKKATTPFEGQ	KPGTSGLRKKVTVFQQ	K	A	T	L	R	K	1	1	0	0	0	1	1	3	0	0	1	1	0	1	2	1	3	0	0	0	0	0	16	1	1645.84	P93805;A0A1D6L1Y9;A0A1D6L1Y8	P93805	10	25	yes	no	2	4.5062e-16	147.75
ATTWLAK	LDEKLKPRATTWLAKA	RATTWLAKADLLFVDN	R	A	T	A	K	A	2	0	0	0	0	0	0	0	0	0	1	1	0	0	0	0	2	1	0	0	0	0	7	0	789.438	A0A1D6PYQ7;B6SYG2;A0A1D6PYQ9	A0A1D6PYQ7	99	105	yes	no	2	0.0099825	124.34
ATVAPVVSDLVDFLNASPTAFHAVDEAK	________________	FHAVDEAKRRLKAAGF	M	A	T	A	K	R	6	0	1	3	0	0	1	0	1	0	2	1	0	2	2	2	2	0	0	5	0	0	28	0	2883.47	C0HI51;A0A1D6NHS1	C0HI51	2	29	yes	no	2;3	5.0287e-11	112.55
ATVIDAGANR	HELGLLEKATVIDAGA	VIDAGANRLTGTIPAS	K	A	T	N	R	L	3	1	1	1	0	0	0	1	0	1	0	0	0	0	0	0	1	0	0	1	0	0	10	0	986.515	B6TA85	B6TA85	301	310	yes	yes	2	0.0014423	120.63
ATVKPSEGTTHPEYR	LEAVRLLKATVKPSEG	GTTHPEYRISLAVSFL	K	A	T	Y	R	I	1	1	0	0	0	0	2	1	1	0	0	1	0	0	2	1	3	0	1	1	0	0	15	1	1671.82	A0A1D6L748;A0A1D6L762;A0A1D6L755;A0A1D6L793;A0A1D6L750;A0A1D6L779;A0A1D6L783;A0A1D6L791;A0A1D6L787;A0A1D6L770;A0A1D6L792;A0A1D6L775;A0A1D6L760;A0A1D6L768;A0A1D6L766	A0A1D6L748	498	512	yes	no	2;3	0.00033761	115.04
ATVLVETLPAVFQMNEILHELR	GIELGSIRATVLVETL	NEILHELREHSAGLNC	R	A	T	L	R	E	2	1	1	0	0	1	3	0	1	1	4	0	1	1	1	0	2	0	0	3	0	0	22	0	2522.36	A0A1D6E7V9;P49081	A0A1D6E7V9	255	276	yes	no	3	0.016129	41.31
ATVPGDLIWQVVR	________________	DLIWQVVRKNNSFLVK	M	A	T	V	R	K	1	1	0	1	0	1	0	1	0	1	1	0	0	0	1	0	1	1	0	3	0	0	13	0	1452.81	B4FYR2;A0A1D6MBG0	B4FYR2	2	14	yes	no	2	0.0085273	83.204
ATVPLNADVYNSPK	AGFGDTIKATVPLNAD	ADVYNSPKDNLVPSAG	K	A	T	P	K	D	2	0	2	1	0	0	0	0	0	0	1	1	0	0	2	1	1	0	1	2	0	0	14	0	1487.76	A0A1D6GL68	A0A1D6GL68	164	177	yes	yes	2	0.0034377	89.911
ATVPVWAK	VCGWINEKATVPVWAK	ATVPVWAKMTPNITDI	K	A	T	A	K	M	2	0	0	0	0	0	0	0	0	0	0	1	0	0	1	0	1	1	0	2	0	0	8	0	870.496	B4FZU9;A0A1D6HJM1	B4FZU9	211	218	yes	no	2	0.022626	101.43
ATVRPLTRPEAGNDAFPAVSPCGR	GRGEGEVRATVRPLTR	PAVSPCGRWLVFRSGR	R	A	T	G	R	W	4	3	1	1	1	0	1	2	0	0	1	0	0	1	4	1	2	0	0	2	0	0	24	2	2538.28	A0A1D6IKV5	A0A1D6IKV5	450	473	yes	yes	3	9.0182e-07	110.33
ATWYGAPDGAGPDDNGGACGFK	AGSWLPAKATWYGAPD	NGGACGFKHTNQYPYM	K	A	T	F	K	H	4	0	1	3	1	0	0	6	0	0	0	1	0	1	2	0	1	1	1	0	0	0	22	0	2182.9	K7VCH0	K7VCH0	36	57	yes	yes	2	6.0676e-05	111.57
ATWYGAPNGAGPDDNGGACGFK	DDGWLNARATWYGAPN	NGGACGFKGVNMPPFS	R	A	T	F	K	G	4	0	2	2	1	0	0	6	0	0	0	1	0	1	2	0	1	1	1	0	0	0	22	0	2181.92	B4FMR3;A0A1D6K8H7	B4FMR3	92	113	yes	no	2	1.7451e-76	171.39
ATWYGAPTGAGPDDDGGACGFK	DPGWDAARATWYGAPT	DGGACGFKNVNLPPFS	R	A	T	F	K	N	4	0	0	3	1	0	0	6	0	0	0	1	0	1	2	0	2	1	1	0	0	0	22	0	2169.91	Q94KS7;A0A1D6K8H5;B6T629;K7VGX2;A0A1D6P6X2;A0A1D6K8H4	Q94KS7	49	70	yes	no	2	3.2206e-29	143.72
ATYATSDFTLLELNNAANPAFNLFWAGWDR	TQSGSTVKATYATSDF	LFWAGWDRRDQNYPGA	K	A	T	D	R	R	6	1	4	2	0	0	1	1	0	0	4	0	0	3	1	1	3	2	1	0	0	0	30	0	3388.62	CON__P15636	CON__P15636	312	341	yes	yes	3	0.033501	27.424
ATYATSDFTLLELNNAANPAFNLFWAGWDRR	TQSGSTVKATYATSDF	FWAGWDRRDQNYPGAI	K	A	T	R	R	D	6	2	4	2	0	0	1	1	0	0	4	0	0	3	1	1	3	2	1	0	0	0	31	1	3544.72	CON__P15636	CON__P15636	312	342	yes	yes	3	1.4657e-09	69.284
ATYHLYNPAQNGWDLNR	AQQASNVRATYHLYNP	QNGWDLNRVSAYCATW	R	A	T	N	R	V	2	1	3	1	0	1	0	1	1	0	2	0	0	0	1	0	1	1	2	0	0	0	17	0	2031.96	K7UPV6;A0A1D6PR86	K7UPV6	39	55	yes	no	2;3	6.4697e-59	185.28
ATYTASVASPAGVR	RNVGSNARATYTASVA	VASPAGVRVTVEPPTL	R	A	T	V	R	V	4	1	0	0	0	0	0	1	0	0	0	0	0	0	1	2	2	0	1	2	0	0	14	0	1349.69	K7U9N2	K7U9N2	703	716	yes	yes	2	0.00016558	111.72
AVAAEVGGLNIANDVTQLIGNTPMVYLNNVVK	SPPSLRCRAVAAEVGG	VYLNNVVKGSVANVAA	R	A	V	V	K	G	4	0	5	1	0	1	1	3	0	2	3	1	1	0	1	0	2	0	1	6	0	0	32	0	3296.74	A0A1D6FCB3;B8A367;A0A1D6FCB5;A0A1D6FCB4	A0A1D6FCB3	71	102	yes	no	3	0.03197	25.848
AVADGADVIDCPVQVTK	CTDQAYEKAVADGADV	DCPVQVTKDGILICMS	K	A	V	T	K	D	3	0	0	3	1	1	0	1	0	1	0	1	0	0	1	0	1	0	0	4	0	0	17	0	1756.87	C0PGU8;A0A1D6Q3U9;A0A1D6HBU2;A0A1D6HBU3;A0A1D6HBU4	C0PGU8	384	400	no	no	2	4.8185e-245	237.06
AVAEAVATEALGMHNAGQAGLTYWAPNINIFR	AFNRSLWRAVAEAVAT	APNINIFRDPRWGRGQ	R	A	V	F	R	D	8	1	3	0	0	1	2	3	1	2	2	0	1	1	1	0	2	1	1	2	0	0	32	0	3355.68	A0A1D6E4T9;A0A1D6E4T8	A0A1D6E4T9	128	159	yes	no	3	0.0010934	39.302
AVAEGGTSYR	RTAEEAAKAVAEGGTS	AEGGTSYRSMEEFISS	K	A	V	Y	R	S	2	1	0	0	0	0	1	2	0	0	0	0	0	0	0	1	1	0	1	1	0	0	10	0	1009.48	A0A1D6LXE6;B6SWX3	A0A1D6LXE6	459	468	yes	no	2	0.01631	89.171
AVAGEVGPGR	RFALEVVRAVAGEVGP	AGEVGPGRVGVRLSPF	R	A	V	G	R	V	2	1	0	0	0	0	1	3	0	0	0	0	0	0	1	0	0	0	0	2	0	0	10	0	911.482	Q49HE1	Q49HE1	229	238	yes	yes	2	0.0006734	128.91	By MS/MS		By matching		By matching		By MS/MS
AVAHQPVSASIEASR	NYERALQKAVAHQPVS	SASIEASRRAFQLYSS	K	A	V	S	R	R	4	1	0	0	0	1	1	0	1	1	0	0	0	0	1	3	0	0	0	2	0	0	15	0	1521.79	A0A1D6LPA2	A0A1D6LPA2	286	300	yes	yes	2;3	3.6294e-38	175.01	By MS/MS		By MS/MS		By matching		By MS/MS
AVAHQPVSASIEASRR	NYERALQKAVAHQPVS	ASIEASRRAFQLYSSG	K	A	V	R	R	A	4	2	0	0	0	1	1	0	1	1	0	0	0	0	1	3	0	0	0	2	0	0	16	1	1677.89	A0A1D6LPA2	A0A1D6LPA2	286	301	yes	yes	2;3;4	0.0096234	81.128	By matching		By matching
AVAHQPVSVAIEAGGR	NDEKSLQKAVAHQPVS	VAIEAGGREFQLYKSG	K	A	V	G	R	E	4	1	0	0	0	1	1	2	1	1	0	0	0	0	1	1	0	0	0	3	0	0	16	0	1560.84	A0A1D6DU44;C4IZ54;A0A1D6DU45;B4FS90	B4FS90	276	291	no	no	2;3	4.2616e-46	184.87	By MS/MS		By MS/MS				By MS/MS
AVAHQPVSVAIEAGGREFQLYK	NDEKSLQKAVAHQPVS	GREFQLYKSGVFSGSC	K	A	V	Y	K	S	4	1	0	0	0	2	2	2	1	1	1	1	0	1	1	1	0	0	1	3	0	0	22	1	2369.25	A0A1D6DU44;C4IZ54;A0A1D6DU45;B4FS90	B4FS90	276	297	no	no	2;3;4	1.9296e-07	121.14	By MS/MS		By MS/MS		By matching		By MS/MS
AVAHQPVSVAIEASGSHFQFYSEGVFSGR	NDESALKKAVAHQPVS	SEGVFSGRCGTELDHG	K	A	V	G	R	C	4	1	0	0	0	2	2	3	2	1	0	0	0	3	1	5	0	0	1	4	0	0	29	0	3063.48	A0A1D6KMS8;A0A1D6KMS9	A0A1D6KMS8	147	175	yes	no	3;4	2.6496e-07	57.735	By MS/MS		By MS/MS
AVANETGAFFFLINGPEIMSK	SGKTLIARAVANETGA	NGPEIMSKLAGESESN	R	A	V	S	K	L	3	0	2	0	0	0	2	2	0	2	1	1	1	3	1	1	1	0	0	1	0	0	21	0	2255.13	A0A1D6JNX1;A0A1D6JNX3;A0A1D6JNX2;K7VQA7;A0A1D6JNX7;A0A1D6PJZ1;A0A1D6PJZ0;A0A1D6PJZ3;A0A1D6JNX4;A0A1D6PJZ2;A0A1D6GQ42;A0A1D6GQ45;A0A1D6KUI9;A0A1D6KUJ0	A0A1D6GQ42	264	284	no	no	2	0.015788	52.769
AVANGGSSYDDVGR	ELGEKARRAVANGGSS	SSYDDVGRLVDELMAR	R	A	V	G	R	L	2	1	1	2	0	0	0	3	0	0	0	0	0	0	0	2	0	0	1	2	0	0	14	0	1366.61	A0A1D6NHS9	A0A1D6NHS9	447	460	yes	yes	2	0.00022859	105.58
AVANQPISVAIEAGGR	NSEKSLQKAVANQPIS	VAIEAGGRAFQLYNSG	K	A	V	G	R	A	4	1	1	0	0	1	1	2	0	2	0	0	0	0	1	1	0	0	0	2	0	0	16	0	1551.84	A0A1D6JG13;K7TP58;A0A1D6JG12;A0A1D6JG19;C4J639;A0A1D6JG14;A0A1D6JG17	A0A1D6JG13	232	247	yes	no	2;3	4.712e-34	170.09	By MS/MS		By MS/MS		By MS/MS		By MS/MS
AVANSTSATFLR	TGKTLLAKAVANSTSA	STSATFLRVVGSELIQ	K	A	V	L	R	V	3	1	1	0	0	0	0	0	0	0	1	0	0	1	0	2	2	0	0	1	0	0	12	0	1236.65	A0A1D6IP54;A0A1D6F4V8;A0A1D6JZQ3;B8A0A6;A0A1D6JZQ2;A0A1D6JZQ1	A0A1D6IP54	245	256	no	no	2	0.010848	87.216
AVAPQLSFDGHLEK	APISSTDRAVAPQLSF	SFDGHLEKFSPPRRLE	R	A	V	E	K	F	2	0	0	1	0	1	1	1	1	0	2	1	0	1	1	1	0	0	0	1	0	0	14	0	1510.78	Q49HE1	Q49HE1	140	153	yes	yes	2;3	2.7326e-34	183.06
AVAQAMAGAQR	AVHTALSKAVAQAMAG	QAMAGAQRAPAFSILD	K	A	V	Q	R	A	5	1	0	0	0	2	0	1	0	0	0	0	1	0	0	0	0	0	0	1	0	0	11	0	1072.54	B4FVI0	B4FVI0	372	382	yes	yes	2	1.2495e-20	192.64	By MS/MS		By matching				By MS/MS
AVAVLAGTDVK	________________	VLAGTDVKGTIFFSQE	K	A	V	V	K	G	3	0	0	1	0	0	0	1	0	0	1	1	0	0	0	0	1	0	0	3	0	0	11	0	1042.6	P11428;B6T056;A0A1D6INM9;A0A1D6INM6;A0A1D6INM8;A0A1D6INM7;A0A1D6INN0	P11428	4	14	yes	no	1;2	4.7191e-06	150.15
AVAVLGSSDGVK	________________	LGSSDGVKGTIFFTQE	K	A	V	V	K	G	2	0	0	1	0	0	0	2	0	0	1	1	0	0	0	2	0	0	0	3	0	0	12	0	1101.6	B4FIC7;B6TIS2;A0A1D6K364;A0A1D6PAB3;P23346;A0A1D6PAB4;A0A1D6PAA9	B4FIC7	4	15	no	no	2	0.0011213	120.55
AVAVVIDPIQSVK	SFEALNPRAVAVVIDP	IDPIQSVKGKVVIDAF	R	A	V	V	K	G	2	0	0	1	0	1	0	0	0	2	0	1	0	0	1	1	0	0	0	4	0	0	13	0	1337.79	A0A1D6FBE8;A0A1D6FBE9;A0A1D6FBE2;A0A1D6FBE3;A0A1D6MQ90;A0A1D6MQ88;B4FLQ8;A0A1D6GLV9;A0A1D6FBF1	A0A1D6FBE8	11	23	yes	no	2	0.0018289	101.39
AVCESLLIVEYVDEAFDGPSILPADPHDR	PVLLHGDRAVCESLLI	LPADPHDRAVARFWAN	R	A	V	D	R	A	3	1	0	4	1	0	3	1	1	2	3	0	0	1	3	2	0	0	1	3	0	0	29	0	3226.55	Q9ZP60	Q9ZP60	63	91	yes	yes	3	6.0371e-13	83.312
AVCLSHPYSVTADDMK	VGKTSDVKAVCLSHPY	SVTADDMKEVKWPIEI	K	A	V	M	K	E	2	0	0	2	1	0	0	0	1	0	1	1	1	0	1	2	1	0	1	2	0	0	16	0	1792.81	B4FY74;Q9ZT66	B4FY74	169	184	yes	no	2;3	6.3449e-95	220.52
AVDAALIK	DFKKDDQKAVDAALIK	AVDAALIKAIEAIPEL	K	A	V	I	K	A	3	0	0	1	0	0	0	0	0	1	1	1	0	0	0	0	0	0	0	1	0	0	8	0	799.48	C0PH34;A0A1D6J813;A0A1D6MY10	C0PH34	183	190	yes	no	2	0.053773	87.476
AVDGKCDINRENAK	TEGDYPYKAVDGKCDI	DINRENAKVVSIDGFE	K	A	V	A	K	V	2	1	2	2	1	0	1	1	0	1	0	2	0	0	0	0	0	0	0	1	0	0	14	2	1588.76	A0A1D6DU44;C4IZ54;A0A1D6DU45	A0A1D6DU44	234	247	yes	no	3	0.025115	71.806	By matching		By matching
AVDGKCDMNRK	TEDDYPYRAVDGKCDM	GKCDMNRKNARVVSID	R	A	V	R	K	N	1	1	1	2	1	0	0	1	0	0	0	2	1	0	0	0	0	0	0	1	0	0	11	2	1292.6	B4FS90	B4FS90	242	252	yes	yes	3	0.03137	71.03	By MS/MS
AVDGSYVFSK	VTKYLSFKAVDGSYVF	DGSYVFSKGKIYKVPA	K	A	V	S	K	G	1	0	0	1	0	0	0	1	0	0	0	1	0	1	0	2	0	0	1	2	0	0	10	0	1071.52	A0A1D6FQ38;A0A1D6FQ36;C4J6K9;A0A1D6FQ37;A0A1D6FQ35;A0A1D6M4H4;A0A1D6M4H7;A0A1D6M4H1;A0A1D6FQ34;A0A1D6M4H0;A0A1D6M4H3;A0A1D6M4H8;A0A1D6FQ39;A0A1D6M4G9;A0A1D6FQ43;A0A1D6FQ42	A0A1D6FQ38	71	80	yes	no	2	0.0033306	110.08
AVDLALLPSYPCR	GGGRGRGRAVDLALLP	LLPSYPCRSPANLTAA	R	A	V	C	R	S	2	1	0	1	1	0	0	0	0	0	3	0	0	0	2	1	0	0	1	1	0	0	13	0	1473.77	A0A1D6H9X6	A0A1D6H9X6	43	55	yes	yes	2	0.0096144	84.352
AVDNSGTVVGIK	FQVEYATKAVDNSGTV	SGTVVGIKCKDGIVLG	K	A	V	I	K	C	1	0	1	1	0	0	0	2	0	1	0	1	0	0	0	1	1	0	0	3	0	0	12	0	1158.62	A0A1D6G9Q0;A0A1D6G9P9;C0PI81;A0A1D6N969;B6UFQ0;A0A1D6F2F7;A0A1D6F2F6	A0A1D6G9Q0	30	41	no	no	2	1.724e-11	161.25
AVDPGLVYDAAPEDYVK	SGHIDPARAVDPGLVY	AAPEDYVKLMCAMNYT	R	A	V	V	K	L	3	0	0	3	0	0	1	1	0	0	1	1	0	0	2	0	0	0	2	3	0	0	17	0	1820.88	A0A1D6FPN2	A0A1D6FPN2	603	619	yes	yes	2	0.00013368	101.3
AVDSALIK	DFKKDDQKAVDSALIK	AVDSALIKAIEAVLEL	K	A	V	I	K	A	2	0	0	1	0	0	0	0	0	1	1	1	0	0	0	1	0	0	0	1	0	0	8	0	815.475	B6SHW0;B4F9G6	B6SHW0	183	190	yes	no	2	0.011093	121.05
AVDSLVPIGR	EPMQTGLKAVDSLVPI	DSLVPIGRGQRELIIG	K	A	V	G	R	G	1	1	0	1	0	0	0	1	0	1	1	0	0	0	1	1	0	0	0	2	0	0	10	0	1025.59	Q6R987	Q6R987	154	163	yes	yes	2	0.054995	75.509
AVDYLNSLDKVFVNDQFLNWDPENRIK	TFLTNRERAVDYLNSL	WDPENRIKVRIISARA	R	A	V	I	K	V	1	1	4	4	0	1	1	0	0	1	3	2	0	2	1	1	0	1	1	3	0	0	27	2	3251.63	K7VNE0;A0A1D6PEH7;A0A1D6FBU2	K7VNE0	217	243	no	no	4	0.016986	35.228		By matching				By MS/MS
AVEAEETESAETK	SKPQAADKAVEAEETE	ETESAETKIEAAQSS_	K	A	V	T	K	I	3	0	0	0	0	0	5	0	0	0	0	1	0	0	0	1	2	0	0	1	0	0	13	0	1392.63	C4JBB4	C4JBB4	186	198	yes	yes	2	2.2088e-05	141.73
AVEATPESFASFGQVIGASPDGDEFGPHDAQLDLSR	EAKVVKLRAVEATPES	DAQLDLSRGIPRFYIM	R	A	V	S	R	G	5	1	0	4	0	2	3	4	1	1	2	0	0	3	3	4	1	0	0	2	0	0	36	0	3716.72	A0A1D6N7U3	A0A1D6N7U3	69	104	yes	yes	3	2.762e-08	51.595
AVEEGISVIK	FGLGLIARAVEEGISV	EEGISVIKPSGIMVFN	R	A	V	I	K	P	1	0	0	0	0	0	2	1	0	2	0	1	0	0	0	1	0	0	0	2	0	0	10	0	1043.59	A0A1D6FWI8;A0A1D6FWI9;A0A1D6FWI6;A0A1D6FWI3;K7VIL3;A0A1D6FWJ4;A0A1D6FWJ2;Q8W519;A0A1D6FWK0;A0A1D6FWI7	A0A1D6FWI8	290	299	yes	no	2	0.047244	77.288
AVEFDDYCHSHQPPIAFIK	FTDMSIEKAVEFDDYC	QPPIAFIKSEVCGLFG	K	A	V	I	K	S	2	0	0	2	1	1	1	0	2	2	0	1	0	2	2	1	0	0	1	1	0	0	19	0	2273.06	A0A1D6EJ56;A0A1D6EJ39;A0A1D6EJ37;A0A1D6EJ54;A0A1D6EJ58;A0A1D6EJ48;A0A1D6EJ47;A0A1D6EJ50;A0A1D6EJ61;A0A1D6EJ45;A0A1D6QG35;K7V1I3;A0A1D6QG77;A0A1D6QG62;A0A1D6QG29;A0A1D6QG79;A0A1D6QG49;A0A1D6QG50;A0A1D6QG71;A0A1D6QG73;A0A1D6QG34;A0A1D6QG74	A0A1D6QG35	152	170	no	no	3	0.045216	41.088
AVELFIDEK	VLSAANEKAVELFIDE	VELFIDEKISYLDIFK	K	A	V	E	K	I	1	0	0	1	0	0	2	0	0	1	1	1	0	1	0	0	0	0	0	1	0	0	9	0	1062.56	A0A1D6MNI9;A0A1D6MNJ0;A0A1D6FCR1;A0A1D6FCR2	A0A1D6MNI9	410	418	yes	no	1;2	0.00070564	132.01
AVELLAGR	FAVPRGRRAVELLAGR	AVELLAGRESAIAQVI	R	A	V	G	R	E	2	1	0	0	0	0	1	1	0	0	2	0	0	0	0	0	0	0	0	1	0	0	8	0	827.486	A0A1D6H3D4;B7ZY32	A0A1D6H3D4	257	264	yes	no	2	0.026724	98.523
AVENSPFLEK	YITGESKKAVENSPFL	ENSPFLEKLKKRGYEV	K	A	V	E	K	L	1	0	1	0	0	0	2	0	0	0	1	1	0	1	1	1	0	0	0	1	0	0	10	0	1132.58	A0A1D6ES19;A0A1D6ES21;C3UZ63;A0A1D6QKI4;A0A1D6KID1;A0A1D6QKI8;A0A1D6QKI5	A0A1D6ES19	473	482	no	no	2	8.0346e-08	155
AVETDAPVMVK	SFAKLARRAVETDAPV	TDAPVMVKIQELLRGA	R	A	V	V	K	I	2	0	0	1	0	0	1	0	0	0	0	1	1	0	1	0	1	0	0	3	0	0	11	0	1158.6	B6TMW7;A0A1D6MJU6	B6TMW7	11	21	yes	no	2	0.0047353	106.16
AVEVTEFFAGQVKPSFER	PRFTSEEKAVEVTEFF	QVKPSFERALKQSLER	K	A	V	E	R	A	2	1	0	0	0	1	3	1	0	0	0	1	0	3	1	1	1	0	0	3	0	0	18	1	2040.03	A0A1D6KPN3;A0A1D6KPP2;A0A1D6KPN1;A0A1D6KPN0;A0A1D6KPN4;A0A1D6KPN7;A0A1D6KPM8	A0A1D6KPN3	796	813	yes	no	2;3	0.0030339	93.753
AVEYCMIDCQDTCYK	RCRNYYDRAVEYCMID	DCQDTCYKNCTQGA__	R	A	V	Y	K	N	1	0	0	2	3	1	1	0	0	1	0	1	1	0	0	0	1	0	2	1	0	0	15	0	1954.76	A0A1D6NQJ7	A0A1D6NQJ7	207	221	yes	yes	2	1.2933e-46	194.67
AVEYFLK	KVTNHDVKAVEYFLKQ	KAVEYFLKQRCSSNPE	K	A	V	L	K	Q	1	0	0	0	0	0	1	0	0	0	1	1	0	1	0	0	0	0	1	1	0	0	7	0	868.469	B4FLB2;B4F8Z3;A0A1D6PBU4;A0A1D6K0U6;A0A1D6PBU8;A0A1D6K0U7	B4FLB2	170	176	yes	no	2	0.052345	106.42
AVFASGSPFDSVELDGK	AYTWTKGRAVFASGSP	DSVELDGKVLVPGQSN	R	A	V	G	K	V	2	0	0	2	0	0	1	2	0	0	1	1	0	2	1	3	0	0	0	2	0	0	17	0	1724.83	A0A1D6LZR2;B6TVG1;A0A1D6LZR4	A0A1D6LZR2	426	442	yes	no	2	6.8351e-41	164.41							By matching
AVFGEIYPDPVR	AKRINGLRAVFGEIYP	EIYPDPVRVVSVGRKV	R	A	V	V	R	V	1	1	0	1	0	0	1	1	0	1	0	0	0	1	2	0	0	0	1	2	0	0	12	0	1361.7	K7TY03;A0A1D6IVA9;A0A1D6IVB0;A0A1D6IVB3	K7TY03	727	738	no	no	2	0.0057592	95.417
AVFGLPPLRP	LEYTKARRAVFGLPPL	FGLPPLRP________	R	A	V	R	P	-	1	1	0	0	0	0	0	1	0	0	2	0	0	1	3	0	0	0	0	1	0	0	10	1	1065.63	B6TL20	B6TL20	223	232	yes	yes	2	0.04227	87.476
AVFPSIVGRPR	FAGDDAPRAVFPSIVG	PSIVGRPRHTGVMVGM	R	A	V	P	R	H	1	2	0	0	0	0	0	1	0	1	0	0	0	1	2	1	0	0	0	2	0	0	11	1	1197.7	B4F989;A0A1D6LI44;A0A1D6FW13;C0HHR4;B6SI11;A0A1X8C9D1;C0HDZ6;B4FRH8;A0A1D6EHT1;B4FVB1;A0A1D6LAN8;A0A1D6FII5;K7V693;A0A1D6GW08;A0A1D6FII3;A0A1D6G6I0;A0A1D6GVY6;A0A1D6G6H4;B6SZ83;A0A1D6N6H1;A0A1D6H8D7;B4FPG2;P02582	B4F989	31	41	no	no	2	0.03033	93.561
AVFSDLHTADGLK	________________	LHTADGLKSLEAHLAG	M	A	V	L	K	S	2	0	0	2	0	0	0	1	1	0	2	1	0	1	0	1	1	0	0	1	0	0	13	0	1372.7	B6SLK4	B6SLK4	2	14	yes	yes	2	0.0001926	136.01
AVFTVVNQCPFTVWAASVPVGGGR	________________	SVPVGGGRQLNRGESW	-	A	V	G	R	Q	3	1	1	0	1	1	0	3	0	0	0	0	0	2	2	1	2	1	0	6	0	0	24	0	2518.28	P13867	P13867	1	24	yes	yes	2;3	6.088e-08	116.45
AVFVDLEPTVIDEVR	GAGKHVPRAVFVDLEP	PTVIDEVRTGTYRQLF	R	A	V	V	R	T	1	1	0	2	0	0	2	0	0	1	1	0	0	1	1	0	1	0	0	4	0	0	15	0	1700.9	A0A1D6L2U8;A0A1D6L2V2;A0A1D6GIG4;P14641;P14640;B6SPX4;A0A1R3MJR7;A0A1R3MJR2;A0A1D6L2W4;A0A1D6L2V5;A0A1D6GIG0;A0A1D6L2W3;A0A1D6L2V3;A0A1D6L2W2;A0A1D6GIG2;A0A1D6GIG5;A0A1D6L2V4	A0A1D6L2U8	30	44	yes	no	2	9.7358e-05	109.83
AVGEEMGIGFLGLGFQPK	NSHLYQVKAVGEEMGI	LGLGFQPKWALSDIPI	K	A	V	P	K	W	1	0	0	0	0	1	2	5	0	1	2	1	1	2	1	0	0	0	0	1	0	0	18	0	1848.94	A0A1D6LGF2;A0A1D6FV30;A0A1D6FV26;A0A1D6FV29;K7VI04;A0A1D6FV28	K7VI04	176	193	no	no	2	0.00077006	94.922
AVGIWGCK	GKFAVKRKAVGIWGCK	AVGIWGCKDCGKVKAG	K	A	V	C	K	D	1	0	0	0	1	0	0	2	0	1	0	1	0	0	0	0	0	1	0	1	0	0	8	0	889.448	B4FHM5;B4FMW5;A0A1D6QSV7;A0A1D6ECX8;A0A1D6ECX7;A0A1D6ECX6;A0A1D6H156;A0A1D6H157	B4FHM5	51	58	yes	no	2	0.028775	97.068
AVGNAVVDGK	NHIRRLHRAVGNAVVD	GNAVVDGKRLVFGAGS	R	A	V	G	K	R	2	0	1	1	0	0	0	2	0	0	0	1	0	0	0	0	0	0	0	3	0	0	10	0	928.498	C4J5E1;C0PHE1;A0A1D6NDZ3	C4J5E1	166	175	yes	no	2	2.1387e-09	160.77
AVGPVLDGDAVVTINFR	VIVDDSGKAVGPVLDG	AVVTINFRADRMVMLA	K	A	V	F	R	A	2	1	1	2	0	0	0	2	0	1	1	0	0	1	1	0	1	0	0	4	0	0	17	0	1741.94	C0HHU2;A0A1D6N8I1;A0A1D6N8I0;A0A1D6N8I8;A0A1D6N8I9;A0A1D6ML43	C0HHU2	267	283	no	no	2	0.0035784	79.471
AVGQELAVLDEEGR	RKPGSVGRAVGQELAV	AVLDEEGRLVAAGSPG	R	A	V	G	R	L	2	1	0	1	0	1	3	2	0	0	2	0	0	0	0	0	0	0	0	2	0	0	14	0	1484.75	A0A1D6JIH7;A0A1D6JIH8	A0A1D6JIH7	351	364	yes	no	2	1.9844e-07	140.77	By matching
AVHEAQQCLK	ATGEAQRKAVHEAQQC	HEAQQCLKTLETALEG	K	A	V	L	K	T	2	0	0	0	1	2	1	0	1	0	1	1	0	0	0	0	0	0	0	1	0	0	10	0	1182.58	Q9FQA3;A0A1R3QP52	Q9FQA3	125	134	yes	no	2;3	2.9391e-11	166.07
AVHLDPLPFDIER	LKGFEAIKAVHLDPLP	PLPFDIERDLITPTYK	K	A	V	E	R	D	1	1	0	2	0	0	1	0	1	1	2	0	0	1	2	0	0	0	0	1	0	0	13	0	1520.8	A0A1D6NV39;K7VAK5	A0A1D6NV39	633	645	yes	no	2	0.0016529	102.73
AVHPIALAK	TPGGYSARAVHPIALA	VHPIALAKVMQIARMM	R	A	V	A	K	V	3	0	0	0	0	0	0	0	1	1	1	1	0	0	1	0	0	0	0	1	0	0	9	0	918.565	B4FZU9	B4FZU9	277	285	yes	yes	2;3	0.0031542	98.523	By matching
AVIEEFSTDVQTDEDSILNK	TGAESAVRAVIEEFST	DEDSILNKLSTINKCF	R	A	V	N	K	L	1	0	1	3	0	1	3	0	0	2	1	1	0	1	0	2	2	0	0	2	0	0	20	0	2252.07	B6TN48	B6TN48	213	232	yes	yes	2	1.4137e-148	229.48
AVILLQGR	VKFLKPGKAVILLQGR	AVILLQGRFAGRKAVI	K	A	V	G	R	F	1	1	0	0	0	1	0	1	0	1	2	0	0	0	0	0	0	0	0	1	0	0	8	0	868.549	B4FEE3;B4FTA3;A0A1D6GSL8	A0A1D6GSL8	10	17	no	no	2	0.040509	91.626
AVIVSWVTPEEPGPSEVFYGK	TQGDYDGKAVIVSWVT	PSEVFYGKEKLYDQKA	K	A	V	G	K	E	1	0	0	0	0	0	3	2	0	1	0	1	0	1	3	2	1	1	1	4	0	0	21	0	2290.15	B4FR72	B4FR72	69	89	yes	yes	2;3	8.7889e-05	112.58
AVKPVLVAGPK	ATVEFLNKAVKPVLVA	PVLVAGPKLRVAKAGK	K	A	V	P	K	L	2	0	0	0	0	0	0	1	0	0	1	2	0	0	2	0	0	0	0	3	0	0	11	1	1077.69	Q8S4W9	Q8S4W9	252	262	yes	yes	3	0.010204	96.342
AVLAVADLER	ALAEIAVKAVLAVADL	LAVADLERKDVNLDLI	K	A	V	E	R	K	3	1	0	1	0	0	1	0	0	0	2	0	0	0	0	0	0	0	0	2	0	0	10	0	1055.6	B4FS49;B4FQL5;A0A1D6HRM1;A0A1D6FAH0;A0A1D6HRM3;A0A1D6FAH3;A0A1D6HRM5;A0A1D6FAH2	B4FS49	188	197	yes	no	2	0.03865	79.659
AVLDAATIAGLQPLR	YFTDLQRRAVLDAATI	IAGLQPLRLFHETTAT	R	A	V	L	R	L	4	1	0	1	0	1	0	1	0	1	3	0	0	0	1	0	1	0	0	1	0	0	15	0	1507.87	A0A1D6LZY1;A0A1D6LZY7;A0A1D6LZY4;A0A1D6LZX9;A0A1D6LZY0;A0A1D6LZX6;A0A1D6LZX8;A0A1D6LZY6;A0A1D6LZZ1;A0A1D6LZZ0;A0A1D6LZZ2	A0A1D6LZY1	155	169	yes	no	2	0.0038718	84.297
AVLFVPK	VEGQLEFKAVLFVPKR	KAVLFVPKRAPFDLFD	K	A	V	P	K	R	1	0	0	0	0	0	0	0	0	0	1	1	0	1	1	0	0	0	0	2	0	0	7	0	772.485	A0A1D6ES19;A0A1D6ES21;C3UZ63;A0A1D6QKI4;A0A1D6KID1;A0A1D6QKI7;C4J3K8;A0A1D6QKI8;A0A1D6KIC6	A0A1D6ES19	311	317	no	no	2	0.008543	126.68
AVLPQEVEAAR	TKFEEELRAVLPQEVE	PQEVEAARVAVAEGTA	R	A	V	A	R	V	3	1	0	0	0	1	2	0	0	0	1	0	0	0	1	0	0	0	0	2	0	0	11	0	1181.64	B8A046;A0A1D6HDL0;A0A1D6HDL1;A0A1D6HDL4;A0A1D6Q5B1;A0A1D6Q5B2;A0A1D6Q5A9;A0A1D6Q5B0	A0A1D6Q5B1	613	623	no	no	2	0.00087629	134.49
AVLQEITELVDEQLR	ESAGPECKAVLQEITE	ELVDEQLRLESHSVKA	K	A	V	L	R	L	1	1	0	1	0	2	3	0	0	1	3	0	0	0	0	0	1	0	0	2	0	0	15	0	1754.94	A0A1D6GN17;A0A1D6GN20;A0A1D6GN16	A0A1D6GN17	218	232	yes	no	2	0.0001397	110.6
AVLQTDGQLK	VANGLRGRAVLQTDGQ	LQTDGQLKTGRDVAVA	R	A	V	L	K	T	1	0	0	1	0	2	0	1	0	0	2	1	0	0	0	0	1	0	0	1	0	0	10	0	1071.59	A0A1D6NFJ6;A0A1D6NFI2;A0A1D6NFL0;A0A1D6NFL2;A0A1D6NFK0;A0A1D6NFI4;A0A1D6NFJ4;A0A1D6NFK1;A0A1D6NFM6;A0A1D6NFJ2;A0A1D6NFM1;A0A1D6NFN0;A0A1D6NFH9;A0A1D6NFI0;A0A1D6NFN5;A0A1D6NFI9;A0A1D6NFN7;A0A1D6NFH7;A0A1D6NFM7;A0A1D6NFN4;A0A1D6NFP6;A0A1D6NFP3;A0A1D6NFH6;A0A1D6G2B6;A0A1D6G2C8;A0A1D6G2C1;A0A1D6G281;K7V0P3;A0A1D6G288;A0A1D6G2B5;A0A1D6NFH5;A0A1D6G2C9;A0A1D6G292;A0A1D6G286;A0A1D6G2D0;A0A1D6G2A0;A0A1D6G…	A0A1D6NFJ6	1204	1213	yes	no	2	7.0289e-06	151.83
AVLVDHALASGEAEK	SPLMKKIRAVLVDHAL	LASGEAEKDASASVFS	R	A	V	E	K	D	4	0	0	1	0	0	2	1	1	0	2	1	0	0	0	1	0	0	0	2	0	0	15	0	1508.78	A0A1D6E5Z0;A0A1D6E5Y9;C0PMJ0	A0A1D6E5Z0	582	596	yes	no	2;3	1.3759e-56	207.64
AVLVDHALSSGDAER	LPLMQKLRAVLVDHAL	LSSGDAEREPSVFSRI	R	A	V	E	R	E	3	1	0	2	0	0	1	1	1	0	2	0	0	0	0	2	0	0	0	2	0	0	15	0	1538.77	B8A046;A0A1D6HDL0;A0A1D6HDL1;A0A1D6HDL4;A0A1D6Q5B1;A0A1D6Q5B2;A0A1D6Q5A9;A0A1D6Q5B0	A0A1D6Q5B1	582	596	no	no	2;3	3.4368e-27	169.4
AVLVDHALSSGDAEREPSVFSK	LPLMQKLRAVLVDHAL	REPSVFSKITRFEEEL	R	A	V	S	K	I	3	1	0	2	0	0	2	1	1	0	2	1	0	1	1	4	0	0	0	3	0	0	22	1	2313.16	B8A046;A0A1D6HDL0;A0A1D6HDL1;A0A1D6HDL4	B8A046	582	603	yes	no	2;3;4	6.308e-62	163.41	By MS/MS		By matching				By matching
AVLVDHALSSGDAEREPSVFSR	LPLMQKLRAVLVDHAL	REPSVFSRITKFEEEL	R	A	V	S	R	I	3	2	0	2	0	0	2	1	1	0	2	0	0	1	1	4	0	0	0	3	0	0	22	1	2341.17	A0A1D6Q5B1;A0A1D6Q5B2;A0A1D6Q5A9;A0A1D6Q5B0	A0A1D6Q5B1	582	603	yes	no	2;3;4	4.9348e-05	105.01	By MS/MS
AVLVEHALANGDAER	YPLMQKLRAVLVEHAL	LANGDAERAAETSIFA	R	A	V	E	R	A	4	1	1	1	0	0	2	1	1	0	2	0	0	0	0	0	0	0	0	2	0	0	15	0	1563.8	A0A1D6HDL5;A0A1D6HDL7;A0A1D6HDL6	A0A1D6HDL5	598	612	no	no	2	0.00021375	100.23
AVLVQNEPR	ANTMDVGRAVLVQNEP	VLVQNEPRTRLDAGTW	R	A	V	P	R	T	1	1	1	0	0	1	1	0	0	0	1	0	0	0	1	0	0	0	0	2	0	0	9	0	1024.57	A0A1D6FF26	A0A1D6FF26	516	524	yes	yes	2	0.0033899	117.53
AVLWDNEIGSLEVGK	MATINGAKAVLWDNEI	IGSLEVGKKVMLSVAS	K	A	V	G	K	K	1	0	1	1	0	0	2	2	0	1	2	1	0	0	0	1	0	1	0	2	0	0	15	0	1628.84	A0A1D6MTX2	A0A1D6MTX2	77	91	yes	yes	2	6.5461e-05	106.82
AVMDDFAAFVEK	KATKEQLKAVMDDFAA	DFAAFVEKCCKADDKE	K	A	V	E	K	C	3	0	0	2	0	0	1	0	0	0	0	1	1	2	0	0	0	0	0	2	0	0	12	0	1341.63	CON__P02768-1	CON__P02768-1	570	581	yes	yes	2	0.0013736	113.24
AVNNVNSVIGPALIGK	YLGKGVSKAVNNVNSV	IGPALIGKDPTAQTEI	K	A	V	G	K	D	2	0	3	0	0	0	0	2	0	2	1	1	0	0	1	1	0	0	0	3	0	0	16	0	1564.89	C0HGV5;P42895;A0A1D6KCB2	C0HGV5	67	82	yes	no	2	9.0981e-13	147.07
AVNNVNSVIGPALIGKDPTAQTEIDNFMVQQLDGTK	YLGKGVSKAVNNVNSV	VQQLDGTKNEWGWCKQ	K	A	V	T	K	N	3	0	4	3	0	3	1	3	0	3	2	2	1	1	2	1	3	0	0	4	0	0	36	1	3796.93	C0HGV5;P42895;A0A1D6KCB2	C0HGV5	67	102	yes	no	3;4	1.6014e-19	69.612
AVNQVWQVGASSTAGAPDK	LQLREGMRAVNQVWQV	STAGAPDKHAFQPDNL	R	A	V	D	K	H	4	0	1	1	0	2	0	2	0	0	0	1	0	0	1	2	1	1	0	3	0	0	19	0	1884.93	A0A1D6PY63	A0A1D6PY63	293	311	yes	yes	2	3.6885e-72	178.1
AVNQVWQVGASSTGGAPDK	LQLRKGMKAVNQVWQV	STGGAPDKHAFQADNL	K	A	V	D	K	H	3	0	1	1	0	2	0	3	0	0	0	1	0	0	1	2	1	1	0	3	0	0	19	0	1870.92	A0A1D6KJM7	A0A1D6KJM7	155	173	yes	yes	2;3	5.0113e-89	193.71
AVQAAMDWACGPGR	AADDADQKAVQAAMDW	DWACGPGRADCTAIQP	K	A	V	G	R	A	4	1	0	1	1	1	0	2	0	0	0	0	1	0	1	0	0	1	0	1	0	0	14	0	1488.66	A0A1D6ICM3;B6UBU1;A0A1D6ICL9;A0A1D6ICM0;A0A1D6ICM1	A0A1D6ICM3	407	420	yes	no	2	3.8593e-06	125.33
AVQEEDELPPEK	NLAIKYNKAVQEEDEL	EDELPPEKLAIANVGR	K	A	V	E	K	L	1	0	0	1	0	1	4	0	0	0	1	1	0	0	2	0	0	0	0	1	0	0	12	0	1382.66	A0A1D6FBE8;A0A1D6FBE9;A0A1D6FBE2;A0A1D6FBE3;A0A1D6MQ90;A0A1D6MQ88;B4FLQ8;A0A1D6QI81;A0A1D6LGD1;A0A1D6GLV9	A0A1D6FBE8	129	140	yes	no	2	0.0098846	83.204
AVQSGDVSLK	SPHSFNRRAVQSGDVS	QSGDVSLKIIYCGVCY	R	A	V	L	K	I	1	0	0	1	0	1	0	1	0	0	1	1	0	0	0	2	0	0	0	2	0	0	10	0	1002.53	B4FBW5;A0A1D6NT65	B4FBW5	31	40	yes	no	2	0.0031388	110.84
AVSGNLCR	LTSSEAEKAVSGNLCR	AVSGNLCRCTGYRPIV	K	A	V	C	R	C	1	1	1	0	1	0	0	1	0	0	1	0	0	0	0	1	0	0	0	1	0	0	8	0	875.428	O23888;A0A1D6GFU8;A0A1D6GFU1;A0A1D6GFU3;A0A1D6GFT7;A0A1D6GFT8;A0A1D6GFT6;A0A1D6GFV0;A0A1D6GFV9;A0A1D6L748;A0A1D6L762;A0A1D6L755;A0A1D6L793;A0A1D6L750;A0A1D6L779;A0A1D6L783;A0A1D6L791;A0A1D6L787;A0A1D6L770;A0A1D6L792;A0A1D6L775;A0A1D6L760;A0A1D6L768;A0A1D6L766;A0A1D6L718;A0A1D6L719;A0A1D6L715;A0A1D6L720;A0A1D6L721;A0A1D6L723;A0A1D6L727;A0A1D6L739;A0A1D6L738;A0A1D6L725;O23887;A0A1D6L733;A0A1D6L734;…	A0A1D6L727	156	163	no	no	2	0.011463	122.74
AVSNVNNIIGPAIVGK	YLGKGVLKAVSNVNNI	IGPAIVGKDPTEQVEI	K	A	V	G	K	D	2	0	3	0	0	0	0	2	0	3	0	1	0	0	1	1	0	0	0	3	0	0	16	0	1564.89	P26301;K7V794;A0A1D6NVW3	P26301	67	82	yes	no	2	4.0191e-45	178.67
AVSVVNSSSEK	GPDRSGPRAVSVVNSS	VVNSSSEKLGGATVVA	R	A	V	E	K	L	1	0	1	0	0	0	1	0	0	0	0	1	0	0	0	4	0	0	0	3	0	0	11	0	1105.56	A0A1D6JGY6;A0A1D6JGY3;C0P3Y1;A0A1D6JGY4;A0A1D6DUY2;A0A1D6JGY9	A0A1D6JGY6	454	464	yes	no	2	0.0030144	113.67
AVSYEEGEQFAK	KCDLSHRRAVSYEEGE	EEGEQFAKEHGLVFME	R	A	V	A	K	E	2	0	0	0	0	1	3	1	0	0	0	1	0	1	0	1	0	0	1	1	0	0	12	0	1356.62	A0A1D6HBS0;A0A1D6HBR7;A0A1D6Q3U1;O50019;B4FL36;A0A1D6HBR3;A0A1D6Q3U2;P49103;P49104	P49103	82	93	no	no	2	2.4445e-07	153.49
AVTDIVDGEKPTSEEFLQNLIAVTAALDLAVTK	STPAIFVKAVTDIVDG	ALDLAVTKVVDFISGK	K	A	V	T	K	V	5	0	1	3	0	1	3	1	0	2	4	2	0	1	1	1	4	0	0	4	0	0	33	1	3470.84	B4FNZ5;A0A1D6KJW9;A0A1D6KJW8;A0A1D6KJW6;A0A1D6KJX2;A0A1D6KJX0	B4FNZ5	206	238	yes	no	3	5.0873e-13	64.767
AVTDKPTLIK	RAAIKEAKAVTDKPTL	TDKPTLIKVTTTIGFG	K	A	V	I	K	V	1	0	0	1	0	0	0	0	0	1	1	2	0	0	1	0	2	0	0	1	0	0	10	1	1084.65	A0A1D6NVZ7;A0A1D6P5P4;Q7SIC9	A0A1D6NVZ7	308	317	no	no	2	2.2963e-05	152.04
AVTFVDNHDTGSTQAMWPFPSDK	VIGWWPAKAVTFVDNH	MWPFPSDKVMQGYAYI	K	A	V	D	K	V	2	0	1	3	0	1	0	1	1	0	0	1	1	2	2	2	3	1	0	2	0	0	23	0	2550.15	A0A1D6I3N2;A0A1D6I3N3	A0A1D6I3N3	303	325	no	no	2;3	1.4334e-107	195.15
AVTNNLVTLMR	LSESDVDRAVTNNLVT	NNLVTLMRLGFFDGDP	R	A	V	M	R	L	1	1	2	0	0	0	0	0	0	0	2	0	1	0	0	0	2	0	0	2	0	0	11	0	1230.68	K7TSU4;A0A1D6JFG2;A0A1D6JFG4;A0A1D6JFG3;A0A1D6JFG0	K7TSU4	360	370	yes	no	2	2.9414e-20	190.53		By matching
AVVEYCDDGPPVK	SQGNLIGRAVVEYCDD	CDDGPPVKNFISLGGP	R	A	V	V	K	N	1	0	0	2	1	0	1	1	0	0	0	1	0	0	2	0	0	0	1	3	0	0	13	0	1447.67	C0PFG4;A0A1D6JJK8	C0PFG4	108	120	yes	no	2	0.00037076	133.88
AVVIGGGSGFGGNPALIDDLPR	RAHASSIRAVVIGGGS	ALIDDLPRLEIIACYA	R	A	V	P	R	L	2	1	1	2	0	0	0	6	0	2	2	0	0	1	2	1	0	0	0	2	0	0	22	0	2081.09	A0A1D6KCW2	A0A1D6KCW2	50	71	yes	yes	2	2.3496e-41	154.66
AVVIHVPYR	MDVTGSRKAVVIHVPY	VVIHVPYRLRKAFRKI	K	A	V	Y	R	L	1	1	0	0	0	0	0	0	1	1	0	0	0	0	1	0	0	0	1	3	0	0	9	0	1052.61	B6SHM7;A0A1D6N2W0;B4FEF4;A0A1D6N2V9;A0A1D6J2Q6;A0A1D6E3W9;A0A1D6E3W8;B4FZN6	B6SHM7	60	68	no	no	2;3	0.0068717	108.46
AVVLASDVFGYEAPLLR	SGAASSSRAVVLASDV	GYEAPLLRQIADKVAK	R	A	V	L	R	Q	3	1	0	1	0	0	1	1	0	0	3	0	0	1	1	1	0	0	1	3	0	0	17	0	1818.99	B4FY74;Q9ZT66;A0A1D6Q0B6	B4FY74	70	86	yes	no	2	8.18e-53	174.21
AVVLASDVFGYEAPLLRQIADK	SGAASSSRAVVLASDV	LLRQIADKVAKAGYFV	R	A	V	D	K	V	4	1	0	2	0	1	1	1	0	1	3	1	0	1	1	1	0	0	1	3	0	0	22	1	2374.29	B4FY74;A0A1D6Q0B6	B4FY74	70	91	yes	no	3	0.012799	45.916
AVVLGDGDTK	APGPPADKAVVLGDGD	VLGDGDTKAVFVEEGD	K	A	V	T	K	A	1	0	0	2	0	0	0	2	0	0	1	1	0	0	0	0	1	0	0	2	0	0	10	0	973.508	P52580	P52580	177	186	no	no	2	0.048815	76.927
AVVLWNR	GPLSNNRKAVVLWNRQ	KAVVLWNRQGYQATIT	K	A	V	N	R	Q	1	1	1	0	0	0	0	0	0	0	1	0	0	0	0	0	0	1	0	2	0	0	7	0	856.492	A0A1D6KS87;A0A1D6KS85;A0A1D6KS86;A0A1D6KS88	A0A1D6KS88	290	296	no	no	2	0.016009	119.22
AVVQSKPQCLCAALGSDASSSLGGVTIDR	ASCCSQLKAVVQSKPQ	LGGVTIDRSRALGLPA	K	A	V	D	R	S	4	1	0	2	2	2	0	3	0	1	3	1	0	0	1	5	1	0	0	3	0	0	29	1	2946.45	B6TJ40	B6TJ40	70	98	yes	yes	3	1.1045e-12	79.069
AVVQVFEGTSGIDNK	VLEVDGEKAVVQVFEG	GTSGIDNKYTTVQFTG	K	A	V	N	K	Y	1	0	1	1	0	1	1	2	0	1	0	1	0	1	0	1	1	0	0	3	0	0	15	0	1562.79	B6UHI4;B6T9C0;A0A1D6P248;A0A1D6LSP9;A0A1D6P249;A0A1D6P247	B6UHI4	68	82	yes	no	2	2.7909e-204	265.64
AVVVHADPDDLGK	GPHSIIGRAVVVHADP	ADPDDLGKGGHELSKS	R	A	V	G	K	G	2	0	0	3	0	0	0	1	1	0	1	1	0	0	1	0	0	0	0	3	0	0	13	0	1334.68	P11428;B6T056;A0A1D6INM9;A0A1D6INM6;A0A1D6INM8;A0A1D6INM7;A0A1D6PAB8;A0A1D6K367;B4FIC7;B6TIS2;A0A1D6K364;A0A1D6PAB3;P23346;A0A1D6PAB4;A0A1D6PAA9;A0A1D6K362;A0A1D6K361	P11428	114	126	no	no	2;3	1.4774e-20	166.7
AVWIEYDAAK	GGGGGGARAVWIEYDA	WIEYDAAKHRLSVYVA	R	A	V	A	K	H	3	0	0	1	0	0	1	0	0	1	0	1	0	0	0	0	0	1	1	1	0	0	10	0	1164.58	A0A1D6EFW8	A0A1D6EFW8	196	205	yes	yes	2	0.0052069	101.38
AVYSDSDVYIFDDPLSALDAHVGR	KQRVSMARAVYSDSDV	ALDAHVGRQVFDKCIK	R	A	V	G	R	Q	3	1	0	5	0	0	0	1	1	1	2	0	0	1	1	3	0	0	2	3	0	0	24	0	2624.24	A0A1D6DZ46;A0A1D6DZ32;A0A1D6DZ59;A0A1D6DZ67;A0A1D6DZ51;A0A1D6DZ27;A0A1D6DZ43;A0A1D6DZ41;A0A1D6DZ45;A0A1D6DZ57;A0A1D6DZ56;A0A1D6DZ34;A0A1D6DZ58;A0A1D6DZ69;A0A1D6DZ68	A0A1D6DZ46	184	207	yes	no	3	0.00071395	53.033
AVYTFNGIDTDGTVTK	SLDNHCPKAVYTFNGI	DTDGTVTKGGYSTHIV	K	A	V	T	K	G	1	0	1	2	0	0	0	2	0	1	0	1	0	1	0	0	4	0	1	2	0	0	16	0	1700.83	B4FBW5;A0A1D6NT65	B4FBW5	117	132	yes	no	2	7.2366e-111	209.33
AVYYDPETGKEDPSK	TGSLCVRRAVYYDPET	TGKEDPSKNGVCSNFL	R	A	V	S	K	N	1	0	0	2	0	0	2	1	0	0	0	2	0	0	2	1	1	0	2	1	0	0	15	1	1697.78	B4G043;A0A1D6L6S3;A0A1D6L6S5	B4G043	181	195	yes	no	2;3	5.7359e-08	142.57
AWAGKVENLEK	ALQASTLKAWAGKVEN	GKVENLEKARAAFLAR	K	A	W	E	K	A	2	0	1	0	0	0	2	1	0	0	1	2	0	0	0	0	0	1	0	1	0	0	11	1	1243.66	B4FAL9;P08440	B4FAL9	307	317	no	no	2	7.9981e-06	152.67
AWDIALR	IGQGAVIKAWDIALRT	KAWDIALRTMKVGEVA	K	A	W	L	R	T	2	1	0	1	0	0	0	0	0	1	1	0	0	0	0	0	0	1	0	0	0	0	7	0	843.46	A0A1D6M5T3;A0A1D6M5T0;B4G033;A0A1D6M5T1	A0A1D6M5T3	72	78	yes	no	2	0.037369	111.65
AWDLPEADAAALVSSQPASGIVR	FSTEFVSRAWDLPEAD	QPASGIVRASSSPLPA	R	A	W	V	R	A	6	1	0	2	0	1	1	1	0	1	2	0	0	0	2	3	0	1	0	2	0	0	23	0	2323.18	Q84TL7	Q84TL7	152	174	yes	yes	2;3	3.6692e-05	103.35
AWDNLLENK	IRFVLSGRAWDNLLEN	WDNLLENKTAFTTKKD	R	A	W	N	K	T	1	0	2	1	0	0	1	0	0	0	2	1	0	0	0	0	0	1	0	0	0	0	9	0	1101.55	K7TX67;A0A1D6JGC8;A0A1D6JGD2;A0A1D6JGD0;A0A1D6JGC6;A0A1D6JGD6;A0A1D6JGD3;A0A1D6JGC0;A0A1D6JGD7;A0A1D6JGD9;A0A1D6JGE0;A0A1D6DVJ8	K7TX67	849	857	no	no	2	0.00013962	150.27
AWLDEQPPR	AQKQGNYRAWLDEQPP	WLDEQPPRSVVYVSFG	R	A	W	P	R	S	1	1	0	1	0	1	1	0	0	0	1	0	0	0	2	0	0	1	0	0	0	0	9	0	1110.55	B4FAN3;B4FM13	B4FAN3	277	285	yes	no	2	0.0027012	123.86
AWMSDEEFAR	KIIKEDKKAWMSDEEF	MSDEEFARETLAGVNP	K	A	W	A	R	E	2	1	0	1	0	0	2	0	0	0	0	0	1	1	0	1	0	1	0	0	0	0	10	0	1240.52	A0A1D6N521;A0A1D6N522;A0A1D6N517;A0A1D6N518;A0A1D6N528;A0A1D6N526;A0A1D6N524;A0A1D6N527;A0A1D6N516;A0A1D6N523	A0A1D6N521	363	372	yes	no	2	0.01631	89.171
AWNFTDLALPNDLIK	EMSSKAYKAWNFTDLA	ALPNDLIKRGLAKGDP	K	A	W	I	K	R	2	0	2	2	0	0	0	0	0	1	3	1	0	1	1	0	1	1	0	0	0	0	15	0	1729.9	B4FPB2;A0A1D6DVH7;A0A1D6DVH6;A1XCI1;A0A1D6DVH5	B4FPB2	253	267	yes	no	2	0.068283	58.658
AWQDVQAVQPLCNR	DCFDCGTRAWQDVQAV	AVQPLCNRTRDAALAD	R	A	W	N	R	T	2	1	1	1	1	3	0	0	0	0	1	0	0	0	1	0	0	1	0	2	0	0	14	0	1683.82	A0A1D6IE46	A0A1D6IE46	139	152	yes	yes	2	0.00037909	112.62
AWQILEK	YSSDAIERAWQILEKI	RAWQILEKIPGRATGA	R	A	W	E	K	I	1	0	0	0	0	1	1	0	0	1	1	1	0	0	0	0	0	1	0	0	0	0	7	0	886.491	A0A1D6IJP9	A0A1D6IJP9	156	162	yes	yes	2	0.0021094	110.81
AWSAADALR	IFWGSAGRAWSAADAL	WSAADALRSWVDEKRN	R	A	W	L	R	S	4	1	0	1	0	0	0	0	0	0	1	0	0	0	0	1	0	1	0	0	0	0	9	0	959.482	A0A1D6K5Y8	A0A1D6K5Y8	96	104	yes	yes	2	0.0033899	117.53
AWSAADALRSWVDEK	IFWGSAGRAWSAADAL	LRSWVDEKRNYHLSSN	R	A	W	E	K	R	4	1	0	2	0	0	1	0	0	0	1	1	0	0	0	2	0	2	0	1	0	0	15	1	1703.83	A0A1D6K5Y8	A0A1D6K5Y8	96	110	yes	yes	2	0.014656	83.823
AWVDQEALLK	QGRGLVTKAWVDQEAL	VDQEALLKHPAMGLFL	K	A	W	L	K	H	2	0	0	1	0	1	1	0	0	0	2	1	0	0	0	0	0	1	0	1	0	0	10	0	1171.62	A0A1D6LXE6	A0A1D6LXE6	355	364	yes	yes	2	0.00035031	139.43
AWWASLVK	DFTSEKARAWWASLVK	AWWASLVKDFISNGVD	R	A	W	V	K	D	2	0	0	0	0	0	0	0	0	0	1	1	0	0	0	1	0	2	0	1	0	0	8	0	959.523	A0A1D6HXT2;A0A1D6HXT1;A0A1D6HXT8;A0A1D6HXT7;A0A1D6HXT5;A0A1D6HXU0;A0A1D6EMY7;A0A1D6EMY9;A0A1D6EN19;A0A1D6EMX6;A0A1D6EMY1;A0A1D6HXT3;A0A1D6HXV7;A0A1D6HXV3;A0A1D6EMZ2;A0A1D6EN08;A0A1D6EN15;A0A1D6EMX9;A0A1D6EMZ9;A0A1D6EMY0;A0A1D6EMY6;A0A1D6EN21;A0A1D6EMX5;A0A1D6EMZ4;A0A1D6HXU9	A0A1D6HXT2	350	357	no	no	2	0.0356	93.162
AWWDALLAR	VHAYPHVKAWWDALLA	WWDALLARPSVQKVMA	K	A	W	A	R	P	3	1	0	1	0	0	0	0	0	0	2	0	0	0	0	0	0	2	0	0	0	0	9	0	1100.58	B6SZY7;A0A1D6NAQ0;C4J8R3	B6SZY7	194	202	yes	no	2	0.011057	98.582
AWWDALLARPSVQK	VHAYPHVKAWWDALLA	LARPSVQKVMAGMPPD	K	A	W	Q	K	V	3	1	0	1	0	1	0	0	0	0	2	1	0	0	1	1	0	2	0	1	0	0	14	1	1639.88	B6SZY7;A0A1D6NAQ0;C4J8R3	B6SZY7	194	207	yes	no	2	0.011531	90.476
AWWEAIAAR	VAARPHVKAWWEAIAA	WWEAIAARPAFQKTVA	K	A	W	A	R	P	4	1	0	0	0	0	1	0	0	1	0	0	0	0	0	0	0	2	0	0	0	0	9	0	1072.55	P04907	P04907	194	202	yes	yes	2	0.00083079	137.14
AWWEAIAARPAFQK	VAARPHVKAWWEAIAA	AARPAFQKTVAAIPLP	K	A	W	Q	K	T	5	1	0	0	0	1	1	0	0	1	0	1	0	1	1	0	0	2	0	0	0	0	14	1	1643.86	P04907	P04907	194	207	yes	yes	2	0.038118	80.312
AWWEAIVAR	VAARPHVKAWWEAIVA	WWEAIVARPAFQKTVA	K	A	W	A	R	P	3	1	0	0	0	0	1	0	0	1	0	0	0	0	0	0	0	2	0	1	0	0	9	0	1100.58	B4FK84	B4FK84	193	201	yes	yes	2	0.00015524	149.72
AWWEAIVARPAFQK	VAARPHVKAWWEAIVA	VARPAFQKTVAAIPLP	K	A	W	Q	K	T	4	1	0	0	0	1	1	0	0	1	0	1	0	1	1	0	0	2	0	1	0	0	14	1	1671.89	B4FK84	B4FK84	193	206	yes	yes	2	0.00058411	115.37
AWWSGLMER	LDAYPHVKAWWSGLME	WWSGLMERPSVQKVAA	K	A	W	E	R	P	1	1	0	0	0	0	1	1	0	0	1	0	1	0	0	1	0	2	0	0	0	0	9	0	1134.53	B6SKA0;P12653;A0A1D6GAY3	B6SKA0	192	200	yes	no	2	0.00081374	136.57
AWWSGLMERPSVQK	LDAYPHVKAWWSGLME	MERPSVQKVAALMKPS	K	A	W	Q	K	V	1	1	0	0	0	1	1	1	0	0	1	1	1	0	1	2	0	2	0	1	0	0	14	1	1673.83	B6SKA0;P12653;A0A1D6GAY3	B6SKA0	192	205	yes	no	2;3	3.7894e-25	167.03
AYAACEDLPK	GEKFPAGRAYAACEDL	AACEDLPKLGASLHWT	R	A	Y	P	K	L	3	0	0	1	1	0	1	0	0	0	1	1	0	0	1	0	0	0	1	0	0	0	10	0	1136.52	A0A1D6PY63;A0A1D6PY64	A0A1D6PY63	172	181	yes	no	2	0.0015478	144.65
AYADFVPYLWQQK	FTSNNLVRAYADFVPY	VPYLWQQKFAKAMVKM	R	A	Y	Q	K	F	2	0	0	1	0	2	0	0	0	0	1	1	0	1	1	0	0	1	2	1	0	0	13	0	1627.8	A0A1D6IKW1;A0A1D6IKV8;A0A1D6IKW2;A0A1D6IKV9	A0A1D6IKW1	306	318	yes	no	2	0.040589	70.54		By matching			By matching
AYAFLLK	GIDPTLSKAYAFLLKS	KAYAFLLKSICPANTS	K	A	Y	L	K	S	2	0	0	0	0	0	0	0	0	0	2	1	0	1	0	0	0	0	1	0	0	0	7	0	824.48	B4FVT1;A0A1D6LYW3	A0A1D6LYW3	233	239	no	no	2	0.013111	121.68
AYASCEDLPK	GEKFPAGRAYASCEDL	ASCEDLPKLGASLHWT	R	A	Y	P	K	L	2	0	0	1	1	0	1	0	0	0	1	1	0	0	1	1	0	0	1	0	0	0	10	0	1152.51	A0A1D6KJM7	A0A1D6KJM7	37	46	yes	yes	2	1.7804e-17	194.94
AYAYFYPPSNPNFQGLPDEKPPLLVK	PTSKSGQKAYAYFYPP	EKPPLLVKTHGGPTAE	K	A	Y	V	K	T	2	0	2	1	0	1	1	1	0	0	3	2	0	2	6	1	0	0	3	1	0	0	26	1	2964.51	A0A1D6NS99;A0A1D6NS96;A0A1D6NS94;A0A1D6NS97;A0A1D6NS95	A0A1D6NS99	417	442	yes	no	3	0.0023008	44.863
AYDGDNKPEYDQDPHR	________________	EYDQDPHRQALVDWVD	M	A	Y	H	R	Q	1	1	1	4	0	1	1	1	1	0	0	1	0	0	2	0	0	0	2	0	0	0	16	1	1918.81	A0A1D6I3N2	A0A1D6I3N2	2	17	yes	yes	2;3	5.126e-12	142.95
AYDGTDPSKPIYVSVR	ELTAAQLRAYDGTDPS	KPIYVSVRGKVYDVTS	R	A	Y	V	R	G	1	1	0	2	0	0	0	1	0	1	0	1	0	0	2	2	1	0	2	2	0	0	16	1	1766.88	B4FPD1	B4FPD1	12	27	yes	yes	2;3	3.6197e-32	165.24
AYDRNPGLASLLVDPEFAQEIMDR	IFLDRIKKAYDRNPGL	FAQEIMDRQAAWRRVV	K	A	Y	D	R	Q	3	2	1	3	0	1	2	1	0	1	3	0	1	1	2	1	0	0	1	1	0	0	24	1	2719.33	B4FSV6;A0A1D6LJP0;A0A1D6LJP2;A0A1D6LJP4;A0A1D6LJP6	B4FSV6	383	406	yes	no	3	1.5801e-24	134.47
AYDRNPNLANLLVDPEFAQEIIDR	IFLDRIKKAYDRNPNL	FAQEIIDRQAAWRRVV	K	A	Y	D	R	Q	3	2	3	3	0	1	2	0	0	2	3	0	0	1	2	0	0	0	1	1	0	0	24	1	2785.4	A0A1D6N1Z8	A0A1D6N1Z8	382	405	yes	yes	2;3	3.3139e-06	96.504
AYDYLPYFYSR	TLLTSQTKAYDYLPYF	YLPYFYSRVFEYEGSS	K	A	Y	S	R	V	1	1	0	1	0	0	0	0	0	0	1	0	0	1	1	1	0	0	4	0	0	0	11	0	1456.67	A0A1D6J0S0;B4FQK0;A0A1D6J0R8;A0A1D6J0S6;A0A1D6J0S5;A0A1D6J0S7;A0A1D6J0S2	A0A1D6J0S0	380	390	yes	no	2	0.010592	93.623
AYELGLASR	IAASVAAKAYELGLAS	YELGLASRRPRPKDLV	K	A	Y	S	R	R	2	1	0	0	0	0	1	1	0	0	2	0	0	0	0	1	0	0	1	0	0	0	9	0	978.513	A0A1D6NDJ4;A0A1D6NDJ3;A0A1D6NDJ5;A0A1D6LZR2;B6TVG1;A0A1D6LZR4;A0A1D6FQN6;A0A1D6FQN8	A0A1D6NDJ4	561	569	no	no	2	0.0105	99.973
AYFEASTLR	SWPMTRERAYFEASTL	YFEASTLREHGRLCPE	R	A	Y	L	R	E	2	1	0	0	0	0	1	0	0	0	1	0	0	1	0	1	1	0	1	0	0	0	9	0	1056.52	A0A1D6JHK7	A0A1D6JHK7	121	129	yes	yes	2	0.025267	86.882
AYFEEFTELDGK	SYSYEHFKAYFEEFTE	EFTELDGKVKVDY___	K	A	Y	G	K	V	1	0	0	1	0	0	3	1	0	0	1	1	0	2	0	0	1	0	1	0	0	0	12	0	1447.65	C0HI51;A0A1D6NHR8	C0HI51	459	470	yes	no	2	4.9808e-102	241.92
AYFFSGNYDGEQCESGQR	VPLLDEGRAYFFSGNY	EQCESGQRFAVDVAHG	R	A	Y	Q	R	F	1	1	1	1	1	2	2	3	0	0	0	0	0	2	0	2	0	0	2	0	0	0	18	0	2113.84	A0A1D6MR47	A0A1D6MR47	126	143	yes	yes	2	6.513e-129	228.32
AYFSAPSGDAPVALDMGSMGK	KQPLTWHKAYFSAPSG	LDMGSMGKGQAWVNGR	K	A	Y	G	K	G	4	0	0	2	0	0	0	3	0	0	1	1	2	1	2	3	0	0	1	1	0	0	21	0	2070.94	B4F9J1	B4F9J1	619	639	yes	yes	2	1.1195e-50	159.47
AYGAVDAVEWPEGFFR	DIEEARARAYGAVDAV	EWPEGFFRHDIGWRAL	R	A	Y	F	R	H	3	1	0	1	0	0	2	2	0	0	0	0	0	2	1	0	0	1	1	2	0	0	16	0	1812.85	A0A1D6MBC9;B7ZYD3;A0A1D6MBD6;A0A1D6MBD5;A0A1D6MBD8	A0A1D6MBC9	426	441	yes	no	2	5.3791e-05	103.88
AYGGDGGAYYEWSPADLPMLGVASIGAAK	LTPKQPRKAYGGDGGA	VASIGAAKLSLAAGGL	K	A	Y	A	K	L	6	0	0	2	0	0	1	6	0	1	2	1	1	0	2	2	0	1	3	1	0	0	29	0	2886.35	Q84TL7	Q84TL7	14	42	yes	yes	2	0.002379	44.161
AYGMTAFEYHGTDAR	DGGIPFNKAYGMTAFE	EYHGTDARFNRVFNEG	K	A	Y	A	R	F	3	1	0	1	0	0	1	2	1	0	0	0	1	1	0	0	2	0	2	0	0	0	15	0	1688.73	Q06509	Q06509	158	172	yes	yes	2;3	5.1796e-27	168.93
AYLEFFCAK	PGGYVYQKAYLEFFCA	YLEFFCAKEKLDQLIE	K	A	Y	A	K	E	2	0	0	0	1	0	1	0	0	0	1	1	0	2	0	0	0	0	1	0	0	0	9	0	1147.54	Q9SE94;A0A1R3MQ97;A0A1D6L978;A0A1D6L977;A0A1D6L981;A0A1D6L979;A0A1D6L980;A0A1D6N2B1;A0A1D6GER5	Q9SE94	468	476	yes	no	2	0.0047625	113.62
AYLGTTPGAKPK	NIREKHVKAYLGTTPG	TTPGAKPKFWLAFPVS	K	A	Y	P	K	F	2	0	0	0	0	0	0	2	0	0	1	2	0	0	2	0	2	0	1	0	0	0	12	1	1202.67	A0A1D6F5U0;A0A1D6F5U4;A0A1D6F5T2;A0A1D6F5T3;A0A1D6F5T1;A0A1D6F5U7;A0A1D6F5T9;A0A1D6F5T6;A0A1D6F5U1;A0A1D6F5T8;A0A1D6F5U8	A0A1D6F5U0	543	554	no	no	2	3.148e-10	155.26
AYLNEPDFMQMLR	IASDPTTRAYLNEPDF	PDFMQMLREVQRNPSS	R	A	Y	L	R	E	1	1	1	1	0	1	1	0	0	0	2	0	2	1	1	0	0	0	1	0	0	0	13	0	1626.75	A0A1D6HEP1;A0A1D6HEP0;A0A1D6HEP2	A0A1D6HEP1	239	251	yes	no	2	0.013796	80.69
AYLPVEDILGGDEIDK	IGASLIGRAYLPVEDI	LGGDEIDKWLEICDEK	R	A	Y	D	K	W	1	0	0	3	0	0	2	2	0	2	2	1	0	0	1	0	0	0	1	1	0	0	16	0	1745.87	K7VQG5;C0HHT0;A0A1D6FF00;A0A1D6FEZ2;A0A1D6FEZ4	K7VQG5	113	128	yes	no	2	0.004659	80.361
AYLPVQDLLGGEEIDK	IGASLIGRAYLPVQDL	LGGEEIDKWLEICDEN	R	A	Y	D	K	W	1	0	0	2	0	1	2	2	0	1	3	1	0	0	1	0	0	0	1	1	0	0	16	0	1758.9	B8A021;A0A1D6MK68;C0HFU7;A0A1D6MK62	B8A021	44	59	no	no	2	3.7315e-05	121.03
AYNLVMYVQSPETK	GMNIEDGKAYNLVMYV	YVQSPETKDLTVSLTS	K	A	Y	T	K	D	1	0	1	0	0	1	1	0	0	0	1	1	1	0	1	1	1	0	2	2	0	0	14	0	1641.81	C0P4P5;A0A1D6NQF3;A0A1D6NQF5;A0A1D6NQF1	C0P4P5	150	163	yes	no	2	2.1079e-05	135.86
AYNNNLINR	PASIPNARAYNNNLIN	YNNNLINRMLSGRTGT	R	A	Y	N	R	M	1	1	4	0	0	0	0	0	0	1	1	0	0	0	0	0	0	0	1	0	0	0	9	0	1090.55	A0A1D6EXK7	A0A1D6EXK7	312	320	yes	yes	2	6.3547e-47	225.24
AYNSNLVAHLK	GATVDNAKAYNSNLVA	SNLVAHLKSQVGTPRT	K	A	Y	L	K	S	2	0	2	0	0	0	0	0	1	0	2	1	0	0	0	1	0	0	1	1	0	0	11	0	1228.66	A0A1D6JV25	A0A1D6JV25	376	386	yes	yes	2	0.004135	108.7
AYPDYALDMGLITK	TDPAIQYKAYPDYALD	LDMGLITKTQFNRINK	K	A	Y	T	K	T	2	0	0	2	0	0	0	1	0	1	2	1	1	0	1	0	1	0	2	0	0	0	14	0	1569.77	B4FBF2	B4FBF2	289	302	yes	yes	2	0.0011205	98.654
AYPTVNEDYLK	________________	TVNEDYLKAVDKAKRK	K	A	Y	L	K	A	1	0	1	1	0	0	1	0	0	0	1	1	0	0	1	0	1	0	2	1	0	0	11	0	1311.63	B4G031;A0A1D6F521;A0A1D6F519;A0A1D6F788;A0A1D6HUY9	B4G031	4	14	yes	no	2	0.013847	88.155
AYSDEEIIR	LHEKIHKKAYSDEEII	YSDEEIIRILTTRSKA	K	A	Y	I	R	I	1	1	0	1	0	0	2	0	0	2	0	0	0	0	0	1	0	0	1	0	0	0	9	0	1094.52	A0A1D6HKP7;A0A1D6HKP6	A0A1D6HKP7	280	288	yes	no	2	0.0081464	105.52
AYTEIGSENYFK	PWDNIPTRAYTEIGSE	IGSENYFKTRWSSVKT	R	A	Y	F	K	T	1	0	1	0	0	0	2	1	0	1	0	1	0	1	0	1	1	0	2	0	0	0	12	0	1420.65	B4FSG4;A0A1D6MXJ9	B4FSG4	150	161	yes	no	2	0.00012604	142.19
AYVAGPEDSK	VDSFGGLKAYVAGPED	VAGPEDSKAAVVLVAD	K	A	Y	S	K	A	2	0	0	1	0	0	1	1	0	0	0	1	0	0	1	1	0	0	1	1	0	0	10	0	1035.49	A0A1D6FQM1;A0A1D6FQM8;A0A1D6FQM0;A0A1D6FQM6;A0A1D6FQM2;B4FPA0;A0A1D6M3P0;A0A1D6M3P2;A0A1D6M3P3	B4FPA0	31	40	no	no	2	0.001327	122.96
AYVDLILKPSEEDLK	LPVNPAIKAYVDLILK	KPSEEDLKIWPHSFEF	K	A	Y	L	K	I	1	0	0	2	0	0	2	0	0	1	3	2	0	0	1	1	0	0	1	1	0	0	15	1	1731.93	C0PFN4;A0A1D6Q0C9;A0A1D6Q0C7	C0PFN4	129	143	yes	no	2	0.0016071	97.904
AYVSGAASSSR	HDLPGGLRAYVSGAAS	SGAASSSRAVVLASDV	R	A	Y	S	R	A	3	1	0	0	0	0	0	1	0	0	0	0	0	0	0	4	0	0	1	1	0	0	11	0	1054.5	B4FY74;Q9ZT66;A0A1D6Q0B6	B4FY74	59	69	yes	no	2	6.3249e-16	172.21	By matching		By MS/MS	By MS/MS
AYVSGMQQSSK	RLELARMRAYVSGMQQ	SGMQQSSKGSGSRPSS	R	A	Y	S	K	G	1	0	0	0	0	2	0	1	0	0	0	1	1	0	0	3	0	0	1	1	0	0	11	0	1184.55	A0A1D6EIX6	A0A1D6EIX6	495	505	yes	yes	2	0.010292	102.06
AYYASGAPGHCR	FNLTAPGRAYYASGAP	SGAPGHCRRGQKLWVD	R	A	Y	C	R	R	3	1	0	0	1	0	0	2	1	0	0	0	0	0	1	1	0	0	2	0	0	0	12	0	1308.57	A0A1D6JL89	A0A1D6JL89	114	125	yes	yes	2;3	0.0012583	118.9	By MS/MS
AYYAVEEVK	KELGIPTKAYYAVEEV	YYAVEEVKENATQKSQ	K	A	Y	V	K	E	2	0	0	0	0	0	2	0	0	0	0	1	0	0	0	0	0	0	2	2	0	0	9	0	1070.53	A0A1D6JGZ6;A0A1D6DUX3;A0A1D6DUX4;A0A1D6JGZ5;A0A1D6DUX6;B4FS63;A0A1D6JGZ8;B4FT82;A0A1D6DUW9;A0A1D6JGZ2;A0A1D6JH00;A0A1D6JGZ9	A0A1D6JGZ6	144	152	yes	no	2	0.00081374	136.57
AYYDGLLASGWAAADAK	DALAAEGKAYYDGLLA	GWAAADAKLLDSAPAD	K	A	Y	A	K	L	6	0	0	2	0	0	0	2	0	0	2	1	0	0	0	1	0	1	2	0	0	0	17	0	1741.83	B4FXX8	B4FXX8	277	293	yes	yes	2	0.009687	51.495
CACNSDVGCDPSK	QQATCAGRCACNSDVG	DVGCDPSKLGADNGKQ	R	C	A	S	K	L	1	0	1	2	3	0	0	1	0	0	0	1	0	0	1	2	0	0	0	1	0	0	13	0	1468.54	A0A1D6HV20	A0A1D6HV20	314	326	yes	yes	2	7.7607e-82	231.07
CADDKPFVPPYQVSK	PTLPLPDKCADDKPFV	VPPYQVSKEKIKSIGI	K	C	A	S	K	E	1	0	0	2	1	1	0	0	0	0	0	2	0	1	3	1	0	0	1	2	0	0	15	1	1749.84	B4G1Y5;A0A1D6H4Q8;A0A1D6H4Q9;A0A1D6H4R0	B4G1Y5	286	300	yes	no	2	5.5504e-18	157.37
CAISVTNEVFGDPCR	EACEGKNRCAISVTNE	EVFGDPCRKVVKDLAV	R	C	A	C	R	K	1	1	1	1	2	0	1	1	0	1	0	0	0	1	1	1	1	0	0	2	0	0	15	0	1723.77	A0A1D6MYX9;A0A1D6MYX1;A0A1D6MYY0;A0A1D6MYX4;A0A1D6MYX6;A0A1D6MYY1;A0A1D6MYY2	A0A1D6MYX9	802	816	yes	no	2	0.012738	75.877
CAISVTNEVFGDPCRK	EACEGKNRCAISVTNE	VFGDPCRKVVKDLAVE	R	C	A	R	K	V	1	1	1	1	2	0	1	1	0	1	0	1	0	1	1	1	1	0	0	2	0	0	16	1	1851.86	A0A1D6MYX9;A0A1D6MYX1;A0A1D6MYY0;A0A1D6MYX4;A0A1D6MYX6;A0A1D6MYY1;A0A1D6MYY2	A0A1D6MYX9	802	817	yes	no	2;3	2.2889e-16	149.22
CAKYYEAGAR	GHDDLGKRCAKYYEAG	KYYEAGARFAKWRAVL	R	C	A	A	R	F	3	1	0	0	1	0	1	1	0	0	0	1	0	0	0	0	0	0	2	0	0	0	10	1	1187.54	B4FWP0;A0A1D6P3C9;A0A1D6P3C3;A0A1D6P3C4;B4FAL9;P08440	B4FAL9	130	139	no	no	3	3.7192e-11	179.81	By MS/MS
CALLYNQETLK				C	A	L	K		1	0	1	0	1	1	1	0	0	0	3	1	0	0	0	0	1	0	1	0	0	0	11	0	1351.68		REV__A0A1D6IYH6			yes	no	2	0.0033597	112.13
CAMTKLQGLTSSLLSQDGK	GYASPAGRCAMTKLQG	SLLSQDGKQLKEAQSI	R	C	A	G	K	Q	1	0	0	1	1	2	0	2	0	0	4	2	1	0	0	3	2	0	0	0	0	0	19	1	2037.02	A0A1D6NYR3	A0A1D6NYR3	157	175	yes	yes	2	0.0020673	90.259	By MS/MS	By MS/MS	By MS/MS	By matching		By matching
CANPIGNSLTEPYTVGHNLLR	GRCTPGQKCANPIGNS	TVGHNLLRAHAEAVDL	K	C	A	L	R	A	1	1	3	0	1	0	1	2	1	1	3	0	0	0	2	1	2	0	1	1	0	0	21	0	2325.15	A0A1D6MUQ1	A0A1D6MUQ1	260	280	yes	yes	3	7.8851e-13	107.15
CASDPSGNVVTQVLDVR	FRQRLTAKCASDPSGN	VTQVLDVRTPNAFDNK	K	C	A	V	R	T	1	1	1	2	1	1	0	1	0	0	1	0	0	0	1	2	1	0	0	4	0	0	17	0	1815.88	B4FHG3	B4FHG3	244	260	yes	yes	2	2.9556e-73	198.98
CASTCQHCEQVEEGGPR	RCADTVERCASTCQHC	QVEEGGPRRYRCLDTH	R	C	A	P	R	R	1	1	0	0	3	2	3	2	1	0	0	0	0	0	1	1	1	0	0	1	0	0	17	0	2003.79	C0HII8;A0A1D6MM88;A0A1D6MM93;A0A1D6MM79;B6TEW3;A0A1D6MM83;A0A1D6MM94;A0A1D6MM95	C0HII8	142	158	yes	no	3	6.1518e-06	113.65
CATALEEAGSDYEIVPINFATAEHK	VMSWNVTRCATALEEA	NFATAEHKSPEHLVRN	R	C	A	H	K	S	5	0	1	1	1	0	4	1	1	2	1	1	0	1	1	1	2	0	1	1	0	0	25	0	2735.27	B6SKA0;P12653	B6SKA0	18	42	yes	no	2;3	2.7737e-76	165.03
CATITPDETR	LKYNVAVKCATITPDE	TITPDETRVKEFKLKS	K	C	A	T	R	V	1	1	0	1	1	0	1	0	0	1	0	0	0	0	1	0	3	0	0	0	0	0	10	0	1162.53	A0A1D6E6B3;A0A1D6E6B4;A0A1D6E6B5;A0A1D6E6B6;K7V067	K7V067	150	159	no	no	2	0.0024821	113.44
CAVDVNAR	SGCSRGPRCAVDVNAR	CAVDVNARCPAELRQD	R	C	A	A	R	C	2	1	1	1	1	0	0	0	0	0	0	0	0	0	0	0	0	0	0	2	0	0	8	0	903.423	P33679;C0P7Y2;P13867	P33679	145	152	no	no	2	0.03054	95.815
CCAAADPHECYAK	TYETTLEKCCAAADPH	DPHECYAKVFDEFKPL	K	C	C	A	K	V	4	0	0	1	3	0	1	0	1	0	0	1	0	0	1	0	0	0	1	0	0	0	13	0	1551.59	CON__P02768-1	CON__P02768-1	384	396	yes	yes	2	1.159e-13	160.22
CCDVPICTR	DKKKRPWKCCDVPICT	CDVPICTRSWPPVCRC	K	C	C	T	R	S	0	1	0	1	3	0	0	0	0	1	0	0	0	0	1	0	1	0	0	1	0	0	9	0	1179.48	C0HII8;A0A1D6MM88;A0A1D6MM93;A0A1D6MM79;B6TEW3;A0A1D6MM89;A0A1D6MM83;A0A1D6MM94	C0HII8	119	127	yes	no	2	0.013467	80.916
CCITAAPYR	ACGPRPGRCCITAAPY	CITAAPYRGISCYRGL	R	C	C	Y	R	G	2	1	0	0	2	0	0	0	0	1	0	0	0	0	1	0	1	0	1	0	0	0	9	0	1110.49	CON__Q14533;CON__Q6NT21;CON__P78385;CON__O43790	CON__O43790	25	33	no	no	2	0.016184	92.051					By MS/MS
CCSPYGAGTFAGADGR	MFDMDEVRCCSPYGAG	TFAGADGRSRLPSDAE	R	C	C	G	R	S	3	1	0	1	2	0	0	4	0	0	0	0	0	1	1	1	1	0	1	0	0	0	16	0	1645.66	B6T4R2	B6T4R2	163	178	yes	yes	2	1.6741e-51	191.89
CCTESLVNR	PVSEKVTKCCTESLVN	CTESLVNRRPCFSALT	K	C	C	N	R	R	0	1	1	0	2	0	1	0	0	0	1	0	0	0	0	1	1	0	0	1	0	0	9	0	1137.49	CON__P02769;CON__P02768-1	CON__P02769	499	507	no	no	2	2.2377e-11	193.38
CDADVTSQCPAALQAPGGCDNPCTVFK	GCPKGGPRCDADVTSQ	DNPCTVFKTDQYCCTG	R	C	D	F	K	T	4	0	1	3	4	2	0	2	0	0	1	1	0	1	3	1	2	0	0	2	0	0	27	0	2938.24	A0A1D6KZ34	A0A1D6KZ34	148	174	yes	yes	2;3	1.2759e-54	151.91
CDCYTPAGEPIPTNK	________________	GEPIPTNKRYNAAKIF	M	C	D	N	K	R	1	0	1	1	2	0	1	1	0	1	0	1	0	0	3	0	2	0	1	0	0	0	15	0	1721.74	A0A1D6HJJ5	A0A1D6HJJ5	2	16	yes	yes	2	1.0567e-55	201.72	By MS/MS
CEEAPGCGEWK	APKIDNPKCEEAPGCG	APGCGEWKRPMKQW__	K	C	E	W	K	R	1	0	0	0	2	0	3	2	0	0	0	1	0	0	1	0	0	1	0	0	0	0	11	0	1321.51	A0A1D6J6E9;A0A1D6EBZ2;B4FAK8;B6TNF1	A0A1D6J6E9	302	312	yes	no	2	0.00056111	140.78
CEMEEDEDCYEALLK	SPAYAWVKCEMEEDED	DCYEALLKANIITRSG	K	C	E	L	K	A	1	0	0	2	2	0	5	0	0	0	2	1	1	0	0	0	0	0	1	0	0	0	15	0	1932.74	A0A1D6NDZ0;A0A1D6NDY9	A0A1D6NDZ0	420	434	yes	no	2	0	331.48
CEMEQQNQEYK	EEQLAQLRCEMEQQNQ	EQQNQEYKILLDVKTR	R	C	E	Y	K	I	0	0	1	0	1	3	3	0	0	0	0	1	1	0	0	0	0	0	1	0	0	0	11	0	1485.59	CON__P02533;CON__Q61782;CON__Q04695	CON__P02533	389	399	no	no	2	1.3451e-101	244.71
CENTAMLGER	DAGTVRCRCENTAMLG	NTAMLGERKNCNLPGI	R	C	E	E	R	K	1	1	1	0	1	0	2	1	0	0	1	0	1	0	0	0	1	0	0	0	0	0	10	0	1179.5	A0A1D6DTB7;C4J2M5;K7TPR9;A0A1D6JI11;A0A1D6DTB6;A0A1D6DTB5;A0A1D6JI10	A0A1D6DTB7	44	53	yes	no	2	0.0013658	122.18
CEPSGDAAYGELR	IVKEFLQRCEPSGDAA	DAAYGELRALLARLHD	R	C	E	L	R	A	2	1	0	1	1	0	2	2	0	0	1	0	0	0	1	1	0	0	1	0	0	0	13	0	1423.6	A0A1D6FWI8;A0A1D6FWI9;A0A1D6FWI1	A0A1D6FWI8	22	34	yes	no	2	0.012221	82.069
CFDGPHCSIR	RPGCECNRCFDGPHCS	DGPHCSIRTPNCTADA	R	C	F	I	R	T	0	1	0	1	2	0	0	1	1	1	0	0	0	1	1	1	0	0	0	0	0	0	10	0	1247.52	C4J5E1;C0PHE1;A0A1D6NDZ3	C4J5E1	96	105	yes	no	2;3	1.9549e-10	172.56
CFENPPVLEPASGGGEVVDDFGGQK	________________	VDDFGGQKAYVSGSAG	R	C	F	Q	K	A	1	0	1	2	1	1	3	5	0	0	1	1	0	2	3	1	0	0	0	3	0	0	25	0	2604.18	B4FTK9;A0A1D6FN66;A0A1D6FN67;A0A1D6FN68	B4FTK9	6	30	yes	no	2	3.7804e-06	90.378
CFGYMVSK	SFKDSACRCFGYMVSK	CFGYMVSKKKYIYTID	R	C	F	S	K	K	0	0	0	0	1	0	0	1	0	0	0	1	1	1	0	1	0	0	1	1	0	0	8	0	990.43	B4FQX1;P80607;C0P439;A0A1D6F125;B4G039;A0A1D6GLV5;A0A1D6GLV6	B4G039	95	102	no	no	2	0.022276	101.72
CGAYTQVVWR	NTCAAGKKCGAYTQVV	AYTQVVWRGTTSIGCA	K	C	G	W	R	G	1	1	0	0	1	1	0	1	0	0	0	0	0	0	0	0	1	1	1	2	0	0	10	0	1238.59	A0A1D6HRU4	A0A1D6HRU4	124	133	yes	yes	2	1.5805e-09	138.25
CGIAMEPLYPVK	NVRVRAGKCGIAMEPL	MEPLYPVKEGPNPPPG	K	C	G	V	K	E	1	0	0	0	1	0	1	1	0	1	1	1	1	0	2	0	0	0	1	1	0	0	12	0	1376.68	A0A1D6LPA2;A0A1D6LPA1	A0A1D6LPA2	366	377	yes	no	2	0.0029537	106.67
CGIAMMASYPTK	NVNASTGKCGIAMMAS	MMASYPTKKGANPPRP	K	C	G	T	K	K	2	0	0	0	1	0	0	1	0	1	0	1	2	0	1	1	1	0	1	0	0	0	12	0	1328.59	A0A1D6DU44;C4IZ54;A0A1D6DU45;A0A1D6DU42;B4FS90	B4FS90	356	367	no	no	2	0.00078295	134.49	By MS/MS						By matching
CGIAMMASYPTKK	NVNASTGKCGIAMMAS	MASYPTKKGANPPRPS	K	C	G	K	K	G	2	0	0	0	1	0	0	1	0	1	0	2	2	0	1	1	1	0	1	0	0	0	13	1	1456.69	A0A1D6DU44;C4IZ54;A0A1D6DU45;A0A1D6DU42;B4FS90	B4FS90	356	368	no	no	2;3	7.0674e-29	190.66	By MS/MS		By MS/MS		By MS/MS		By MS/MS
CGIAVEPSYPLK	NIKASSGKCGIAVEPS	VEPSYPLKKGANPPNP	K	C	G	L	K	K	1	0	0	0	1	0	1	1	0	1	1	1	0	0	2	1	0	0	1	1	0	0	12	0	1332.67	A0A1D6JG13;K7TP58;A0A1D6JG12;A0A1D6JG19;C4J639;A0A1D6DW41;A0A1D6DW37;A0A1D6DW35;A0A1D6DW31;A0A1D6PEZ3;A0A1D6MHR4;A0A1D6DW38	A0A1D6JG13	312	323	no	no	2	0.00082386	134.13	By MS/MS		By matching		By MS/MS		By matching
CGIAVEPSYPLKK	NIKASSGKCGIAVEPS	EPSYPLKKGANPPNPG	K	C	G	K	K	G	1	0	0	0	1	0	1	1	0	1	1	2	0	0	2	1	0	0	1	1	0	0	13	1	1460.77	A0A1D6JG13;K7TP58;A0A1D6JG12;A0A1D6JG19;C4J639	A0A1D6JG13	312	324	yes	no	2;3	2.7213e-23	172.17	By MS/MS		By matching		By matching		By MS/MS
CGINYQPPSVVPGGDLAK	DWCPTGFKCGINYQPP	VPGGDLAKVQRAVCMI	K	C	G	A	K	V	1	0	1	1	1	1	0	3	0	1	1	1	0	0	3	1	0	0	1	2	0	0	18	0	1870.92	A0A1D6L2U8;A0A1D6L2V2;A0A1D6GIG4;P14641;P14640;B6SPX4;A0A1R3MJR7;A0A1R3MJR2;A0A1D6L2W4;A0A1D6L2V5;A0A1D6GIG0;A0A1D6EZF7;A0A1D6IHN6;A0A1D6L2V1;A0A1D6IHN5;A0A1D6EZF6;A0A1D6GIG1;A0A1D6L2V0;A0A1D6IHN8;A0A1D6L2V9;A0A1D6L2U9;Q546I4;Q02245;P33627;C0PKT5	A0A1D6L2U8	318	335	no	no	2	0.023474	60.669
CGLSDTTAACK	QALGLSKRCGLSDTTA	SDTTAACKGNSTSILK	R	C	G	C	K	G	2	0	0	1	2	0	0	1	0	0	1	1	0	0	0	1	2	0	0	0	0	0	11	0	1182.5	A0A1D6GTY3;B6UB28;B4FEX7;A0A1D6GTY0;A0A1D6LPB9	A0A1D6LPB9	93	103	no	no	2	6.3204e-20	187.42
CGMPGAYACSDPASSLSWDGIHLTEAAYR	YNYQNGARCGMPGAYA	HLTEAAYRKIADGWVS	R	C	G	Y	R	K	5	1	0	2	2	0	1	3	1	1	2	0	1	0	2	4	1	1	2	0	0	0	29	0	3142.36	A0A1D6NV48	A0A1D6NV48	376	404	yes	yes	3	9.5156e-13	100.94
CGMSGASACSSPASHLSWDGIHLTEAAYK	YNYQNSARCGMSGASA	HLTEAAYKQITDGWLN	R	C	G	Y	K	Q	5	0	0	1	2	0	1	3	2	1	2	1	1	0	1	6	1	1	1	0	0	0	29	0	3050.33	C0PBS1	C0PBS1	319	347	yes	yes	3	4.2777e-50	142.41
CGPCNSFVR	TPCAPRPRCGPCNSFV	GPCNSFVR________	R	C	G	V	R	-	0	1	1	0	2	0	0	1	0	0	0	0	0	1	1	1	0	0	0	1	0	0	9	0	1095.46	CON__Q9UE12;CON__Q15323;CON__A2A5Y0	CON__Q9UE12	408	416	yes	no	2	0.007416	107.21
CGQPSQTLYHVPR	SSSKCLKKCGQPSQTL	QTLYHVPRSFLQPGSN	K	C	G	P	R	S	0	1	0	0	1	2	0	1	1	0	1	0	0	0	2	1	1	0	1	1	0	0	13	0	1541.74	B8A0V4;A0A1D6JWI9;A0A1D6JWI8;A0A1D6JWJ0;A0A1D6JWI7;A0A1D6JWK4;A0A1D6JWJ1;C0HEV0	B8A0V4	699	711	yes	no	3	0.0013259	92.792
CGSNGVGQSDGGPFYVVYPLDGLDHIAR	VRVPFRCRCGSNGVGQ	DGLDHIAREVFGGFVT	R	C	G	A	R	E	1	1	1	3	1	1	0	6	1	1	2	0	0	1	2	2	0	0	2	3	0	0	28	0	2949.37	A0A1D6JMW2	A0A1D6JMW2	98	125	yes	yes	3	1.0486e-07	77.401
CGTDGNFSEGEMVPFGPIALSPSSGVLNYGQGLFEGLK	TDYMYIAKCGTDGNFS	QGLFEGLKAYKKTDGS	K	C	G	L	K	A	1	0	2	1	1	1	3	8	0	1	4	1	1	3	3	4	1	0	1	2	0	0	38	0	3930.84	A0A1D6K835;A0A1D6K836;B4FQ91;A0A1D6K833;A0A1D6K838;A0A1D6K832	A0A1D6K835	88	125	yes	no	3	0.055664	20.213
CGTELDHGVAAVGYGVTADGTK	SEGVFSGRCGTELDHG	GVTADGTKYWLVKNSW	R	C	G	T	K	Y	3	0	0	2	1	0	1	5	1	0	1	1	0	0	0	0	3	0	1	3	0	0	22	0	2177.01	A0A1D6KMS8;A0A1D6KMS9	A0A1D6KMS8	176	197	yes	no	2;3	0.004541	56.48	By matching
CGTELDHGVAAVGYGVTADGTKYWLVK	SEGVFSGRCGTELDHG	GTKYWLVKNSWGPEWG	R	C	G	V	K	N	3	0	0	2	1	0	1	5	1	0	2	2	0	0	0	0	3	1	2	4	0	0	27	1	2866.4	A0A1D6KMS8;A0A1D6KMS9	A0A1D6KMS8	176	202	yes	no	3	1.0407e-22	131.26			By MS/MS
CGTYLDHGVTVVGYGSEGGK	SSGIFDGRCGTYLDHG	GYGSEGGKDYWIVKNS	R	C	G	G	K	D	0	0	0	1	1	0	1	6	1	0	1	1	0	0	0	1	2	0	2	3	0	0	20	0	2054.94	A0A1D6LPA2	A0A1D6LPA2	315	334	yes	yes	2;3	5.0898e-73	183.39
CGTYLDHGVTVVGYGSEGGKDYWIVK	SSGIFDGRCGTYLDHG	GKDYWIVKNSWGTQWG	R	C	G	V	K	N	0	0	0	2	1	0	1	6	1	1	1	2	0	0	0	1	2	1	3	4	0	0	26	1	2859.35	A0A1D6LPA2	A0A1D6LPA2	315	340	yes	yes	3;4	1.9586e-15	121.65	By matching		By MS/MS		By matching	By matching	By matching
CGVDSMVSTVSAVHASKE	RGSNVRNKCGVDSMVS	SAVHASKE________	K	C	G	K	E	-	2	0	0	1	1	0	1	1	1	0	0	1	1	0	0	4	1	0	0	4	0	0	18	1	1862.85	Q10716;B4FX40	Q10716	354	371	yes	no	2;3	8.2483e-08	124.45	By MS/MS		By MS/MS		By matching		By MS/MS
CHCPEDIEMIYK	TLDEIADRCHCPEDIE	EDIEMIYKIIQHMAAN	R	C	H	Y	K	I	0	0	0	1	2	0	2	0	1	2	0	1	1	0	1	0	0	0	1	0	0	0	12	0	1593.66	B4FQC6;A0A1D6I642;C0PAU7	C0PAU7	565	576	no	no	2;3	0.00026846	122.69
CHDADLPYTIDLK	GTVDEWVRCHDADLPY	LPYTIDLKSAIKYHRN	R	C	H	L	K	S	1	0	0	3	1	0	0	0	1	1	2	1	0	0	1	0	1	0	1	0	0	0	13	0	1559.73	A0A1D6HY96;B4FRC3	A0A1D6HY96	381	393	yes	no	2;3	1.0604e-20	167.73
CIADSDVITQVIEEK	LFNGGDGKCIADSDVI	ITQVIEEKFPTPSLVT	K	C	I	E	K	F	1	0	0	2	1	1	2	0	0	3	0	1	0	0	0	1	1	0	0	2	0	0	15	0	1718.84	B4FT31;A0A1D6FVK9;A0A1D6FVK7	B4FT31	71	85	yes	no	2	1.6491e-26	165.89
CIFLTSPNNPDGSVINDEDLLK	VVEQEMPKCIFLTSPN	INDEDLLKILDLPILV	K	C	I	L	K	I	0	0	3	3	1	0	1	1	0	2	3	1	0	1	2	2	1	0	0	1	0	0	22	0	2460.18	B4FAW7	B4FAW7	214	235	yes	yes	2	0.00037545	81.017
CIFQEEDGEGILGVRLSK	AARDADYRCIFQEEDG	ILGVRLSKDLTTTAGH	R	C	I	S	K	D	0	1	0	1	1	1	3	3	0	2	2	1	0	1	0	1	0	0	0	1	0	0	18	1	2049.02	A0A1D6NNW3	A0A1D6NNW3	300	317	yes	yes	2;3	0.0033513	102.29	By MS/MS	By MS/MS	By matching	By matching	By MS/MS	By MS/MS	By MS/MS
CIMSNQGVWYLDHLDVPWEDVYSGEPLAGISDR	KVVAKGFRCIMSNQGV	PLAGISDREQQKLVLG	R	C	I	D	R	E	1	1	1	4	1	1	2	3	1	2	3	0	1	0	2	3	0	2	2	3	0	0	33	0	3820.75	A0A1D6LHI9	A0A1D6LHI9	420	452	yes	yes	3	0.0039376	32.822
CIQGGYITCDNYPGK	AADCSTLRCIQGGYIT	TCDNYPGKQLDGCDCV	R	C	I	G	K	Q	0	0	1	1	2	1	0	3	0	2	0	1	0	0	1	0	1	0	2	0	0	0	15	0	1744.75	A0A1D6L374	A0A1D6L374	39	53	yes	yes	2	2.392e-32	174.24
CKEQNQVWQEK	PTPKCEKKCKEQNQVW	QNQVWQEKKHFSIDAY	K	C	K	E	K	K	0	0	1	0	1	3	2	0	0	0	0	2	0	0	0	0	0	1	0	1	0	0	11	1	1475.68	A0A1D6ICV7;A0A1D6ICV6	A0A1D6ICV7	210	220	yes	no	2;3	9.194e-253	282.21	By MS/MS		By MS/MS		By MS/MS		By MS/MS
CKEQNQVWQEKK	PTPKCEKKCKEQNQVW	NQVWQEKKHFSIDAYR	K	C	K	K	K	H	0	0	1	0	1	3	2	0	0	0	0	3	0	0	0	0	0	1	0	1	0	0	12	2	1603.78	A0A1D6ICV7;A0A1D6ICV6	A0A1D6ICV7	210	221	yes	no	2;3;4	8.3368e-10	160.18	By MS/MS		By matching				By matching
CLAFTPNGDDSSLGIIGNVQQR	LEISSSIRCLAFTPNG	IIGNVQQRTFEVLYDV	R	C	L	Q	R	T	1	1	2	2	1	2	0	3	0	2	2	0	0	1	1	2	1	0	0	1	0	0	22	0	2361.14	K7UZ64	K7UZ64	417	438	yes	yes	2	1.88e-62	163.11
CLCDLYASPEIFK	DAVQNDLKCLCDLYAS	YASPEIFKAFNISLDQ	K	C	L	F	K	A	1	0	0	1	2	0	1	0	0	1	2	1	0	1	1	1	0	0	1	0	0	0	13	0	1614.74	A0A1D6LPB9	A0A1D6LPB9	65	77	yes	yes	2	8.2036e-06	145.29
CLCDLYATPEIFK	DAVKNDLKCLCDLYAT	YATPEIFKAFNISLDE	K	C	L	F	K	A	1	0	0	1	2	0	1	0	0	1	2	1	0	1	1	0	1	0	1	0	0	0	13	0	1628.76	A0A1D6GTY3;B6UB28;B4FEX7;A0A1D6GTY0	A0A1D6GTY3	65	77	yes	no	2	2.0478e-13	158.34
CLCGPPLADPCK	AYSYQHNRCLCGPPLA	PPLADPCK________	R	C	L	C	K	-	1	0	0	1	3	0	0	1	0	0	2	1	0	0	3	0	0	0	0	0	0	0	12	0	1386.61	A0A1D6LII8	A0A1D6LII8	330	341	yes	yes	2	0.0038675	102.4
CLDWGEAGGPDLIVDDGGDATLLIHEGVK	EYWWCTERCLDWGEAG	LLIHEGVKAEEDYEKT	R	C	L	V	K	A	2	0	0	5	1	0	2	6	1	2	4	1	0	0	1	0	1	1	0	2	0	0	29	0	3021.44	C0PHR4;A0A1D6PTE3;A0A1D6PTE4	C0PHR4	124	152	yes	no	3	1.7675e-16	113.05
CLGIPFHNVR	VTQNVVAKCLGIPFHN	GIPFHNVRLISRRVGG	K	C	L	V	R	L	0	1	1	0	1	0	0	1	1	1	1	0	0	1	1	0	0	0	0	1	0	0	10	0	1211.62	A0A1D6L748;A0A1D6L762;A0A1D6L755;A0A1D6L793;A0A1D6L750;A0A1D6L779;A0A1D6L783;A0A1D6L791;A0A1D6L787;A0A1D6L792;A0A1D6L773;A0A1D6L754;A0A1D6L727;A0A1D6L739;A0A1D6L738;A0A1D6L725;O23887;A0A1D6L733;A0A1D6L734;A0A1D6L736;A0A1D6L729;A0A1D6L742;A0A1D6L745;A0A1D6L737;A0A1D6L740;A0A1D6L731;A0A1D6L735;A0A1D6L724;A0A1D6L749;A0A1D6L782	A0A1D6L727	800	809	no	no	2	0.00255	113.18
CLIQCPSCK	CNARCPHKCLIQCPSC	LIQCPSCKTFCLCDFY	K	C	L	C	K	T	0	0	0	0	3	1	0	0	0	1	1	1	0	0	1	1	0	0	0	0	0	0	9	0	1164.51	A0A1D6N0E4	A0A1D6N0E4	76	84	yes	yes	2	0.00073659	133.99
CLSDAGFFIDEK	FPHEVSVKCLSDAGFF	AGFFIDEKDLSGERSM	K	C	L	E	K	D	1	0	0	2	1	0	1	1	0	1	1	1	0	2	0	1	0	0	0	0	0	0	12	0	1400.63	A0A1D6G797;A0A1D6G7A0;A0A1D6G798;A0A1D6G799	A0A1D6G797	42	53	yes	no	2	0.016541	81.565
CLSDAGFFVDAK	FPPEVPVKCLSDAGFF	AGFFVDAKDLSGQRSM	K	C	L	A	K	D	2	0	0	2	1	0	0	1	0	0	1	1	0	2	0	1	0	0	0	1	0	0	12	0	1328.61	A0A1D6MMW2	A0A1D6MMW2	242	253	yes	yes	2	2.6106e-11	160.52
CMEPVEK	LNMDLFRKCMEPVEKC	KCMEPVEKCLRDAKMD	K	C	M	E	K	C	0	0	0	0	1	0	2	0	0	0	0	1	1	0	1	0	0	0	0	1	0	0	7	0	891.383	K7VJF3;A0A1D6PDJ1;K7VW90;A0A1D6FRP0;A0A1D6KE29;A0A1D6KE28;B6SZ69;A0A1D6JY66;B7ZZ42;A0A1D6MWU7;A0A1D6MWV2	B7ZZ42	319	325	no	no	2	0.0061497	130.77
CNAALYPIFTATGEAQR	WARFAEDKCNAALYPI	TATGEAQRKAVHEAQQ	K	C	N	Q	R	K	4	1	1	0	1	1	1	1	0	1	1	0	0	1	1	0	2	0	1	0	0	0	17	0	1881.9	Q9FQA3;A0A1R3QP52	Q9FQA3	107	123	yes	no	2	0.0015411	90.379
CNDFTAFEPALDTFK	LCHSSGGKCNDFTAFE	EPALDTFKEIEAFLAA	K	C	N	F	K	E	2	0	1	2	1	0	1	0	0	0	1	1	0	3	1	0	2	0	0	0	0	0	15	0	1774.79	K7VYS6;A0A1D6P891	K7VYS6	151	165	yes	no	2	0.001378	91.657
CNYDQCPWER	IDWWPPEKCNYDQCPW	YDQCPWERASVLNLDL	K	C	N	E	R	A	0	1	1	1	2	1	1	0	0	0	0	0	0	0	1	0	0	1	1	0	0	0	10	0	1426.54	A0A1D6MWM9;B6SRR5;A0A1D6MWN2	A0A1D6MWM9	56	65	yes	no	2	0.037695	80.014
CPAELAHGANAGLDIAVR	GGPFGTMKCPAELAHG	AGLDIAVRLLEPIKEE	K	C	P	V	R	L	5	1	1	1	1	0	1	2	1	1	2	0	0	0	1	0	0	0	0	1	0	0	18	0	1833.92	B6TM55;A0A1D6PD08;A0A1D6PD09;A0A1D6PD14;A0A1D6PD13;A0A1D6PD12;A0A1D6PD10	B6TM55	62	79	yes	no	2;3	3.2293e-73	196.01
CPAELRQDGVCNNACPVFK	CAVDVNARCPAELRQD	NNACPVFKKDEYCCVG	R	C	P	F	K	K	2	1	2	1	3	1	1	1	0	0	1	1	0	1	2	0	0	0	0	2	0	0	19	1	2234	P33679;C0P7Y2;P13867	P33679	153	171	no	no	2;3	2.5469e-30	148.36
CPAVGCAIQGR	HGSPLQGRCPAVGCAI	VGCAIQGRCSVHQVPS	R	C	P	G	R	C	2	1	0	0	2	1	0	2	0	1	0	0	0	0	1	0	0	0	0	1	0	0	11	0	1187.55	B6SIR7	B6SIR7	131	141	yes	yes	2	0.023309	82.029
CPGVVSCADILAFAAR	AKASLEARCPGVVSCA	DILAFAARDSVVLTGG	R	C	P	A	R	D	4	1	0	1	2	0	0	1	0	1	1	0	0	1	1	1	0	0	0	2	0	0	16	0	1705.83	B4FVT1	B4FVT1	112	127	yes	yes	2	0.00017128	109.07
CPISILGAEIDR	VDDMKDVKCPISILGA	ILGAEIDRSAPPELLK	K	C	P	D	R	S	1	1	0	1	1	0	1	1	0	3	1	0	0	0	1	1	0	0	0	0	0	0	12	0	1342.69	B4FTK9	B4FTK9	165	176	yes	yes	2	0.00010743	142.97
CPITKEELTMDDIVPVK	RYIEDHGKCPITKEEL	MDDIVPVKTNKAESAT	K	C	P	V	K	T	0	0	0	2	1	0	2	0	0	2	1	2	1	0	2	0	2	0	0	2	0	0	17	1	1987	A0A1D6Q4X5	A0A1D6Q4X5	38	54	yes	yes	2	0.0053781	90.476
CPNRAESPAMDSK	DEGMVAGKCPNRAESP	ESPAMDSKGQSLVLMN	K	C	P	S	K	G	2	1	1	1	1	0	1	0	0	0	0	1	1	0	2	2	0	0	0	0	0	0	13	1	1461.63	B4FNL7	B4FNL7	261	273	yes	yes	2;3	1.221e-53	214.61
CPQGSNPPVANNVRDEDYGVVAR	YRDLLNYKCPQGSNPP	EDYGVVARYMPGFTSR	K	C	P	A	R	Y	2	2	3	2	1	1	1	2	0	0	0	0	0	0	3	1	0	0	1	4	0	0	23	1	2513.17	C0P4S1	C0P4S1	233	255	yes	yes	2;3	1.4647e-05	87.356
CQADPSHWSK	LLVDFFDKCQADPSHW	ADPSHWSKISQGGLQR	K	C	Q	S	K	I	1	0	0	1	1	1	0	0	1	0	0	1	0	0	1	2	0	1	0	0	0	0	10	0	1214.51	A0A1D6P848;C0P6F8;A0A1D6P846;A0A1D6P845;A0A1D6P836;A0A1D6P844	A0A1D6P848	711	720	yes	no	2	0.00015095	131.42
CQAEPSHWSK	LLVDFFDKCQAEPSHW	AEPSHWSKISQGGLQR	K	C	Q	S	K	I	1	0	0	0	1	1	1	0	1	0	0	1	0	0	1	2	0	1	0	0	0	0	10	0	1228.53	P49036	P49036	734	743	yes	yes	2	1.6223e-05	147.62
CQLGDRLNVEVDAAPTVDLNR	EQEVNTLRCQLGDRLN	APTVDLNRVLNETRSQ	R	C	Q	N	R	V	2	2	2	3	1	1	1	1	0	0	3	0	0	0	1	0	1	0	0	3	0	0	21	1	2354.16	CON__Q9UE12;CON__Q15323;CON__A2A5Y0;CON__Q9D646;CON__REFSEQ:XP_986630	CON__Q9UE12	203	223	yes	no	3	0.034118	41.115					By MS/MS
CQMEDRDGRYER	LASYDVVRCQMEDRDG	DRDGRYERRYSAAPVC	R	C	Q	E	R	R	0	3	0	2	1	1	2	1	0	0	0	0	1	0	0	0	0	0	1	0	0	0	12	2	1613.67	Q06509;Q6VWG3	Q06509	94	105	yes	no	2;3	0.020011	92.247	By MS/MS		By matching		By matching		By matching
CRDFLPENCGCK	DKGAIKYRCRDFLPEN	LPENCGCKIH______	R	C	R	C	K	I	0	1	1	1	3	0	1	1	0	0	1	1	0	1	1	0	0	0	0	0	0	0	12	1	1554.64	A0A1D6MMA1;C0PD90;B4FPL1;B4FYK1;A0A1D6MM98	A0A1D6MMA1	68	79	yes	no	2	1.6801e-16	176.99
CSEVAAAALR	AAAADDARCSEVAAAA	EVAAAALRAGGHAVDA	R	C	S	L	R	A	4	1	0	0	1	0	1	0	0	0	1	0	0	0	0	1	0	0	0	1	0	0	10	0	1046.52	A0A1D6FEB9	A0A1D6FEB9	106	115	yes	yes	2	0.0010021	126.39
CSLLTYCPEGSTCCCSWR	SPGPGPTKCSLLTYCP	STCCCSWRVLGFCLSW	K	C	S	W	R	V	0	1	0	0	5	0	1	1	0	0	2	0	0	0	1	3	2	1	1	0	0	0	18	0	2295.88	B4FYA3	B4FYA3	369	386	yes	yes	2;3	1.5996e-06	116.78	By MS/MS		By MS/MS		By matching		By MS/MS
CSPGLDCAYPTGNSLVEPYTAGHNILLAHAEAVDLYNK	TGVFAPGRCSPGLDCA	EAVDLYNKHYKRDDTR	R	C	S	N	K	H	5	0	3	2	2	0	2	3	2	1	5	1	0	0	3	2	2	0	3	2	0	0	38	0	4129.95	P49235;A0A1D6IX59	P49235	264	301	yes	no	4	1.1576e-05	44.503
CSPPEALNK	NIEGDSSKCSPPEALN	SPPEALNKVRKEIVDH	K	C	S	N	K	V	1	0	1	0	1	0	1	0	0	0	1	1	0	0	2	1	0	0	0	0	0	0	9	0	1014.48	B4FIY0;A0A1D6KR27	A0A1D6KR27	465	473	no	no	2	0.0015775	128.6
CSPPVTASTR	GKMYPQYRCSPPVTAS	PPVTASTRAVLTLNSF	R	C	S	T	R	A	1	1	0	0	1	0	0	0	0	0	0	0	0	0	2	2	2	0	0	1	0	0	10	0	1074.51	K7U7F7	K7U7F7	70	79	yes	yes	2	0.027302	83.883
CSQGSNPPVDNNVRDEDYDVVAR	YRDLLNYKCSQGSNPP	EDYDVVARFMPGFTSR	K	C	S	A	R	F	1	2	3	4	1	1	1	1	0	0	0	0	0	0	2	2	0	0	1	4	0	0	23	1	2605.15	C0HHA6	C0HHA6	233	255	yes	yes	3	5.689e-06	111.93
CSSFGDVAGPATDDVTR	AHTVGKARCSSFGDVA	PATDDVTRCVTATCSA	R	C	S	T	R	C	2	1	0	3	1	0	0	2	0	0	0	0	0	1	1	2	2	0	0	2	0	0	17	0	1753.76	A0A1D6E530	A0A1D6E530	211	227	yes	yes	2	4.9465e-64	185.86	By MS/MS		By matching	By matching
CSVFSGLAYEIGPIR	FWLTGGDRCSVFSGLA	AYEIGPIRFVLEPYNG	R	C	S	I	R	F	1	1	0	0	1	0	1	2	0	2	1	0	0	1	1	2	0	0	1	1	0	0	15	0	1667.83	A0A1D6HY96;B4FRC3;A0A1D6HY95	A0A1D6HY96	103	117	yes	no	2	0.002293	87.519
CSVTTSEGIGNTK	TLLHSVDRCSVTTSEG	SEGIGNTKDGYHPVQQ	R	C	S	T	K	D	0	0	1	0	1	0	1	2	0	1	0	1	0	0	0	2	3	0	0	1	0	0	13	0	1352.62	O23888;A0A1D6GFU8;A0A1D6GFU1;A0A1D6GFU3;A0A1D6GFT7;A0A1D6GFT8;A0A1D6GFT6;A0A1D6L748;A0A1D6L762;A0A1D6L755;A0A1D6L793;A0A1D6L750;A0A1D6L779;A0A1D6L770;A0A1D6L775;A0A1D6L760;A0A1D6L768;A0A1D6L718;A0A1D6L719;A0A1D6L715;A0A1D6L720;A0A1D6L721;A0A1D6L723	A0A1D6L748	84	96	no	no	2	9.8278e-44	206.46
CSVTTSEGIGNTR	TLLHSVDRCSVTTSEG	SEGIGNTRDGYHPVQQ	R	C	S	T	R	D	0	1	1	0	1	0	1	2	0	1	0	0	0	0	0	2	3	0	0	1	0	0	13	0	1380.63	A0A1D6L727;A0A1D6L739;A0A1D6L738;A0A1D6L725;O23887;A0A1D6L729	A0A1D6L727	90	102	yes	no	2	3.4873e-54	214.61
CTDTFLGMCGPK	YSGNNKFRCTDTFLGM	FLGMCGPKC_______	R	C	T	P	K	C	0	0	0	1	2	0	0	2	0	0	1	1	1	1	1	0	2	0	0	0	0	0	12	0	1385.58	Q7FU57;P31862	Q7FU57	90	101	yes	no	2	7.3776e-144	217.22
CTDTFLGMCGPKC	YSGNNKFRCTDTFLGM	LGMCGPKC________	R	C	T	K	C	-	0	0	0	1	3	0	0	2	0	0	1	1	1	1	1	0	2	0	0	0	0	0	13	1	1545.61	Q7FU57;P31862	Q7FU57	90	102	yes	no	2	1.8919e-30	154.28	By MS/MS
CTGYRPIVDACK	AVSGNLCRCTGYRPIV	RPIVDACKSFAADVDL	R	C	T	C	K	S	1	1	0	1	2	0	0	1	0	1	0	1	0	0	1	0	1	0	1	1	0	0	12	1	1438.67	O23888;A0A1D6GFU8;A0A1D6GFU1;A0A1D6GFU3;A0A1D6HX79;A0A1D6HX77;A0A1D6HX69;A0A1D6HX65;A0A1D6GFT7;A0A1D6GFT8;A0A1D6GFT6;A0A1D6GFV0;A0A1D6GFV9;A0A1D6L748;A0A1D6L762;A0A1D6L755;A0A1D6L793;A0A1D6L750;A0A1D6L779;A0A1D6L783;A0A1D6L791;A0A1D6L787;A0A1D6L770;A0A1D6L792;A0A1D6L775;A0A1D6L760;A0A1D6L768;A0A1D6L766;A0A1D6L718;A0A1D6L719;A0A1D6L715;A0A1D6L720;A0A1D6L721;A0A1D6L723;A0A1D6HX71;A0A1D6HX73;A0A1D6H…	A0A1D6L748	164	175	no	no	2	3.6362e-16	163.71
CTGYRPIVDTCK	AVSGNLCRCTGYRPIV	RPIVDTCKSFASDVDL	R	C	T	C	K	S	0	1	0	1	2	0	0	1	0	1	0	1	0	0	1	0	2	0	1	1	0	0	12	1	1468.68	A0A1D6L727;A0A1D6L739;A0A1D6L738;A0A1D6L725;O23887;A0A1D6L733;A0A1D6L734;A0A1D6L736;A0A1D6L742;A0A1D6L745;A0A1D6L737;A0A1D6L740;A0A1D6L744	A0A1D6L727	170	181	yes	no	2	5.2361e-26	198.97
CTMLSHYR	GSIGSWSRCTMLSHYR	CTMLSHYRHDVTTVIP	R	C	T	Y	R	H	0	1	0	0	1	0	0	0	1	0	1	0	1	0	0	1	1	0	1	0	0	0	8	0	1066.47	B4F912;C0P3N6;A0A1D6KAR0;A0A1D6KAR7;A0A1D6KAR2;B4FC42;A0A1D6KAR5	B4F912	383	390	yes	no	2	0.0015889	154.49
CTVLNLPR	VKAFPDIKCTVLNLPR	CTVLNLPRVVEETTTK	K	C	T	P	R	V	0	1	1	0	1	0	0	0	0	0	2	0	0	0	1	0	1	0	0	1	0	0	8	0	971.522	B6TS22	B6TS22	227	234	yes	yes	2	0.01173	119.41
CVKPPIIYGDVSRPNPMTVFWSK	WVQSYGSRCVKPPIIY	PMTVFWSKTAQSMTSR	R	C	V	S	K	T	0	1	1	1	1	0	0	1	0	2	0	2	1	1	4	2	1	1	1	3	0	0	23	2	2690.37	B6UF55;A0A1D6KZ65;B8A1R8;A0A1D6GL76;A0A1D6GL75;A0A1D6KGM6;B4G1T4;C0P5Y3;A0A1D6KGM2	C0P5Y3	523	545	no	no	3	0.0007561	64.538	By MS/MS		By matching
CVLASSGFQGDIK	KICDLADKCVLASSGF	SGFQGDIKALQKNLAA	K	C	V	I	K	A	1	0	0	1	1	1	0	2	0	1	1	1	0	1	0	2	0	0	0	1	0	0	13	0	1380.67	A0A1D6I845;A0A1D6I846;B4FRQ7;A0A1D6ESS5;A0A1D6ESS9;A0A1D6ESS7;A0A1D6KJT7	B4FRQ7	54	66	no	no	2	0.0016755	102.52
CVTATCSAPGSGDTLR	PATDDVTRCVTATCSA	PGSGDTLRDLDFLTPA	R	C	V	L	R	D	2	1	0	1	2	0	0	2	0	0	1	0	0	0	1	2	3	0	0	1	0	0	16	0	1651.73	A0A1D6E530	A0A1D6E530	228	243	yes	yes	2	3.8129e-283	277.41
CWEDIFDAISK	GKNYEPHRCWEDIFDA	DIFDAISKAQHLIYIT	R	C	W	S	K	A	1	0	0	2	1	0	1	0	0	2	0	1	0	1	0	1	0	1	0	0	0	0	11	0	1382.62	B8A021;A0A1D6MK68;C0HFU7;Q43270;A0A1D6MK62;K7VQG5;C0HHT0;A0A1D6FF00;A0A1D6FEZ2;A0A1D6FEZ4	B8A021	145	155	no	no	2	0.030415	93.839
CYESYSEDHR	CRDPRWGRCYESYSED	ESYSEDHRIVQAMTEL	R	C	Y	H	R	I	0	1	0	1	1	0	2	0	1	0	0	0	0	0	0	2	0	0	2	0	0	0	10	0	1344.5	A0A1D6L4F1;A0A1D6L4F0	A0A1D6L4F1	220	229	yes	no	2;3	1.6547e-17	195.36
CYESYSEDPK	CRDPRWGRCYESYSED	ESYSEDPKVVQSLTSL	R	C	Y	P	K	V	0	0	0	1	1	0	2	0	0	0	0	1	0	0	1	2	0	0	2	0	0	0	10	0	1276.49	B4F8M8;A0A1D6L4E9;A0A1D6L4E5	B4F8M8	181	190	yes	no	2	5.2416e-11	164.33
CYESYSEDRR	CRDPRWGRCYESYSED	ESYSEDRRLVQNMTEL	R	C	Y	R	R	L	0	2	0	1	1	0	2	0	0	0	0	0	0	0	0	2	0	0	2	0	0	0	10	1	1363.55	A0A1D6GH60;A0A096SXN7;A0A1D6GH63;A0A1D6GH62	A0A1D6GH60	165	174	yes	no	2	0.013058	105.2
DAAASGQAVAFDAR	GGAFVVVRDAAASGQA	QAVAFDAREAAPAAAT	R	D	A	A	R	E	6	1	0	2	0	1	0	1	0	0	0	0	0	1	0	1	0	0	0	1	0	0	14	0	1348.64	A0A1D6FEB9	A0A1D6FEB9	151	164	yes	yes	2	1.2695e-45	193.98
DAADSTLAAYQAAQDIAVK	FKTGAERKDAADSTLA	AAQDIAVKELPPTHPI	K	D	A	V	K	E	7	0	0	3	0	2	0	0	0	1	1	1	0	0	0	1	1	0	1	1	0	0	19	0	1920.94	B6TFS9;A0A1D6QK06;A0A1D6QK04;C4IY62;C0P6T1;A0A1D6EWR8	B6TFS9	149	167	yes	no	2	5.0357e-40	157.62
DAAENTMVAYK	FKTGAERKDAAENTMV	ENTMVAYKAAQDIALA	K	D	A	Y	K	A	3	0	1	1	0	0	1	0	0	0	0	1	1	0	0	0	1	0	1	1	0	0	11	0	1211.55	K7TL05;Q01526;A0A1D6J841;A0A1D6J844;A0A1D6E932;P49106;B7ZYI0;A0A1D6E930;A0A1D6E931;A0A1D6E934	K7TL05	149	159	no	no	1;2	3.2117e-25	194.48
DAAESTMNAYK	FKSGAERKDAAESTMN	ESTMNAYKAAQDIALA	K	D	A	Y	K	A	3	0	1	1	0	0	1	0	0	0	0	1	1	0	0	1	1	0	1	0	0	0	11	0	1199.51	K7U5A5;A0A1Q1A8W7;A0A1D6KXY2;A0A1D6FAI7;A0A1D6HSR2;A0A1D6IHH8;A0A1D6PMN4;A0A1D6MD05;B4FRG1;A0A1D6F6I7;A0A1D6F6I4;A0A1D6F6I5;A0A1D6F6I6;A0A1D6F6I9	K7U5A5	153	163	no	no	2	6.0107e-33	205.52	By matching					By matching
DAAGTGFVPAGQLTSQVLPLIK	FLGLPASKDAAGTGFV	SQVLPLIKGSPKYGGV	K	D	A	I	K	G	3	0	0	1	0	2	0	3	0	1	3	1	0	1	2	1	2	0	0	2	0	0	22	0	2182.2	A0A1D6N6M0	A0A1D6N6M0	249	270	yes	yes	2;3	3.937e-40	148.69
DAAITFLEGVITK	ASRQYPDKDAAITFLE	FLEGVITKLRDTRESR	K	D	A	T	K	L	2	0	0	1	0	0	1	1	0	2	1	1	0	1	0	0	2	0	0	1	0	0	13	0	1376.76	A0A1D6GTE1;B4FTW8;A0A1D6GTD7;A0A1D6KA56;B4FQ29;A0A1D6KA45;A0A1D6GTE4;A0A1D6KA58;A0A1D6KA46;A0A1D6GTE0;A0A1D6GTE9	A0A1D6GTE1	89	101	yes	no	2	0.00078053	119.87
DAALADNQCYVR	QPLCNRTRDAALADNQ	ADNQCYVRVAATDFLA	R	D	A	V	R	V	3	1	1	2	1	1	0	0	0	0	1	0	0	0	0	0	0	0	1	1	0	0	12	0	1394.62	A0A1D6IE46	A0A1D6IE46	155	166	yes	yes	2	4.5437e-43	210.95
DAALNQGVR	TAGNTAEKDAALNQGV	AALNQGVRGYEVVDAI	K	D	A	V	R	G	2	1	1	1	0	1	0	1	0	0	1	0	0	0	0	0	0	0	0	1	0	0	9	0	942.488	A0A1D6HQQ8	A0A1D6HQQ8	256	264	yes	yes	2	2.9396e-22	179.37
DAALVYNQCYVR	YRVCNGTRDAALVYNQ	VYNQCYVRLAPTDFLA	R	D	A	V	R	L	2	1	1	1	1	1	0	0	0	0	1	0	0	0	0	0	0	0	2	2	0	0	12	0	1470.69	A0A1D6IE45	A0A1D6IE45	129	140	yes	yes	2	4.9884e-11	158.56
DAANEALAAFDALLAR	NEEASIARDAANEALA	AFDALLARLPPTDADA	R	D	A	A	R	L	7	1	1	2	0	0	1	0	0	0	3	0	0	1	0	0	0	0	0	0	0	0	16	0	1630.83	B6SK48	B6SK48	107	122	yes	yes	2	0.00047498	98.408
DAAPNLTLR	TGGSEAEKDAAPNLTL	AAPNLTLRGFGFIDRI	K	D	A	L	R	G	2	1	1	1	0	0	0	0	0	0	2	0	0	0	1	0	1	0	0	0	0	0	9	0	969.524	B6THU9;C0PKS1	B6THU9	88	96	yes	no	2	0.0062968	109.83
DAAPSSLADIK	YMIEESVRDAAPSSLA	PSSLADIKKFADAVSV	R	D	A	I	K	K	3	0	0	2	0	0	0	0	0	1	1	1	0	0	1	2	0	0	0	0	0	0	11	0	1086.56	C0PGU8;A0A1D6Q3U9;A0A1D6HBU2;A0A1D6HBU3;A0A1D6HBU4;A0A1D6HBU7	C0PGU8	566	576	no	no	2	0.012695	89.356
DAAPSSLADIKK	YMIEESVRDAAPSSLA	SSLADIKKFADAVSVG	R	D	A	K	K	F	3	0	0	2	0	0	0	0	0	1	1	2	0	0	1	2	0	0	0	0	0	0	12	1	1214.65	C0PGU8;A0A1D6Q3U9;A0A1D6HBU2;A0A1D6HBU3;A0A1D6HBU4;A0A1D6HBU7	C0PGU8	566	577	no	no	2;3	0.0031913	110.8
DAAVVSMNDDLAGEIPVAFIVR	LITHPEIKDAAVVSMN	IPVAFIVRTEGSQVTE	K	D	A	V	R	T	4	1	1	3	0	0	1	1	0	2	1	0	1	1	1	1	0	0	0	4	0	0	22	0	2301.17	B4FQP4;A0A1D6H286;A0A1D6H284	B4FQP4	478	499	yes	no	2	0.00031022	82.56
DAAYNPVAMGVNPK	DETDAFQKDAAYNPVA	VAMGVNPKRGVLDNSY	K	D	A	P	K	R	3	0	2	1	0	0	0	1	0	0	0	1	1	0	2	0	0	0	1	2	0	0	14	0	1445.7	K7UF86	K7UF86	250	263	yes	yes	2	2.6724e-06	139.3
DADFSDVDAVFCCLPHGTTQEIIK	LPRLVAIKDADFSDVD	GTTQEIIKSLPRHLKI	K	D	A	I	K	S	2	0	0	4	2	1	1	1	1	2	1	1	0	2	1	1	2	0	0	2	0	0	24	0	2737.24	B4FAI1	B4FAI1	134	157	yes	yes	3	0.0011215	50.916
DADGWYGVYR	TTVFFHRRDADGWYGV	DGWYGVYRARLTFTDD	R	D	A	Y	R	A	1	1	0	2	0	0	0	2	0	0	0	0	0	0	0	0	0	1	2	1	0	0	10	0	1200.52	A0A1D6GDM6	A0A1D6GDM6	252	261	yes	yes	2	0.00033599	140.17
DADSKFENAVLK	VTEKDLSKDADSKFEN	KFENAVLKKLDGQLGG	K	D	A	L	K	K	2	0	1	2	0	0	1	0	0	0	1	2	0	1	0	1	0	0	0	1	0	0	12	1	1335.67	A0A1D6HN61;A0A1D6HN63	A0A1D6HN61	119	130	yes	no	2;3	3.0718e-17	182.25
DADVLPDAGDSISVLR	DGLTSNIRDADVLPDA	GDSISVLRSRFAASGL	R	D	A	L	R	S	2	1	0	4	0	0	0	1	0	1	2	0	0	0	1	2	0	0	0	2	0	0	16	0	1641.82	A0A1D6MYJ1;A0A1D6LFH4	A0A1D6LFH4	168	183	no	no	2	0.0035315	82.942
DAEALAATDSCSGHGQVFLDGVVGEDGRPGCECNR	SWALRAARDAEALAAT	RPGCECNRCFDGPHCS	R	D	A	N	R	C	4	2	1	4	3	1	3	6	1	0	2	0	0	1	1	2	1	0	0	3	0	0	35	1	3705.58	C4J5E1;C0PHE1;A0A1D6NDZ3	C4J5E1	61	95	yes	no	3;4	2.4528e-18	87.155
DAEAVREDDELK	WTSPYLDKDAEAVRED	VREDDELKLEVAGLKS	K	D	A	L	K	L	2	1	0	3	0	0	3	0	0	0	1	1	0	0	0	0	0	0	0	1	0	0	12	1	1388.64	A0A1D6JHK7	A0A1D6JHK7	244	255	yes	yes	2;3	4.8361e-34	208.08		By matching
DAEAWFNEK	QLAEQNRKDAEAWFNE	AEAWFNEKSKELTTEI	K	D	A	E	K	S	2	0	1	1	0	0	2	0	0	0	0	1	0	1	0	0	0	1	0	0	0	0	9	0	1108.48	CON__P13645;CON__Q148H6;CON__Q7Z3Y7;CON__Q7Z3Z0;CON__Q7Z3Y8	CON__P13645	335	343	yes	no	2	7.0063e-07	170.5		By MS/MS		By MS/MS			By matching
DAEDWFFSK	KMAEKNRKDAEDWFFS	AEDWFFSKTEELNREV	K	D	A	S	K	T	1	0	0	2	0	0	1	0	0	0	0	1	0	2	0	1	0	1	0	0	0	0	9	0	1143.49	CON__Q04695	CON__Q04695	270	278	no	no	2	0.010574	99.788
DAEEDIIPTCR	LEWSLWSRDAEEDIIP	EDIIPTCRELGIGIVA	R	D	A	C	R	E	1	1	0	2	1	0	2	0	0	2	0	0	0	0	1	0	1	0	0	0	0	0	11	0	1317.59	B4FT62;P49249;A0A1D6KKF4;A0A1D6LKC6	B4FT62	190	200	no	no	2	0.0071695	97.452
DAEEGKVEDVDEKEEK	DEDEEEKKDAEEGKVE	DVDEKEEKEKKKKKIK	K	D	A	E	K	E	1	0	0	3	0	0	6	1	0	0	0	3	0	0	0	0	0	0	0	2	0	0	16	2	1847.83	A0A1D6ES19;A0A1D6ES21	A0A1D6ES19	230	245	yes	no	3	0.024141	64.407
DAEEWFFTK	KMAEKNRKDAEEWFFT	AEEWFFTKTEELNREV	K	D	A	T	K	T	1	0	0	1	0	0	2	0	0	0	0	1	0	2	0	0	1	1	0	0	0	0	9	0	1171.52	CON__P02533;CON__Q6IFX2	CON__P02533	301	309	yes	no	2	2.0635e-06	157.99
DAEGQDVLLFIDNIFR	LTVAEHFRDAEGQDVL	LFIDNIFRFTQANSEV	R	D	A	F	R	F	1	1	1	3	0	1	1	1	0	2	2	0	0	2	0	0	0	0	0	1	0	0	16	0	1863.94	P19023;A0A1D6NFC1;A0A1D6FJP9;A0A1D6FJP5;A0A1D6NFC0;A0A1D6FJP6;A0A1D6FJP7;A0A1D6NSS9	P19023	319	334	yes	no	2	0.0033963	83.252
DAESAYWELVIK	KQLISAGKDAESAYWE	AYWELVIKDIQDACKL	K	D	A	I	K	D	2	0	0	1	0	0	2	0	0	1	1	1	0	0	0	1	0	1	1	1	0	0	12	0	1422.7	C0PC61;A0A1D6N2L0;A0A1D6N2K9;B4FRC9	B4FRC9	132	143	no	no	2	4.7856e-06	147.24
DAETGKEAEEAPSEDAAK	TPETEEAKDAETGKEA	APSEDAAKETDVEMKP	K	D	A	A	K	E	5	0	0	2	0	0	5	1	0	0	0	2	0	0	1	1	1	0	0	0	0	0	18	1	1846.81	A0A1D6MVE7;B6TRL2;A0A1D6MVE6	A0A1D6MVE7	124	141	yes	no	3	0.011977	58.98
DAETWFLSK	QMAEKNRRDAETWFLS	AETWFLSKTEELNKEV	R	D	A	S	K	T	1	0	0	1	0	0	1	0	0	0	1	1	0	1	0	1	1	1	0	0	0	0	9	0	1095.52	CON__P08779	CON__P08779	303	311	yes	yes	2	4.8618e-07	145.9
DAFLAAAGYYPAFGR	EANGFYTRDAFLAAAG	GYYPAFGRTGTVDDSK	R	D	A	G	R	T	5	1	0	1	0	0	0	2	0	0	1	0	0	2	1	0	0	0	2	0	0	0	15	0	1588.77	B6TT00	B6TT00	97	111	yes	yes	2	5.4248e-05	126.32
DAFLGSFLYEYSR	CKNYQEAKDAFLGSFL	SFLYEYSRRHPEYAVS	K	D	A	S	R	R	1	1	0	1	0	0	1	1	0	0	2	0	0	2	0	2	0	0	2	0	0	0	13	0	1566.74	CON__P02769	CON__P02769	347	359	yes	yes	2	2.1542e-35	198.52
DAFQLAK	GDGAKLVRDAFQLAKE	RDAFQLAKEKAPCIIF	R	D	A	A	K	E	2	0	0	1	0	1	0	0	0	0	1	1	0	1	0	0	0	0	0	0	0	0	7	0	791.418	A0A1D6HNL5;B4FSV5;A0A1D6HNL9;C0P9N3;A0A1D6LY62;A0A1D6HNL3;A0A1D6LY61;A0A1D6NU47;A0A1D6HNL7;B4FBJ7;A0A1D6LY58	A0A1D6HNL5	259	265	no	no	2	0.048629	108.09
DAGATATLFEVAHGMSPWSLTK	FSLEEWFKDAGATATL	MSPWSLTKNDALYNKT	K	D	A	T	K	N	4	0	0	1	0	0	1	2	1	0	2	1	1	1	1	2	3	1	0	1	0	0	22	0	2289.11	B8A095	B8A095	150	171	yes	yes	2	0.0042123	57.484
DAGGAGMVLANTAANGEELVADAHVLPGSGVGEK	VQKGFVVKDAGGAGMV	PGSGVGEKAGNAMRDY	K	D	A	E	K	A	7	0	2	2	0	0	3	7	1	0	3	1	1	0	1	1	1	0	0	4	0	0	34	0	3176.54	A0A1D6L5J9	A0A1D6L5J9	422	455	yes	yes	3	1.0815e-11	62.519
DAGGAGMVLSNTAANGQELVADAHLLPAAGVGETEGTAIK	VQKGLVVRDAGGAGMV	ETEGTAIKSYVASAPN	R	D	A	I	K	S	9	0	2	2	0	1	3	7	1	1	4	1	1	0	1	1	3	0	0	3	0	0	40	0	3775.87	A0A1D6KWW2	A0A1D6KWW2	417	456	yes	yes	3;4	7.5509e-37	103.77
DAGGFDCHVWAK	GAVYLGRRDAGGFDCH	FDCHVWAKADFITYYE	R	D	A	A	K	A	2	0	0	2	1	0	0	2	1	0	0	1	0	1	0	0	0	1	0	1	0	0	12	0	1361.58	A0A1D6LBY3	A0A1D6LBY3	126	137	yes	yes	2	0.00012835	142.1	By matching
DAGLAAGLLR	FVQDAVRRDAGLAAGL	GLAAGLLRLHFHDCFV	R	D	A	L	R	L	3	1	0	1	0	0	0	2	0	0	3	0	0	0	0	0	0	0	0	0	0	0	10	0	955.545	B4FIC6;A0A1D6N0K1	B4FIC6	70	79	yes	no	2	8.2551e-05	145.9	By MS/MS		By matching	By MS/MS			By matching
DAGLPPYAAVGFSGATGDFIER	VSAIVDFKDAGLPPYA	ATGDFIERHQILSWSF	K	D	A	E	R	H	4	1	0	2	0	0	1	4	0	1	1	0	0	2	2	1	1	0	1	1	0	0	22	0	2210.06	A0A1D6P2K7	A0A1D6P2K7	247	268	yes	yes	2	0.0029424	61.361
DAGLQFSK	LEVQKAFRDAGLQFSK	DAGLQFSKQGVAITQE	R	D	A	S	K	Q	1	0	0	1	0	1	0	1	0	0	1	1	0	1	0	1	0	0	0	0	0	0	8	0	864.434	B4FQC6;A0A1D6I644;A0A1D6I642;A0A1D6I645;C0PAU7;A0A1D6ERL1;A0A1D6ERL2	C0PAU7	268	275	no	no	2	0.011381	120.31
DAGSTASTAIIVGDR	KADSTQTRDAGSTAST	TAIIVGDRLLVANVGD	R	D	A	D	R	L	3	1	0	2	0	0	0	2	0	2	0	0	0	0	0	2	2	0	0	1	0	0	15	0	1432.72	B4FW31;B4FBB9;A0A1X7YHN5;A0A1D6H0Z5;B4FBQ5;A0A1D6H0Z7;A0A1D6H100	B4FW31	113	127	yes	no	2	1.8211e-12	123.72
DAGVIAGLNVLR	DSQRQATKDAGVIAGL	IAGLNVLRIINEPTAA	K	D	A	L	R	I	2	1	1	1	0	0	0	2	0	1	2	0	0	0	0	0	0	0	0	2	0	0	12	0	1196.69	A0A1D6KE29;A0A1D6KE24;A0A1D6KE31;A0A1D6KE25;B7ZZ42;A0A1D6MWU6;A0A1D6MWU7;A0A1D6MWU8	B7ZZ42	164	175	no	no	2	0.00083767	116.03
DAGVIAGLNVLRIINEPTAAAIAYGLDK	DSQRQATKDAGVIAGL	AIAYGLDKKATSVGEK	K	D	A	D	K	K	6	1	2	2	0	0	1	3	0	4	3	1	0	0	1	0	1	0	1	2	0	0	28	1	2837.57	A0A1D6KE29;A0A1D6KE24;A0A1D6KE31;A0A1D6KE25;B7ZZ42;A0A1D6MWU6;A0A1D6MWU7;A0A1D6MWU8	B7ZZ42	164	191	no	no	3	0.0018583	42.885
DAHPSAYSGDFSPAQR	TALSAMRKDAHPSAYS	GDFSPAQRANPGAGSV	K	D	A	Q	R	A	3	1	0	2	0	1	0	1	1	0	0	0	0	1	2	3	0	0	1	0	0	0	16	0	1704.75	A0A1D6PCS6	A0A1D6PCS6	346	361	yes	yes	2;3	5.359e-33	167.69
DAIAAGITSR	SQGIKGLRDAIAAGIT	IAAGITSRDGFPANAD	R	D	A	S	R	D	3	1	0	1	0	0	0	1	0	2	0	0	0	0	0	1	1	0	0	0	0	0	10	0	973.519	A0A1D6KCZ2	A0A1D6KCZ2	123	132	yes	yes	2	0.0077003	96.229
DAIAGYAFGCVGAVAGPTTNLPK	SDTLRLGKDAIAGYAF	GPTTNLPKQGLLGLGR	K	D	A	P	K	Q	5	0	1	1	1	0	0	4	0	1	1	1	0	1	2	0	2	0	1	2	0	0	23	0	2249.12	B4FMW6	B4FMW6	183	205	yes	yes	2	0.00084149	66.467
DAIAQGTGFAANLECNR	TYPVDRVRDAIAQGTG	AANLECNRDADGEAQL	R	D	A	N	R	D	4	1	2	1	1	1	1	2	0	1	1	0	0	1	0	0	1	0	0	0	0	0	17	0	1806.83	A0A1D6IKH3	A0A1D6IKH3	201	217	yes	yes	2	2.6614e-74	200.71
DAIIIGSPDSSHWPVIDPLPSYGR	HLTLSLDKDAIIIGSP	DPLPSYGRGRDLPGKR	K	D	A	G	R	G	1	1	0	3	0	0	0	2	1	4	1	0	0	0	4	4	0	1	1	1	0	0	24	0	2591.3	C0P541;A0A1D6LAC7;A0A1D6LAC5	C0P541	105	128	yes	no	2;3	7.0608e-06	92.01
DAIPENLPPLTADFAEDK	HCIAEVEKDAIPENLP	TADFAEDKDVCKNYQE	K	D	A	D	K	D	3	0	1	3	0	0	2	0	0	1	2	1	0	1	3	0	1	0	0	0	0	0	18	0	1954.95	CON__P02769	CON__P02769	319	336	yes	yes	2;3	2.2175e-05	116.09
DAIPENLPPLTADFAEDKDVCK	HCIAEVEKDAIPENLP	AEDKDVCKNYQEAKDA	K	D	A	C	K	N	3	0	1	4	1	0	2	0	0	1	2	2	0	1	3	0	1	0	0	1	0	0	22	1	2457.17	CON__P02769	CON__P02769	319	340	yes	yes	2	0.00017874	92.805
DAIPNPPKPPLGPPPSFTAFNFEK	SIKPIWARDAIPNPPK	FTAFNFEKSVVEIALD	R	D	A	E	K	S	2	0	2	1	0	0	1	1	0	1	1	2	0	3	8	1	1	0	0	0	0	0	24	1	2577.33	B6TQC0;B4G1P9	B6TQC0	199	222	no	no	2	0.0096789	52.654
DAISMSGGPFFPVELGR	DVLAIAARDAISMSGG	FFPVELGRLDGLISTA	R	D	A	G	R	L	1	1	0	1	0	0	1	3	0	1	1	0	1	2	2	2	0	0	0	1	0	0	17	0	1778.87	B4FYD8	B4FYD8	134	150	yes	yes	2	0.0015475	90.259
DAISQIVGDAK	KLQSESVKDAISQIVG	SQIVGDAKEKNRKFTE	K	D	A	A	K	E	2	0	0	2	0	1	0	1	0	2	0	1	0	0	0	1	0	0	0	1	0	0	11	0	1115.58	B6SIS5;A0A1D6KMQ1	B6SIS5	11	21	yes	no	2	1.0064e-16	179.6
DAITSNSIPAFR	AAAVRACKDAITSNSI	SNSIPAFRGGSIPGVN	K	D	A	F	R	G	2	1	1	1	0	0	0	0	0	2	0	0	0	1	1	2	1	0	0	0	0	0	12	0	1290.66	A0A1D6NM06	A0A1D6NM06	102	113	yes	yes	2	0.00033578	138.42
DAKPNLTLR	TANNTAEKDAKPNLTL	AKPNLTLRGFGFIERV	K	D	A	L	R	G	1	1	1	1	0	0	0	0	0	0	2	1	0	0	1	0	1	0	0	0	0	0	9	1	1026.58	D7NLB3;A0A1D6I695;A0A1D6FP28	D7NLB3	85	93	yes	no	3	0.0022269	112.11
DAKVTSDTVDASPEK				D	A	E	K		2	0	0	3	0	0	1	0	0	0	0	2	0	0	1	2	2	0	0	2	0	0	15	1	1561.75		REV__A0A1D6F4J3			yes	yes	2	0.032223	77.776
DALAESDKITLETAK	EIVQLVGKDALAESDK	KITLETAKLLREDYLA	K	D	A	A	K	L	3	0	0	2	0	0	2	0	0	1	2	2	0	0	0	1	2	0	0	0	0	0	15	1	1603.83	C0PHC0;A0A1D6QS42;A0A1D6QS46;P49087;A0A1D6QS45;A0A1D6QS44;A0A1D6QS47	C0PHC0	500	514	yes	no	2;3	6.7505e-12	147.75
DALDFVAGLQR	EFAGILTRDALDFVAG	DFVAGLQREFRAAVRY	R	D	A	Q	R	E	2	1	0	2	0	1	0	1	0	0	2	0	0	1	0	0	0	0	0	1	0	0	11	0	1203.62	A0A1D6E7V9;P49081	A0A1D6E7V9	33	43	yes	no	2	0.00079841	139.31
DALEAACPGVVSCADIIAFAAR	FELIDAIKDALEAACP	DIIAFAARDASCFLSQ	K	D	A	A	R	D	7	1	0	2	2	0	1	1	0	2	1	0	0	1	1	1	0	0	0	2	0	0	22	0	2276.09	Q9FEQ8;A0A1D6K431	Q9FEQ8	119	140	yes	no	2	0.00079201	76.492
DALLSGK	LEIAEKARDALLSGKF	RDALLSGKFDQVRVNL	R	D	A	G	K	F	1	0	0	1	0	0	0	1	0	0	2	1	0	0	0	1	0	0	0	0	0	0	7	0	702.391	C0HHU2;A0A1D6N8I1;A0A1D6N8I0;A0A1D6N8I8;A0A1D6N8I9;A0A1D6G997;B8A306;P30792;A0A1D6G992;A0A1D6G993;A0A1D6G996	B8A306	412	418	no	no	2	0.062834	92.47
DALLSGKFDQVR	LEIAEKARDALLSGKF	SGKFDQVRVNLPNGDM	R	D	A	V	R	V	1	1	0	2	0	1	0	1	0	0	2	1	0	1	0	1	0	0	0	1	0	0	12	1	1347.71	C0HHU2;A0A1D6N8I1;A0A1D6N8I0;A0A1D6N8I8;A0A1D6N8I9;A0A1D6G997;B8A306;P30792;A0A1D6G992;A0A1D6G993;A0A1D6G996	B8A306	412	423	no	no	2	0.0082128	109.72
DALPNNPSLR	PGGGQTERDALPNNPS	LPNNPSLRGFDVIDAA	R	D	A	L	R	G	1	1	2	1	0	0	0	0	0	0	2	0	0	0	2	1	0	0	0	0	0	0	10	0	1095.57	A5H8G4;A0A1D6MSC0	A5H8G4	100	109	yes	no	2	0.0012825	117.25
DALSAIK	YTPEQLIKDALSAIKE	KDALSAIKETLQGEKL	K	D	A	I	K	E	2	0	0	1	0	0	0	0	0	1	1	1	0	0	0	1	0	0	0	0	0	0	7	0	716.407	B6TAJ3	B6TAJ3	190	196	yes	yes	2	0.0055441	143.11
DALWEFQPK	VSVPALDKDALWEFQP	ALWEFQPKKLGVGDVI	K	D	A	P	K	K	1	0	0	1	0	1	1	0	0	0	1	1	0	1	1	0	0	1	0	0	0	0	9	0	1132.56	A0A1D6H1R5	A0A1D6H1R5	131	139	yes	yes	1;2	0.0035909	116.52
DAMAMLK	RAREFKVKDAMAMLKS	KDAMAMLKSAVLWRKR	K	D	A	L	K	S	2	0	0	1	0	0	0	0	0	0	1	1	2	0	0	0	0	0	0	0	0	0	7	0	778.372	C0P4T2	C0P4T2	261	267	yes	yes	2	0.0074845	128.48
DAPAGEKPEPVK	KKLRKAKKDAPAGEKP	GEKPEPVKTHLRNMII	K	D	A	V	K	T	2	0	0	1	0	0	2	1	0	0	0	2	0	0	3	0	0	0	0	1	0	0	12	1	1236.63	B6SII7;A0A1D6F937;A0A1D6F932;A0A1D6F919;A0A1D6F931;A0A1D6F918;A0A1D6F920;C0PP86;B4FHP4	B6SII7	74	85	yes	no	2	0.0050627	116.71
DAPDNESLAGDGFDTINR	SKNNDAEKDAPDNESL	DGFDTINRVKAAVEKR	K	D	A	N	R	V	2	1	2	4	0	0	1	2	0	1	1	0	0	1	1	1	1	0	0	0	0	0	18	0	1905.83	A0A1D6KK78	A0A1D6KK78	101	118	yes	yes	2	7.2329e-84	202.94
DAPFFEWQEK	VVKYGLIRDAPFFEWQ	PFFEWQEKNMPELLAR	R	D	A	E	K	N	1	0	0	1	0	1	2	0	0	0	0	1	0	2	1	0	0	1	0	0	0	0	10	0	1295.58	A0A1D6EU26;B4FS26;A0A1D6EU23;A0A1D6EU28;A0A1D6EU25;A0A1D6EU24;A0A1D6IPW4;A0A1D6IPX0;B7ZXL4;A0A1D6IPW7;A0A1D6IPW9;A0A1D6IPX1;A0A1D6EU27;B4G168;A0A1D6IPW8	A0A1D6EU26	270	279	yes	no	2	0.00029214	136.5
DAPMFVVGVNEDK	VVISAPSKDAPMFVVG	VVGVNEDKYTSDVNIV	K	D	A	D	K	Y	1	0	1	2	0	0	1	1	0	0	0	1	1	1	1	0	0	0	0	3	0	0	13	0	1419.67	Q09054;A0A1D6LER3;A0A1D6LER1;B4FQW6;A0A1D6LER2;A0A1D6LER4;C4JBS8;P08735;K7UBU0;A0A1D6PWR7	Q09054	129	141	no	no	2	1.1535e-23	155.09
DAPMFVVGVNEDKYTSDVNIVSNASCTTNCLAPLAK	VVISAPSKDAPMFVVG	NCLAPLAKVIHDNFGI	K	D	A	A	K	V	4	0	4	3	2	0	1	1	0	1	2	2	1	1	2	3	3	0	1	5	0	0	36	1	3899.84	Q09054;A0A1D6LER3;A0A1D6LER1;B4FQW6;A0A1D6LER2;A0A1D6LER4;C4JBS8;P08735;K7UBU0;A0A1D6PWR7	Q09054	129	164	no	no	3	8.9061e-14	62.401
DAPMFVVGVNEK	VVISAPSKDAPMFVVG	FVVGVNEKEYKSDINI	K	D	A	E	K	E	1	0	1	1	0	0	1	1	0	0	0	1	1	1	1	0	0	0	0	3	0	0	12	0	1304.64	Q43247;A0A1D6HCF4;K7UGF5	Q43247	129	140	yes	no	2	0.0016184	115.37
DAPPNNPSLHGFQVIDAAK	SANNTAERDAPPNNPS	FQVIDAAKAAVEQSCP	R	D	A	A	K	A	3	0	2	2	0	1	0	1	1	1	1	1	0	1	3	1	0	0	0	1	0	0	19	0	1989.99	B4FU88;A0A1D6MSC4	B4FU88	101	119	yes	no	2	6.0397e-24	142.84
DAPPNNPSLR	VGNLTAEKDAPPNNPS	PPNNPSLRFFDVVDRA	K	D	A	L	R	F	1	1	2	1	0	0	0	0	0	0	1	0	0	0	3	1	0	0	0	0	0	0	10	0	1079.54	A0A1D6LYW3	A0A1D6LYW3	91	100	yes	yes	2	0.0014423	120.63
DAPVIGAFNPVK	QLASLKLKDAPVIGAF	IGAFNPVKGEIVLSQF	K	D	A	V	K	G	2	0	1	1	0	0	0	1	0	1	0	1	0	1	2	0	0	0	0	2	0	0	12	0	1226.67	A0A1D6H9H0;A0A1D6Q2K2;A0A096S9C5;A0A1D6Q2I5;A0A1D6H9E9;A0A1D6Q2J6;K7UVD7;A0A1D6H9H3;A0A1D6H9F2;A0A1D6Q2K7;B8A2P6;A0A1D6H9F3;A0A1D6Q2J0;A0A1D6H9G6;A0A1D6H9H6;A0A1D6H9H2;A0A1D6Q2K5;A0A1D6Q2H5;A0A1D6Q2K3	A0A1D6H9H0	770	781	yes	no	2	0.0058493	95.094
DAQVFEQYAK	LDLPAGSKDAQVFEQY	QVFEQYAKQQAAAAAQ	K	D	A	A	K	Q	2	0	0	1	0	2	1	0	0	0	0	1	0	1	0	0	0	0	1	1	0	0	10	0	1197.57	C0PN00	C0PN00	131	140	yes	yes	2	0.00025587	132.17
DASAAQVLDVR	TLAAKCAKDASAAQVL	AAQVLDVRTPNAFDNK	K	D	A	V	R	T	3	1	0	2	0	1	0	0	0	0	1	0	0	0	0	1	0	0	0	2	0	0	11	0	1143.59	B4FH68	B4FH68	244	254	yes	yes	2	0.0007192	140.45
DASCFLSQGK	DIIAFAARDASCFLSQ	SCFLSQGKVSFDMPSG	R	D	A	G	K	V	1	0	0	1	1	1	0	1	0	0	1	1	0	1	0	2	0	0	0	0	0	0	10	0	1111.5	Q9FEQ8;A0A1D6K431	Q9FEQ8	141	150	yes	no	2	3.2731e-11	163.66
DASESISILYR	LAQAQEAKDASESISI	ESISILYRVIQDPSSS	K	D	A	Y	R	V	1	1	0	1	0	0	1	0	0	2	1	0	0	0	0	3	0	0	1	0	0	0	11	0	1252.63	A0A1D6E9U0;A0A1D6E9U1;B4FF65	A0A1D6E9U0	31	41	no	no	2	0.0021816	119.03
DASGKDVDLSTYK	SVHDFIVKDASGKDVD	DVDLSTYKGKVLLIVN	K	D	A	Y	K	G	1	0	0	3	0	0	0	1	0	0	1	2	0	0	0	2	1	0	1	1	0	0	13	1	1397.67	B4FRF0;Q6JAH6	Q6JAH6	17	29	no	no	2	0.010023	111.64
DASGLLSPYSFSR	MAHGWAARDASGLLSP	LSPYSFSRRVQGDDDV	R	D	A	S	R	R	1	1	0	1	0	0	0	1	0	0	2	0	0	1	1	4	0	0	1	0	0	0	13	0	1398.68	B4FR97	B4FR97	15	27	yes	yes	2	1.6666e-20	166.24
DASGVAVELDEEARPR	VAAVASARDASGVAVE	LDEEARPRVKASSEWI	R	D	A	P	R	V	3	2	0	2	0	0	3	1	0	0	1	0	0	0	1	1	0	0	0	2	0	0	16	1	1712.83	A0A1D6E5Z0;A0A1D6E5Y9;A0A1D6E5Z1;B8A046;A0A1D6HDL4;A0A1D6HDL2;Q8VXG7;A0A1D6Q5B1;A0A1D6Q5B2;A0A1D6Q5B0	A0A1D6Q5B1	62	77	no	no	2;3	4.8439e-129	236.42	By MS/MS						By MS/MS
DASNFLSGGGISFAMPAGR	DIVAFAARDASNFLSG	SFAMPAGRYDGNVSLA	R	D	A	G	R	Y	3	1	1	1	0	0	0	4	0	1	1	0	1	2	1	3	0	0	0	0	0	0	19	0	1853.87	A0A1D6IKW1	A0A1D6IKW1	154	172	yes	yes	2	3.8753e-11	130.56
DASTSLYTAPLK	PLVTAVTKDASTSLYT	SLYTAPLKDGHPLVLD	K	D	A	L	K	D	2	0	0	1	0	0	0	0	0	0	2	1	0	0	1	2	2	0	1	0	0	0	12	0	1265.65	A0A1D6F8J3	A0A1D6F8J3	47	58	yes	yes	2	1.1824e-06	147.58
DATADFEDIGHSASAK	VLLASVGKDATADFED	IGHSASAKELMPQYCI	K	D	A	A	K	E	4	0	0	3	0	0	1	1	1	1	0	1	0	1	0	2	1	0	0	0	0	0	16	0	1633.72	B6SM43	B6SM43	53	68	yes	yes	2;3	1.2383e-94	217.39
DATADFEDIGHSDSAR	VLLAVTGKDATADFED	IGHSDSARDMMEKYHI	K	D	A	A	R	D	3	1	0	4	0	0	1	1	1	1	0	0	0	1	0	2	1	0	0	0	0	0	16	0	1705.72	B6UG51;A0A1D6KQP9;A0A1D6GMM7	B6UG51	54	69	yes	no	2;3	9.651e-150	242.01
DATANEEEEKEEDK	ADENKDNKDATANEEE	EEEKEEDKEMTLEEFE	K	D	A	D	K	E	2	0	1	2	0	0	6	0	0	0	0	2	0	0	0	0	1	0	0	0	0	0	14	1	1635.67	B6T8U0;A0A1D6NDP1;B4FR90;A0A1D6NDP7	B6T8U0	230	243	yes	no	2;3	1.1555e-202	264.28
DATDDFEDVGHSNTAR	VLLSSTGKDATDDFED	VGHSNTARAMMDEYLV	K	D	A	A	R	A	2	1	1	4	0	0	1	1	1	0	0	0	0	1	0	1	2	0	0	1	0	0	16	0	1748.72	B6T7Z2	B6T7Z2	51	66	yes	yes	2;3	8.2898e-224	266.45
DATDDFEDVGHSSTAR	VLLSSTAKDATDDFED	VGHSSTARAMMDEYLV	K	D	A	A	R	A	2	1	0	4	0	0	1	1	1	0	0	0	0	1	0	2	2	0	0	1	0	0	16	0	1721.71	B4FPK8	B4FPK8	53	68	yes	yes	2;3	0	285.81
DATDDFEDVGHSTTAR	VLLSSTAKDATDDFED	VGHSTTARAMMDEYLV	K	D	A	A	R	A	2	1	0	4	0	0	1	1	1	0	0	0	0	1	0	1	3	0	0	1	0	0	16	0	1735.73	B4FKH7	B4FKH7	53	68	yes	yes	2;3	0	291.13
DATDDKVTVEAAEATLK	FDLGLPHRDATDDKVT	EAAEATLKYNVAIKCA	R	D	A	L	K	Y	4	0	0	3	0	0	2	0	0	0	1	2	0	0	0	0	3	0	0	2	0	0	17	1	1775.88	C0PD27;A0A1D6MDG3;A0A1D6P1U9	C0PD27	52	68	no	no	2;3	0	298.33
DATEEFDDAGHSK	VLLEATGKDATEEFDD	FDDAGHSKSAKELMQD	K	D	A	S	K	S	2	0	0	3	0	0	2	1	1	0	0	1	0	1	0	1	1	0	0	0	0	0	13	0	1420.57	B6T8G6;A0A1D6L4Z0;A0A1D6L4Z3;A0A1D6L4Z2;A0A1D6GGW7	B6T8G6	54	66	yes	no	2	1.0231e-80	226.42
DATGHLSPYSYTLR	KVVGWAARDATGHLSP	SPYSYTLRNTGPEDVV	R	D	A	L	R	N	1	1	0	1	0	0	0	1	1	0	2	0	0	0	1	2	2	0	2	0	0	0	14	0	1579.76	B6U7D8;O24562	B6U7D8	17	30	yes	no	2;3	1.0219e-54	201.08
DATLEALPVDELIEK	SALLGQNKDATLEALP	PVDELIEKADGFAGVF	K	D	A	E	K	A	2	0	0	2	0	0	3	0	0	1	3	1	0	0	1	0	1	0	0	1	0	0	15	0	1654.87	A0A1D6DVJ7;A0A1D6DVL4;A0A1D6DVK9;A0A1D6DVK7;A0A1D6DVK6;A0A1D6DVK8;A0A1D6DVL2;A0A1D6DVK3;A0A1D6DVL1;K7TX67;A0A1D6JGC8;A0A1D6JGD2;A0A1D6JGD0;A0A1D6JGC6;A0A1D6JGD6;A0A1D6JGD3;A0A1D6JGC0;A0A1D6JGD7;A0A1D6JGD9;A0A1D6JGE0;A0A1D6DVJ8	K7TX67	543	557	no	no	2	6.8245e-05	79.346
DATLVYTDLFPIK	DELSAQMKDATLVYTD	YTDLFPIKYGLVANHT	K	D	A	I	K	Y	1	0	0	2	0	0	0	0	0	1	2	1	0	1	1	0	2	0	1	1	0	0	13	0	1494.8	A0A1D6MSG0;A0A1D6MSF9;A0A1D6MSG1	A0A1D6MSG0	105	117	yes	no	2	0.0008981	117.95
DATNDEVTVESAEATLK	YDLGILNRDATNDEVT	ESAEATLKYNVAVKCA	R	D	A	L	K	Y	3	0	1	2	0	0	3	0	0	0	1	1	0	0	0	1	3	0	0	2	0	0	17	0	1791.84	A0A1D6E6B3;A0A1D6E6B4;A0A1D6E6B5;A0A1D6E6B6	A0A1D6E6B3	127	143	yes	no	2	3.0687e-128	225.17
DATPNLTLR	TPTSTAEKDATPNLTL	ATPNLTLRGFGSVQRV	K	D	A	L	R	G	1	1	1	1	0	0	0	0	0	0	2	0	0	0	1	0	2	0	0	0	0	0	9	0	999.535	B4FRD6	B4FRD6	100	108	yes	yes	2	0.0105	99.973
DAVAEEAAR	KDELKRIKDAVAEEAA	AVAEEAARRGVAPPRC	K	D	A	A	R	R	4	1	0	1	0	0	2	0	0	0	0	0	0	0	0	0	0	0	0	1	0	0	9	0	930.441	A0A1D6GU17	A0A1D6GU17	306	314	yes	yes	2	0.0031484	119.75
DAVAGTISFR	MHGQVNLRDAVAGTIS	VAGTISFRDAARGRTY	R	D	A	F	R	D	2	1	0	1	0	0	0	1	0	1	0	0	0	1	0	1	1	0	0	1	0	0	10	0	1035.53	A0A1D6E7V9;P49081	A0A1D6E7V9	144	153	yes	no	2	0.01492	90.05
DAVAMTGGPSFDVPTGR	DIIALAARDAVAMTGG	SFDVPTGRRDGLTSNI	R	D	A	G	R	R	2	1	0	2	0	0	0	3	0	0	0	0	1	1	2	1	2	0	0	2	0	0	17	0	1676.78	A0A1D6MYJ1;A0A1D6LFH4	A0A1D6LFH4	142	158	no	no	2	6.4594e-06	117.18
DAVASLIAELMEGEQGK	EIDSNVRRDAVASLIA	LMEGEQGKEMRRRALE	R	D	A	G	K	E	3	0	0	1	0	1	3	2	0	1	2	1	1	0	0	1	0	0	0	1	0	0	17	0	1759.87	K7U5U9	K7U5U9	429	445	yes	yes	2	1.2583e-05	115.58
DAVDRVDDELVR	ASVAGRIKDAVDRVDD	RVDDELVRSAVDYYEM	K	D	A	V	R	S	1	2	0	4	0	0	1	0	0	0	1	0	0	0	0	0	0	0	0	3	0	0	12	1	1400.69	A0A1D6MLX0;A0A1D6MLW9	A0A1D6MLX0	325	336	no	no	2;3	3.8335e-06	148.13
DAVGLVR	LGAEDELKDAVGLVRP	KDAVGLVRPVSVAFEV	K	D	A	V	R	P	1	1	0	1	0	0	0	1	0	0	1	0	0	0	0	0	0	0	0	2	0	0	7	0	728.418	Q10717;B4F9B5;A0A1D6ER43	Q10717	267	273	no	no	2	0.056763	94.407
DAVGLVRPVSVAFEVISGFR	LGAEDELKDAVGLVRP	FEVISGFRLYKTGVYT	K	D	A	F	R	L	2	2	0	1	0	0	1	2	0	1	1	0	0	2	1	2	0	0	0	5	0	0	20	1	2117.16	A0A1D6ER43	A0A1D6ER43	208	227	yes	yes	2;3	0.00018848	98.175
DAVGLVRPVSVAFEVITGFR	LGAEDELKDAVGLVRP	FEVITGFRLYKSGVYT	K	D	A	F	R	L	2	2	0	1	0	0	1	2	0	1	1	0	0	2	1	1	1	0	0	5	0	0	20	1	2131.18	Q10717;B4F9B5	Q10717	267	286	yes	no	2;3	0.0001961	114.9	By MS/MS		By MS/MS
DAVGLVRPVSVAFEVITGFRLYK	LGAEDELKDAVGLVRP	ITGFRLYKSGVYTSDH	K	D	A	Y	K	S	2	2	0	1	0	0	1	2	0	1	2	1	0	2	1	1	1	0	1	5	0	0	23	2	2535.42	Q10717;B4F9B5	Q10717	267	289	yes	no	3	2.0562e-05	92.551
DAVINSDGVNVVPEVWSVK	HVALRAPRDAVINSDG	VPEVWSVKDKIKQFSE	R	D	A	V	K	D	1	0	2	2	0	0	1	1	0	1	0	1	0	0	1	2	0	1	0	6	0	0	19	0	2026.04	A0A1D6L6F4;P49105;B4G0N0;A0A1D6L6F3	A0A1D6L6F4	105	123	yes	no	2	1.4293e-06	120.15
DAVLANEEAKK	WTLDPAERDAVLANEE	LANEEAKKSHPGGRAL	R	D	A	K	K	S	3	0	1	1	0	0	2	0	0	0	1	2	0	0	0	0	0	0	0	1	0	0	11	1	1186.62	A0A1D6HKP7	A0A1D6HKP7	185	195	yes	yes	2	0.01814	94.465
DAVLDGGIPFNK	MESWYYLKDAVLDGGI	DGGIPFNKAYGMTAFE	K	D	A	N	K	A	1	0	1	2	0	0	0	2	0	1	1	1	0	1	1	0	0	0	0	1	0	0	12	0	1244.64	Q06509;Q6VWG3	Q06509	146	157	yes	no	2	0.00095502	122.55
DAVLVEAFLDPLCPDSR	GGAATAWKDAVLVEAF	DPLCPDSRDAWQPLKL	K	D	A	S	R	D	2	1	0	3	1	0	1	0	0	0	3	0	0	1	2	1	0	0	0	2	0	0	17	0	1915.93	B4FKW0	B4FKW0	55	71	yes	yes	2	0.0026929	82.774
DAVNLLGGPSWTVYLGR	DILALAARDAVNLLGG	SWTVYLGRRDARTASQ	R	D	A	G	R	R	1	1	1	1	0	0	0	3	0	0	3	0	0	0	1	1	1	1	1	2	0	0	17	0	1816.95	C0HGH8	C0HGH8	136	152	yes	yes	2	0.0014325	92.439
DAVPNNPSLR	TANNTAEKDAVPNNPS	VPNNPSLRGFEVIDAA	K	D	A	L	R	G	1	1	2	1	0	0	0	0	0	0	1	0	0	0	2	1	0	0	0	1	0	0	10	0	1081.55	A0A1D6FHV4	A0A1D6FHV4	96	105	yes	yes	2	0.0093663	93.561
DAVQIITK	GDGRYFSKDAVQIITK	DAVQIITKMAAANGVR	K	D	A	T	K	M	1	0	0	1	0	1	0	0	0	2	0	1	0	0	0	0	1	0	0	1	0	0	8	0	886.512	P93804;A0A1D6GJ75;A0A1D6GJ73;A0A1D6GJ72;P93805;A0A1D6L1Y9;A0A1D6L1Y8	P93805	70	77	no	no	2	2.3317e-86	195.57
DAVQNDLK	DTCCGPLKDAVQNDLK	DAVQNDLKCLCDLYAS	K	D	A	L	K	C	1	0	1	2	0	1	0	0	0	0	1	1	0	0	0	0	0	0	0	1	0	0	8	0	901.451	A0A1D6LPB9	A0A1D6LPB9	57	64	yes	yes	2	0.0043465	131.62
DAVSLSGGPSFTVPLGR	DITVLATRDAVSLSGG	SFTVPLGRLDSAAPAS	R	D	A	G	R	L	1	1	0	1	0	0	0	3	0	0	2	0	0	1	2	3	1	0	0	2	0	0	17	0	1658.86	A0A1D6E530	A0A1D6E530	141	157	yes	yes	2	1.4855e-52	171.15
DAVSYQFK	DIVALAARDAVSYQFK	DAVSYQFKASLWQVET	R	D	A	F	K	A	1	0	0	1	0	1	0	0	0	0	0	1	0	1	0	1	0	0	1	1	0	0	8	0	956.46	B6SIU4	B6SIU4	152	159	yes	yes	2	0.011806	119.21
DAVTPLSESDAVDLVK	SPLLLPARDAVTPLSE	SDAVDLVKDVFASATE	R	D	A	V	K	D	2	0	0	3	0	0	1	0	0	0	2	1	0	0	1	2	1	0	0	3	0	0	16	0	1657.84	A0A1D6KJT7	A0A1D6KJT7	167	182	yes	yes	2	5.4704e-05	103.6
DAVTPLSESEAIDLVK	SPLLLPVRDAVTPLSE	SEAIDLVKDVFASATE	R	D	A	V	K	D	2	0	0	2	0	0	2	0	0	1	2	1	0	0	1	2	1	0	0	2	0	0	16	0	1685.87	A0A1D6I845;A0A1D6I846;A0A1D6I847;B4FRQ7;A0A1D6ESS5;A0A1D6ESS9;A0A1D6ESS7;A0A1D6EST2	B4FRQ7	169	184	no	no	2	2.9187e-45	180.56
DAVTYTEHAR	IFLENVIRDAVTYTEH	VTYTEHARRKTVTAMD	R	D	A	A	R	R	2	1	0	1	0	0	1	0	1	0	0	0	0	0	0	0	2	0	1	1	0	0	10	0	1161.54	Q41811;P62787;B4FD59;A0A1D6IAU4	Q41811	69	78	yes	no	2	7.9417e-09	176.6
DAVVASGGPFFEVPLGR	DITTLATRDAVVASGG	FFEVPLGRRDGLAPAS	R	D	A	G	R	R	2	1	0	1	0	0	1	3	0	0	1	0	0	2	2	1	0	0	0	3	0	0	17	0	1716.88	B4FHG3;B4FH68	B4FHG3	147	163	no	no	2	1.1929e-16	140.22
DAVVLANGPSWPVALGR	DVLALMARDAVVLANG	SWPVALGRRDGRVSLA	R	D	A	G	R	R	3	1	1	1	0	0	0	2	0	0	2	0	0	0	2	1	0	1	0	3	0	0	17	0	1720.93	B4FRD6	B4FRD6	140	156	yes	yes	2	5.2963e-06	118.5
DAVVLTGGPNWEVR	DIVIMAARDAVVLTGG	GGPNWEVRLGREDSMT	R	D	A	V	R	L	1	1	1	1	0	0	1	2	0	0	1	0	0	0	1	0	1	1	0	3	0	0	14	0	1511.77	C0HEE6;A0A1D6I6C4	C0HEE6	135	148	yes	no	2	0.00014974	108.66
DAVVLVGGPYWDVPVGR	DLLAIAARDAVVLVGG	YWDVPVGRLDSKKASL	R	D	A	G	R	L	1	1	0	2	0	0	0	3	0	0	1	0	0	0	2	0	0	1	1	5	0	0	17	0	1797.94	A0A1D6LWY7	A0A1D6LWY7	152	168	yes	yes	2	9.1758e-13	138.81
DAVWLSK	DVLALMARDAVWLSKG	RDAVWLSKGPFWAVPL	R	D	A	S	K	G	1	0	0	1	0	0	0	0	0	0	1	1	0	0	0	1	0	1	0	1	0	0	7	0	817.433	D7NLB3	D7NLB3	125	131	yes	yes	2	0.018736	116.9
DAWQPLK	DPLCPDSRDAWQPLKL	RDAWQPLKLAVERYAP	R	D	A	L	K	L	1	0	0	1	0	1	0	0	0	0	1	1	0	0	1	0	0	1	0	0	0	0	7	0	856.444	B4FKW0	B4FKW0	72	78	yes	yes	2	0.0049731	167.82
DAWTFGAVDPNSGTASLLELAQR	YVILGNHRDAWTFGAV	SLLELAQRLSELQKKG	R	D	A	Q	R	L	4	1	1	2	0	1	1	2	0	0	3	0	0	1	1	2	2	1	0	1	0	0	23	0	2418.18	A0A1D6GCA5;A0A1D6GCA3;A0A1D6GCA6;A0A1D6GCA4;K7V8V3	A0A1D6GCA5	333	355	yes	no	2	1.9187e-08	119.43
DAYVGDEAQSK	VMVGMGQKDAYVGDEA	VGDEAQSKRGILTLKY	K	D	A	S	K	R	2	0	0	2	0	1	1	1	0	0	0	1	0	0	0	1	0	0	1	1	0	0	11	0	1181.52	B4F989;A0A1D6LI44;A0A1D6FW13;C0HHR4;B6SI11;A0A1X8C9D1;A0A1D6FW12;C0HDZ6;B4FRH8;A0A1D6EHT1;B4FVB1;A0A1D6LAN8;A0A1D6EHT4;B6SZ83;A0A1D6N6H1;A0A1D6F8W3	B4F989	53	63	no	no	2	6.6142e-17	181.66
DCASTISGAADLAR	PSEAAALRDCASTISG	SGAADLARQSSAELTK	R	D	C	A	R	Q	4	1	0	2	1	0	0	1	0	1	1	0	0	0	0	2	1	0	0	0	0	0	14	0	1406.65	K7UNN8	K7UNN8	137	150	yes	yes	2	0.00032663	101.75
DCENCNISLDNHCPK	GTYVNSCRDCENCNIS	SLDNHCPKAVYTFNGI	R	D	C	P	K	A	0	0	3	2	3	0	1	0	1	1	1	1	0	0	1	1	0	0	0	0	0	0	15	0	1874.73	B4FBW5;A0A1D6NT65	B4FBW5	102	116	yes	no	2;3	1.5575e-262	281.54
DCGTGLYCGNCPAAGR	GDSCSSVRDCGTGLYC	GNCPAAGRTKLSCIRD	R	D	C	G	R	T	2	1	1	1	3	0	0	4	0	0	1	0	0	0	1	0	1	0	1	0	0	0	16	0	1727.68	B4FFW9;A0A1D6J8K4	B4FFW9	38	53	yes	no	2	1.1227e-23	155.37
DCGVGQNAANVDR	TNIINGAKDCGVGQNA	QNAANVDRIGYYKRYC	K	D	C	D	R	I	2	1	2	2	1	1	0	2	0	0	0	0	0	0	0	0	0	0	0	2	0	0	13	0	1374.59	A0A1D6K7T5	A0A1D6K7T5	177	189	yes	yes	2	1.6384e-116	244.71
DCLCFIEVIAHK	ETALGEKKDCLCFIEV	FIEVIAHKDDTSKELL	K	D	C	H	K	D	1	0	0	1	2	0	1	0	1	2	1	1	0	1	0	0	0	0	0	1	0	0	12	0	1503.72	Q8S4W9;Q05327	Q8S4W9	570	581	yes	no	2;3	0.0010013	130.56
DDADFTWEVVKPLK	AAYGHFGRDDADFTWE	WEVVKPLKFDKASA__	R	D	D	L	K	F	1	0	0	3	0	0	1	0	0	0	1	2	0	1	1	0	1	1	0	2	0	0	14	1	1661.83	B4FIE9;K7VC35;A0A1D6FHW2;A0A1D6FHX1;A0A1D6FHW1	B4FIE9	375	388	no	no	2	0.00024521	131.32
DDALLDFYNK	SQNPGQVRDDALLDFY	ALLDFYNKWQHEYLVV	R	D	D	N	K	W	1	0	1	3	0	0	0	0	0	0	2	1	0	1	0	0	0	0	1	0	0	0	10	0	1212.57	A0A1D6KM07;A0A1D6KM21;A0A1D6KM22;A0A1D6KM09;A0A1D6DYV3;A0A1D6IIZ0;A0A096TJA0;A0A1D6KM15	A0A1D6KM07	701	710	no	no	2	0.035002	81.017
DDATSTFTCPAGTNYK	PDAYSYPKDDATSTFT	CPAGTNYKVVFCP___	K	D	D	Y	K	V	2	0	1	2	1	0	0	1	0	0	0	1	0	1	1	1	4	0	1	0	0	0	16	0	1747.74	P33679;C0P7Y2;P13867	P33679	207	222	no	no	2	2.3138e-130	238.65
DDATSTYTCPGGTNYNVVFCP	PDAYSYPKDDATSTYT	NYNVVFCP________	K	D	D	C	P	-	1	0	2	2	2	0	0	2	0	0	0	0	0	1	2	1	4	0	2	2	0	0	21	0	2337.95	A0A1D6KZ34	A0A1D6KZ34	210	230	yes	yes	2	2.6098e-88	180.39
DDCWLVIGGK	EVAKHNTKDDCWLVIG	CWLVIGGKVYNVTKFL	K	D	D	G	K	V	0	0	0	2	1	0	0	2	0	1	1	1	0	0	0	0	0	1	0	1	0	0	10	0	1161.55	B4FPK8;B4FKH7	B4FKH7	19	28	no	no	2	0.00075642	128.27
DDEVQVVR	VRSIPIRKDDEVQVVR	DDEVQVVRGTYKGREG	K	D	D	V	R	G	0	1	0	2	0	1	1	0	0	0	0	0	0	0	0	0	0	0	0	3	0	0	8	0	958.472	B6TPG2;A0A1D6MLR1;K7TYB0;A0A1D6EPV5;A0A1D6MVM2;A0A1D6EFX4;A0A1D6MTF8;A0A1D6KNG6	B6TPG2	52	59	yes	no	2	0.013623	112.41
DDGRGVGEPLDEVVCVDQDCQGLTAR	MLHRRLLKDDGRGVGE	DCQGLTARGNYYVNVE	K	D	D	A	R	G	1	2	0	5	2	2	2	4	0	0	2	0	0	0	1	0	1	0	0	4	0	0	26	1	2859.28	A0A1D6KBR6;A0A1D6KBS2;A0A1D6KBR7;A0A1D6KBR5	A0A1D6KBR6	792	817	yes	no	3	0.0095661	51.966
DDGTLASYVGFR	KVECTIPKDDGTLASY	LASYVGFRVQHDNARG	K	D	D	F	R	V	1	1	0	2	0	0	0	2	0	0	1	0	0	1	0	1	1	0	1	1	0	0	12	0	1299.61	Q43260;B4F9J5;A0A1D6L7H9;A0A1D6L7I6;A0A1D6L7I2;A0A1D6L7I7;A0A1D6L7I4	Q43260	44	55	yes	no	2	1.0863e-06	148.18
DDGTYPQNCSPDNAFNPSK	IHGLWPNRDDGTYPQN	DNAFNPSKVSDLLSSL	R	D	D	S	K	V	1	0	3	3	1	1	0	1	0	0	0	1	0	1	3	2	1	0	1	0	0	0	19	0	2125.86	B4FBD6	B4FBD6	70	88	yes	yes	2	1.2558e-114	213.69
DDHQHWYK	VLAPVNPKDDHQHWYK	DDHQHWYKDMRFSTRV	K	D	D	Y	K	D	0	0	0	2	0	1	0	0	2	0	0	1	0	0	0	0	0	1	1	0	0	0	8	0	1127.48	B4FUK7;A0A1D6IMH7;A0A1D6IMJ1;A0A1D6IMI5;A0A1D6IMJ8;A0A1D6IMI4;A0A1D6IMI6;A0A1D6IMI8;A0A1D6IMJ6;A0A1D6IMI7;A0A1D6IMJ9;A0A1D6IMJ2	B4FUK7	51	58	yes	no	3	0.022134	82.241
DDHYNVPLDYGTVTVSDWSR	DWMRGGAKDDHYNVPL	VTVSDWSRVGFNEVDY	K	D	D	S	R	V	0	1	1	4	0	0	0	1	1	0	1	0	0	0	1	2	2	1	2	3	0	0	20	0	2338.05	B6TXM6	B6TXM6	345	364	yes	yes	2;3	2.6826e-07	118.96
DDIEVVAVNDPFIDAK	VLRIATSRDDIEVVAV	NDPFIDAKYMAYMFKY	R	D	D	A	K	Y	2	0	1	4	0	0	1	0	0	2	0	1	0	1	1	0	0	0	0	3	0	0	16	0	1758.87	B6TDF8;A0A1D6H1J5;A0A1D6H1J8;A0A1D6I150;A0A1D6LZD4;A0A1D6LZD2;A0A1D6LZD5	B6TDF8	98	113	yes	no	2	4.7658e-05	123.4
DDIFAFGHDVMR	MLANLRGKDDIFAFGH	AFGHDVMRSRWLRLSA	K	D	D	M	R	S	1	1	0	3	0	0	0	1	1	1	0	0	1	2	0	0	0	0	0	1	0	0	12	0	1421.64	A0A1D6NDZ0;A0A1D6NDY9	A0A1D6NDZ0	365	376	yes	no	2	0.0011193	120.57
DDKGEGYLVDK	TADIFGIKDDKGEGYL	GEGYLVDKVLDKTGMK	K	D	D	D	K	V	0	0	0	3	0	0	1	2	0	0	1	2	0	0	0	0	0	0	1	1	0	0	11	1	1237.58	A0A1D6N1Z8	A0A1D6N1Z8	246	256	yes	yes	2;3	1.5192e-19	189.24
DDLFNINAGIVK	PRKPGMTRDDLFNINA	NINAGIVKGLCTAIAK	R	D	D	V	K	G	1	0	2	2	0	0	0	1	0	2	1	1	0	1	0	0	0	0	0	1	0	0	12	0	1317.69	B4FZU8;A0A1D6FKV9;B4FRJ1	B4FZU8	113	124	no	no	1;2	2.7285e-68	225.55
DDLFNINASIVK	PRKPGMTRDDLFNINA	NINASIVKTLVEAVAD	R	D	D	V	K	T	1	0	2	2	0	0	0	0	0	2	1	1	0	1	0	1	0	0	0	1	0	0	12	0	1347.7	B4FG53;B4FFV3	B4FFV3	162	173	no	no	2	0.0010518	132.06
DDLLAAVK	KELAVQLKDDLLAAVK	DDLLAAVKSNRSSEAY	K	D	D	V	K	S	2	0	0	2	0	0	0	0	0	0	2	1	0	0	0	0	0	0	0	1	0	0	8	0	843.47	A0A096TJA0;A0A1D6KM15	A0A096TJA0	278	285	yes	no	2	0.0063654	139.97
DDNPLFGSSR	ARYVARLKDDNPLFGS	NPLFGSSRIEQAHVEQ	K	D	D	S	R	I	0	1	1	2	0	0	0	1	0	0	1	0	0	1	1	2	0	0	0	0	0	0	10	0	1106.5	A0A1D6LSP2;A0A1D6LSP5;A0A1D6LSP0;A0A1D6LSP3;A0A1D6LSP6;A0A1D6P278;A0A1D6P279	A0A1D6LSP2	79	88	no	no	2	0.0026838	112.64
DDNPNLPR	NECFLQHKDDNPNLPR	DDNPNLPRLVRPEVDV	K	D	D	P	R	L	0	1	2	2	0	0	0	0	0	0	1	0	0	0	2	0	0	0	0	0	0	0	8	0	939.441	CON__P02768-1	CON__P02768-1	131	138	yes	yes	2	3.6392e-13	154.12
DDPDFTWEVVKPLK	AAYGHFGRDDPDFTWE	WEVVKPLKSEKPSA__	R	D	D	L	K	S	0	0	0	3	0	0	1	0	0	0	1	2	0	1	2	0	1	1	0	2	0	0	14	1	1687.85	B4FAD1;A0A1D6FUX8;B8A068;A0A1D6FUY0;A0A1D6FUY2;A0A1D6FUY1	B4FAD1	377	390	yes	no	2	0.00087985	104.7
DDPHACYSTVFDK	TLEECCAKDDPHACYS	CYSTVFDKLKHLVDEP	K	D	D	D	K	L	1	0	0	3	1	0	0	0	1	0	0	1	0	1	1	1	1	0	1	1	0	0	13	0	1553.65	CON__P02769	CON__P02769	387	399	yes	yes	2;3	0.0039432	94.673
DDQFSEFK	TDVNKALKDDQFSEFK	DDQFSEFKQLLHDTRV	K	D	D	F	K	Q	0	0	0	2	0	1	1	0	0	0	0	1	0	2	0	1	0	0	0	0	0	0	8	0	1014.43	K7VT58	K7VT58	68	75	yes	yes	2	0.00084498	158.87
DDQLEYLEER	TKITLFLKDDQLEYLE	QLEYLEERRLKDLVKK	K	D	D	E	R	R	0	1	0	2	0	1	3	0	0	0	2	0	0	0	0	0	0	0	1	0	0	0	10	0	1308.58	C0P4Q3;Q08277;A0A1D6ES19;A0A1D6ES21;C3UZ63;A0A1D6QKI4;A0A1D6KID1;A0A1D6QKI7;C4J3K8;A0A1D6KIC6	A0A1D6ES19	181	190	no	no	2	1.9748e-43	218.55
DDSIFHNEEK	SLLVNVAKDDSIFHNE	SIFHNEEKLREALKFS	K	D	D	E	K	L	0	0	1	2	0	0	2	0	1	1	0	1	0	1	0	1	0	0	0	0	0	0	10	0	1232.53	Q6XZ78;A0A1D6LDS7;A0A1D6LDR6;A0A1D6LDR7;A0A1D6LDS4;A0A1D6LDS3;A0A1D6LDS8;A0A1D6LDS6	Q6XZ78	287	296	yes	no	2;3	4.814e-24	202.96
DDSPDLPK	NECFLSHKDDSPDLPK	DDSPDLPKLKPDPNTL	K	D	D	P	K	L	0	0	0	3	0	0	0	0	0	0	1	1	0	0	2	1	0	0	0	0	0	0	8	0	885.408	CON__P02769	CON__P02769	131	138	yes	yes	2	0.03054	95.815
DDSVVDDYHGVR	LAYPPARRDDSVVDDY	VDDYHGVRIPDPYRWL	R	D	D	V	R	I	0	1	0	4	0	0	0	1	1	0	0	0	0	0	0	1	0	0	1	3	0	0	12	0	1375.6	A0A1D6IVE1;A0A1D6IVE0;A0A1D6IVD2;A0A1D6IVD3;A0A1D6IVD1;K7TFH9	A0A1D6IVD2	20	31	no	no	2	5.5986e-11	158.06
DDTIYSDGTANLDTGADFAAAPDIDHLNDR	WGPHMICRDDTIYSDG	DIDHLNDRVQRELTDW	R	D	D	D	R	V	5	1	2	8	0	0	0	2	1	2	2	0	0	1	1	1	3	0	1	0	0	0	30	0	3178.4	A0A1D6I3N3	A0A1D6I3N3	146	175	yes	yes	3	0.054038	23.951
DDVSVPVR	SSLTVVGRDDVSVPVR	DDVSVPVRELSVVGGT	R	D	D	V	R	E	0	1	0	2	0	0	0	0	0	0	0	0	0	0	1	1	0	0	0	3	0	0	8	0	885.456	B6T6D2	B6T6D2	122	129	yes	yes	2	0.012752	116.73
DEADVSGDLSGLTDK	RALGKMSKDEADVSGD	DLSGLTDKELGVLADW	K	D	E	D	K	E	1	0	0	4	0	0	1	2	0	0	2	1	0	0	0	2	1	0	0	1	0	0	15	0	1520.68	B4FPD1	B4FPD1	64	78	yes	yes	2	6.1492e-133	242.91
DEAFEIWTR	HASFMVWKDEAFEIWT	EAFEIWTRGWGCMFPE	K	D	E	T	R	G	1	1	0	1	0	0	2	0	0	1	0	0	0	1	0	0	1	1	0	0	0	0	9	0	1165.54	Q9SE94;A0A1R3MQ97;A0A1D6L978;A0A1D6L977;A0A1D6L981;A0A1D6L979;A0A1D6L980;A0A1D6L982	Q9SE94	541	549	no	no	2	2.1973e-06	140.45
DEATIAAHWDDIGLPAGTPVEAR	LLLNRHAKDEATIAAH	AGTPVEARDLWLHETL	K	D	E	A	R	D	5	1	0	3	0	0	2	2	1	2	1	0	0	0	2	0	2	1	0	1	0	0	23	0	2404.17	A0A1D6KS92	A0A1D6KS92	295	317	yes	yes	3	0.033425	33.63
DEAYFAANAAAQASR	AKALAGQKDEAYFAAN	NAAAQASRKSSPRVTN	K	D	E	S	R	K	7	1	1	1	0	1	1	0	0	0	0	0	0	1	0	1	0	0	1	0	0	0	15	0	1554.71	B6UF55;A0A1D6KZ65;A0A1D6KGM6;C0P5Y3;A0A1D6KGM2;A0A1D6KGM3	C0P5Y3	374	388	no	no	2	1.1013e-08	144.15
DEAYFAANAAAQASRK	AKALAGQKDEAYFAAN	AAAQASRKSSPRVTNE	K	D	E	R	K	S	7	1	1	1	0	1	1	0	0	0	0	1	0	1	0	1	0	0	1	0	0	0	16	1	1682.8	A0A1D6KGM6;C0P5Y3;A0A1D6KGM2;A0A1D6KGM3	C0P5Y3	374	389	no	no	2	0.00037038	119.04
DEEGNPAFALVNK	MRFSTQVKDEEGNPAF	PAFALVNKATGLAIKH	K	D	E	N	K	A	2	0	2	1	0	0	2	1	0	0	1	1	0	1	1	0	0	0	0	1	0	0	13	0	1402.67	A0A1D6K1B9	A0A1D6K1B9	67	79	yes	yes	2	0.00047438	131.79
DEERPWGECCDLAVCVK	ARAKHQLRDEERPWGE	CDLAVCVKTYPLTCSC	R	D	E	V	K	T	1	1	0	2	3	0	3	1	0	0	1	1	0	0	1	0	0	1	0	2	0	0	17	1	2121.89	C0HII8;A0A1D6MM88;A0A1D6MM93;A0A1D6MM79;B6TEW3;A0A1D6MM89;A0A1D6MM85;A0A1D6MM80;A0A1D6MM91;A0A1D6MM90;A0A1D6MM86;A0A1D6MM82	C0HII8	14	30	yes	no	2;3	8.5558e-64	189.59
DEGIPLGGEDTAQVLLGR	QMVLQFAKDEGIPLGG	TAQVLLGRDTRPTGAY	K	D	E	G	R	D	1	1	0	2	0	1	2	4	0	1	3	0	0	0	1	0	1	0	0	1	0	0	18	0	1838.94	A0A1D6MFW1	A0A1D6MFW1	183	200	yes	yes	2	0.0058746	71.263
DEHGDGYLVDK	TADIFGIKDEHGDGYL	GDGYLVDKVLDKTGMK	K	D	E	D	K	V	0	0	0	3	0	0	1	2	1	0	1	1	0	0	0	0	0	0	1	1	0	0	11	0	1246.55	B4FSV6;A0A1D6LJP0;A0A1D6LJP2	B4FSV6	246	256	yes	no	2;3	0.0008364	136.96
DEHLDGIR	________________	DEHLDGIRALMAAHSP	R	D	E	I	R	A	0	1	0	2	0	0	1	1	1	1	1	0	0	0	0	0	0	0	0	0	0	0	8	0	953.457	A0A1D6F6A7;C0P7J4;A0A1D6F6B1;A0A1D6F6B0;A0A1D6F6B2;A0A1D6F6B4	A0A1D6F6A7	6	13	yes	no	2	0.030644	95.741
DEHQHWYK	VLAPANPRDEHQHWYK	DEHQHWYKDMRFSTQV	R	D	E	Y	K	D	0	0	0	1	0	1	1	0	2	0	0	1	0	0	0	0	0	1	1	0	0	0	8	0	1141.49	A0A1D6K1B9	A0A1D6K1B9	50	57	yes	yes	3	0.01783	86.833
DELDIVIPTIR	KPSTPLLKDELDIVIP	DIVIPTIRNLDFLEMW	K	D	E	I	R	N	0	1	0	2	0	0	1	0	0	3	1	0	0	0	1	0	1	0	0	1	0	0	11	0	1282.71	B4FQX1;P80607;C0P439;A0A1D6F125;A0A1D6KWS5;B4G039;A0A1D6GLV5;A0A1D6GLV6;A0A1D6GLV4	B4G039	20	30	no	no	2	0.0038198	110.08
DEMIDIIGVTK	PVDAVFQKDEMIDIIG	IDIIGVTKGKGYEGVV	K	D	E	T	K	G	0	0	0	2	0	0	1	1	0	3	0	1	1	0	0	0	1	0	0	1	0	0	11	0	1232.63	B4FFZ6;B4FBM9;A0A1D6EAY0;A0A096RRR4;C0P5V7	B4FFZ6	215	225	yes	no	2	0.0018553	124.6
DENIVVFMYDDIAHSPENPRPGVIINHPQGGDVYAGVPK	IMKKGGLKDENIVVFM	DVYAGVPKDYTGREVN	K	D	E	P	K	D	2	1	3	4	0	1	2	4	2	4	0	1	1	1	5	1	0	0	2	5	0	0	39	1	4259.07	B4FAJ3;A0A1D6NMH3	B4FAJ3	79	117	yes	no	4	0.0016935	31.652
DENSFQQPDK	VLTSGWLRDENSFQQP	NSFQQPDKVVPAASPI	R	D	E	D	K	V	0	0	1	2	0	2	1	0	0	0	0	1	0	1	1	1	0	0	0	0	0	0	10	0	1206.52	A0A1D6K131;A0A1D6K127;A0A1D6K128;A0A1D6K126;A0A1D6K133;A0A1R3NDP5;A0A1D6F7Y0;A0A1D6JP54	A0A1D6K131	564	573	yes	no	2	1.0966e-10	166.29
DEQFSEFR	TDVNKALKDEQFSEFR	DEQFSEFRQLLHDTRV	K	D	E	F	R	Q	0	1	0	1	0	1	2	0	0	0	0	0	0	2	0	1	0	0	0	0	0	0	8	0	1056.45	B6SSV3	B6SSV3	56	63	yes	yes	2	0.010255	123.21
DESAASVSLYETVHR	FSMGEWMKDESAASVS	SLYETVHRQGMWACVE	K	D	E	H	R	Q	2	1	0	1	0	0	2	0	1	0	1	0	0	0	0	3	1	0	1	2	0	0	15	0	1662.78	B1P123	B1P123	160	174	no	no	2	0.006567	90.853
DETANSLLVK	ELTSPHRKDETANSLL	TANSLLVKISQMISAY	K	D	E	V	K	I	1	0	1	1	0	0	1	0	0	0	2	1	0	0	0	1	1	0	0	1	0	0	10	0	1088.57	A0A1D6GAZ6;A0A1D6GAY6;K7VPS3;A0A1D6GAZ4;A0A1D6GAY7;A0A1D6GAZ5;A0A1D6GB02;A0A1D6GAZ8	A0A1D6GAZ6	355	364	yes	no	2	0.00082228	127.76
DETPVPEETK	EAAPEEVKDETPVPEE	TPVPEETKTEAPAPEE	K	D	E	T	K	T	0	0	0	1	0	0	3	0	0	0	0	1	0	0	2	0	2	0	0	1	0	0	10	0	1143.53	B4FBC9	B4FBC9	185	194	yes	yes	2	0.0071189	105.98
DETPVPEETKTEAPAPEEPK	EAAPEEVKDETPVPEE	APAPEEPKAEEPAKEE	K	D	E	P	K	A	2	0	0	1	0	0	6	0	0	0	0	2	0	0	5	0	3	0	0	1	0	0	20	1	2193.03	B4FBC9	B4FBC9	185	204	yes	yes	2;3	0.00031253	113.73
DEWVLPYEIIPIIHIPEFGDK	LRAKYGVKDEWVLPYE	HIPEFGDKSAEKVCHD	K	D	E	D	K	S	0	0	0	2	0	0	3	1	1	5	1	1	0	1	3	0	0	1	1	1	0	0	21	0	2522.31	A0A1D6ENT5;A0A1D6DUN1	A0A1D6ENT5	427	447	yes	no	3	0.051794	34.174
DEYCCVGSAANDCHPTNYSR	NACPVFKKDEYCCVGS	CHPTNYSRYFKGQCPD	K	D	E	S	R	Y	2	1	2	2	3	0	1	1	1	0	0	0	0	0	1	2	1	0	2	1	0	0	20	0	2374.9	P33679;C0P7Y2	P33679	173	192	yes	no	2;3	1.7227e-72	178.1
DFADSMVK	LFTAEFFRDFADSMVK	DFADSMVKMSTIDVLT	R	D	F	V	K	M	1	0	0	2	0	0	0	0	0	0	0	1	1	1	0	1	0	0	0	1	0	0	8	0	911.406	B4FRD6	B4FRD6	309	316	yes	yes	2	0.011988	118.74
DFCLEQNIK	NRNVDILRDFCLEQNI	FCLEQNIKYFYDIKDL	R	D	F	I	K	Y	0	0	1	1	1	1	1	0	0	1	1	1	0	1	0	0	0	0	0	0	0	0	9	0	1165.54	A0A1D6GZ86;C4JBG7	A0A1D6GZ86	84	92	yes	no	2	0.00022144	147.4
DFDEALFK	YDQSLGGRDFDEALFK	DFDEALFKHFAAKFKE	R	D	F	F	K	H	1	0	0	2	0	0	1	0	0	0	1	1	0	2	0	0	0	0	0	0	0	0	8	0	983.46	A0A1D6LZY1;A0A1D6LZY7;A0A1D6LZY4;A0A1D6LZX9;A0A1D6LZY0;A0A1D6LZX6;A0A1D6LZX8;A0A1D6LZY6;A0A1D6LZZ1;A0A1D6LZZ0;A0A1D6LZZ2	A0A1D6LZY1	233	240	no	no	2	0.00027045	163.99
DFDEPGTLAPTGLFVGGTK	EEVAGMIKDFDEPGTL	GLFVGGTKYMVIQGEP	K	D	F	T	K	Y	1	0	0	2	0	0	1	4	0	0	2	1	0	2	2	0	3	0	0	1	0	0	19	0	1920.95	Q9FR39;O22655;A0A1D6LL87	Q9FR39	53	71	yes	no	2;3	6.3831e-24	142.58
DFDVAALMK	DELVVDSKDFDVAALM	FDVAALMKFIDASTIP	K	D	F	M	K	F	2	0	0	2	0	0	0	0	0	0	1	1	1	1	0	0	0	0	0	1	0	0	9	0	1008.5	A0A1D6PSC2;Q5EUE1;A0A1D6PSC4;A0A1D6PSB8;P52588;A0A1D6PSC0;A0A1D6PSB9;A0A1D6PSB7	A0A1D6PSC2	232	240	yes	no	2	0.0007881	135.71
DFEENGSMER	ETAQFFKRDFEENGSM	EENGSMERVTLFLNLA	R	D	F	E	R	V	0	1	1	1	0	0	3	1	0	0	0	0	1	1	0	1	0	0	0	0	0	0	10	0	1212.47	B6UHI4;B6T9C0;A0A1D6P248;A0A1D6LSP7;A0A1D6LSP9;A0A1D6P249;A0A1D6P247;A0A1D6LSP8;K7W9V2;A0A1D6LSQ1	B6UHI4	224	233	yes	no	2	1.0818e-05	150.09
DFEYSPEAQESR	REKGFQIRDFEYSPEA	SPEAQESRMQEMEKLL	R	D	F	S	R	M	1	1	0	1	0	1	3	0	0	0	0	0	0	1	1	2	0	0	1	0	0	0	12	0	1456.61	B4FMY6;A0A1D6NQK5;B4G0U0;A0A1D6MDY5;A0A1D6MDY3;A0A1D6MDY2;A0A1D6MDY6	B4FMY6	252	263	yes	no	2	4.3645e-21	190.66
DFFTTYGVDAVR	GMFWEGARDFFTTYGV	TYGVDAVRQGKIKEGD	R	D	F	V	R	Q	1	1	0	2	0	0	0	1	0	0	0	0	0	2	0	0	2	0	1	2	0	0	12	0	1389.66	B8A1R0	B8A1R0	381	392	yes	yes	2	1.0758e-07	154.36
DFGALPAYDFALQHPDR	PKAFLVGKDFGALPAY	FALQHPDRTCGVVCLG	K	D	F	D	R	T	3	1	0	3	0	1	0	1	1	0	2	0	0	2	2	0	0	0	1	0	0	0	17	0	1931.92	C0PI43;A0A1D6KRT1	C0PI43	107	123	yes	no	2;3	2.5413e-13	139.49
DFGAMPAYEFALQHPGR	PKAFLVGKDFGAMPAY	FALQHPGRTLGVVCLG	K	D	F	G	R	T	3	1	0	1	0	1	1	2	1	0	1	0	1	2	2	0	0	0	1	0	0	0	17	0	1905.88	B4FNN8;A0A1D6GNN7	B4FNN8	104	120	yes	no	2;3	4.2813e-64	186.85
DFGAYMSHELFDAQLTPLGWNQVDGLR	IHNVAGEKDFGAYMSH	WNQVDGLREHVKKSGL	K	D	F	L	R	E	2	1	1	3	0	2	1	3	1	0	4	0	1	2	1	1	1	1	1	1	0	0	27	0	3079.45	B4F850;A0A1D6J389;A0A1D6J381;A0A1D6J382;A0A1D6J388;A0A1D6J379;A0A1D6J383;A0A1D6J380;B6SU17;A0A1D6EG37;C0HFR0;A0A1D6EG26;A0A1D6EG35;A0A1D6EG29;A0A1D6EG27;C4JA64	B6SU17	35	61	no	no	3	0.0021033	41.214
DFGDAMVK	GGYGKWEKDFGDAMVK	DFGDAMVKMGKIGVIT	K	D	F	V	K	M	1	0	0	2	0	0	0	1	0	0	0	1	1	1	0	0	0	0	0	1	0	0	8	0	881.395	B4FYH1	B4FYH1	329	336	yes	yes	2	0.00036421	157.33
DFGSAVWDMIR	VPFSFRPKDFGSAVWD	SAVWDMIRGRGTGYTI	K	D	F	I	R	G	1	1	0	2	0	0	0	1	0	1	0	0	1	1	0	1	0	1	0	1	0	0	11	0	1295.6	A0A1D6LBH9;B4F9K0;A0A1D6LBI0;A0A1D6LBI3	A0A1D6LBH9	207	217	yes	no	2	0.040617	75.819
DFGSPVWR	KWEGKLMRDFGSPVWR	DFGSPVWRVSWSLTGN	R	D	F	W	R	V	0	1	0	1	0	0	0	1	0	0	0	0	0	1	1	1	0	1	0	1	0	0	8	0	962.461	A0A1D6HWM8;A0A1D6EN44	A0A1D6HWM8	284	291	yes	no	2	0.034924	93.374
DFHGAVPSFK	QGCKYYARDFHGAVPS	HGAVPSFKVQQVDTTG	R	D	F	F	K	V	1	0	0	1	0	0	0	1	1	0	0	1	0	2	1	1	0	0	0	1	0	0	10	0	1103.54	Q6XZ79;A0A1D6N511;B6U666	Q6XZ79	243	252	no	no	2	0.0014599	120.27
DFISNGVDGIWNDMNEPAVSK	AWWASLVKDFISNGVD	MNEPAVSKTVTKTMPE	K	D	F	S	K	T	1	0	3	3	0	0	1	2	0	2	0	1	1	1	1	2	0	1	0	2	0	0	21	0	2307.05	A0A1D6HXT2;A0A1D6HXT1;A0A1D6HXT8;A0A1D6HXT7;A0A1D6HXT5;A0A1D6HXU0;A0A1D6HXT3;A0A1D6HXV7;A0A1D6HXV3;A0A1D6HXU9	A0A1D6HXT2	358	378	no	no	2	0.00011277	111.38
DFLDAVNK	RRKTVTEKDFLDAVNK	DFLDAVNKVIKGYQKF	K	D	F	N	K	V	1	0	1	2	0	0	0	0	0	0	1	1	0	1	0	0	0	0	0	1	0	0	8	0	920.46	A0A1D6HME8;B4FQJ6;A0A1D6QCY8;A0A1D6HME4;A0A1D6HME5;A0A1D6HME1;A0A1D6QCY6;A0A1D6HME7;A0A1D6HMF2	A0A1D6HME8	395	402	yes	no	2	0.0036653	148.99
DFLETEFIVGPIPVDDGNGK	ITRLYKEKDFLETEFI	PVDDGNGKEVATEIVT	K	D	F	G	K	E	0	0	1	3	0	0	2	3	0	2	1	1	0	2	2	0	1	0	0	2	0	0	20	0	2161.06	A0A1D6F5U0;A0A1D6F5U4;A0A1D6F5T2;A0A1D6F5T1;A0A1D6F5U7;A0A1D6F5T9;A0A1D6F5T6;A0A1D6F5U1;A0A1D6F5U8	A0A1D6F5U0	701	720	no	no	2;3	0.000529	85.087
DFLGVSK	LEIENELKDFLGVSKV	KDFLGVSKVIWIPRGL	K	D	F	S	K	V	0	0	0	1	0	0	0	1	0	0	1	1	0	1	0	1	0	0	0	1	0	0	7	0	764.407	C0PHP8;A0A1D6J8B5;B8A3B1	C0PHP8	198	204	yes	no	2	0.058364	96.19
DFLLTAR	PKQIYEIKDFLLTARR	KDFLLTARRKDARSVK	K	D	F	A	R	R	1	1	0	1	0	0	0	0	0	0	2	0	0	1	0	0	1	0	0	0	0	0	7	0	834.46	B6SNL8;A0A1D6QJ28;A0A1D6KKT1;A0A1D6EXS6;A0A1D6Q251	B6SNL8	10	16	yes	no	2	0.0049731	133.81
DFLPENCGCK	GAIKYRCRDFLPENCG	LPENCGCKIH______	R	D	F	C	K	I	0	0	1	1	2	0	1	1	0	0	1	1	0	1	1	0	0	0	0	0	0	0	10	0	1238.51	A0A1D6MMA1;C0PD90;B4FPL1;B4FYK1;A0A1D6MM98	A0A1D6MMA1	70	79	yes	no	2	0.01631	89.171
DFLQIIDFDK	KDAKQAPKDFLQIIDF	LQIIDFDKDTIMKILN	K	D	F	D	K	D	0	0	0	3	0	1	0	0	0	2	1	1	0	2	0	0	0	0	0	0	0	0	10	0	1252.63	C4IZ94;A0A1D6J307;A0A1D6HMF9;A0A1D6JLE1	C4IZ94	71	80	yes	no	2	0.0003181	136.96
DFNAGMIR	GVGPEEARDFNAGMIR	DFNAGMIRVCSGGKGT	R	D	F	I	R	V	1	1	1	1	0	0	0	1	0	1	0	0	1	1	0	0	0	0	0	0	0	0	8	0	922.433	A0A1D6EHD9;A0A1D6EHE0	A0A1D6EHD9	290	297	no	no	2	3.9099e-12	148.99
DFNSYGSR	MERGVDRKDFNSYGSR	DFNSYGSRRGNDEVMA	K	D	F	S	R	R	0	1	1	1	0	0	0	1	0	0	0	0	0	1	0	2	0	0	1	0	0	0	8	0	944.399	A0A1D6JMZ9;A0A1D6JN03;A0A1D6JN15;A0A1D6JN07;A0A1D6JN12;A0A1D6JN16;C0HEA9;A0A1D6PJL0;A0A1D6PJK9;A0A1D6PJL1;A0A1D6PUL7;A0A1D6PUL3;A0A1D6PUK8;A0A1D6PUK7;A0A1D6PUL9;K7URE0;A0A1D6PUM0;A0A1D6PUM1;A0A1D6PUL5;A0A1D6PUM2;A0A1D6EWX2;A0A1D6EWX3;A0A1D6EWX1;A0A1D6EWX9;A0A1D6EWX0;A0A1D6EWX4	A0A1D6PUL7	712	719	no	no	2	0.0033524	149.82
DFPAYVVLGDGK	VGAGTLDRDFPAYVVL	YVVLGDGKNYTGVSLY	R	D	F	G	K	N	1	0	0	2	0	0	0	2	0	0	1	1	0	1	1	0	0	0	1	2	0	0	12	0	1279.64	A0A1D6KWW2	A0A1D6KWW2	338	349	yes	yes	2	0.0022609	110.38
DFPLAIYPVDK	LLGSPVSKDFPLAIYP	LAIYPVDKVPLPYELF	K	D	F	D	K	V	1	0	0	2	0	0	0	0	0	1	1	1	0	1	2	0	0	0	1	1	0	0	11	0	1276.67	B6SSV3;K7VT58	K7VT58	177	187	no	no	1;2	0.0027473	114.86
DFQMGVSNK	GVKVELVKDFQMGVSN	FQMGVSNKTPEFLKMN	K	D	F	N	K	T	0	0	1	1	0	1	0	1	0	0	0	1	1	1	0	1	0	0	0	1	0	0	9	0	1024.46	K7UQT7;A0A1D6QQD4;A0A1D6H6Y2;A0A1D6H6X6;A0A1D6H6Y0	A0A1D6H6Y2	33	41	no	no	1	0.054364	66.568
DFQVEVPVYYNSR	RVRTMLRKDFQVEVPV	VPVYYNSRRVEGQEMT	K	D	F	S	R	R	0	1	1	1	0	1	1	0	0	0	0	0	0	1	1	1	0	0	2	3	0	0	13	0	1614.77	A0A1D6MRA8	A0A1D6MRA8	397	409	yes	yes	2	0.0016771	102.5
DFRDPTTAWLDPSDGAWR	PPRGIGPRDFRDPTTA	DPSDGAWRIVIGSKDD	R	D	F	W	R	I	2	2	0	4	0	0	0	1	0	0	1	0	0	1	2	1	2	2	0	0	0	0	18	1	2104.96	A0A1D6QUZ4	A0A1D6QUZ4	253	270	yes	yes	2;3	0.00041723	90.706
DFTVEDPVK	TTKVGRGKDFTVEDPV	FTVEDPVKCHLEK___	K	D	F	V	K	C	0	0	0	2	0	0	1	0	0	0	0	1	0	1	1	0	1	0	0	2	0	0	9	0	1048.51	A0A1D6HIW8;A0A1D6HIW1;A0A1D6HIV8;A0A1D6HIW4;A0A1D6HIV9;A0A1D6HIW7;A0A1D6HIT9;A0A1D6HIV5	A0A1D6HIW8	341	349	yes	no	2	0.0031484	119.75
DFVIDFLGGEFGK	MYSMTPDKDFVIDFLG	FLGGEFGKDVVVGAGF	K	D	F	G	K	D	0	0	0	2	0	0	1	3	0	1	1	1	0	3	0	0	0	0	0	1	0	0	13	0	1442.71	A0A1D6MPA5	A0A1D6MPA5	341	353	yes	yes	2	0.00048617	128.21
DFVSSCDSPFVVDGAEAGVLK	SMEWSGQKDFVSSCDS	GAEAGVLKSHGPLSFL	K	D	F	L	K	S	2	0	0	3	1	0	1	2	0	0	1	1	0	2	1	3	0	0	0	4	0	0	21	0	2198.02	B8A0Q3	B8A0Q3	444	464	yes	yes	2	0.000128	110.64
DFVTAVLK	RNGAAFSRDFVTAVLK	DFVTAVLKMGSIGPLT	R	D	F	L	K	M	1	0	0	1	0	0	0	0	0	0	1	1	0	1	0	0	1	0	0	2	0	0	8	0	891.507	A0A1D6H658	A0A1D6H658	292	299	yes	yes	2	0.0052581	143.89
DGAALQVELLR	GTSHRRTKDGAALQVE	ALQVELLRHLNAGIFG	K	D	G	L	R	H	2	1	0	1	0	1	1	1	0	0	3	0	0	0	0	0	0	0	0	1	0	0	11	0	1183.66	A0A1D6E5Z0;A0A1D6E5Y9;A0A1D6E5Z1	A0A1D6E5Z0	112	122	yes	no	2	0.0014193	128.08
DGAAVVQYLAWLDNQMQENYGASGYFSEIK	GLRKAHIRDGAAVVQY	SGYFSEIKGSHKNEHL	R	D	G	I	K	G	4	0	2	2	0	3	2	3	0	1	2	1	1	1	0	2	0	1	3	2	0	0	30	0	3366.55	A0A1D6F6A7;C0P7J4;A0A1D6F6B1;A0A1D6F6B0;A0A1D6F6B2	A0A1D6F6A7	336	365	yes	no	3	0.0083968	32.602
DGAFEDVLR	EAEREKLKDGAFEDVL	GAFEDVLRAAQEAIVI	K	D	G	L	R	A	1	1	0	2	0	0	1	1	0	0	1	0	0	1	0	0	0	0	0	1	0	0	9	0	1020.49	A0A1D6P848;C0P6F8;A0A1D6P851;A0A1D6P842;A0A1D6P843;P49036	P49036	69	77	no	no	2	6.7902e-07	181.41
DGAIDATIDHANGWMVSK	SIVAKAIRDGAIDATI	ANGWMVSKETGDVYST	R	D	G	S	K	E	3	0	1	3	0	0	0	2	1	2	0	1	1	0	0	1	1	1	0	1	0	0	18	0	1899.88	A0A1D6QMX5;A0A1D6QMX9;C0P531;A0A1D6QMX6;A0A1D6QMX7;A0A1D6QMX3;A0A1D6QMY1;A0A1D6KMZ7;A0A1D6KMZ8;B4FQZ2;A0A1D6KMZ9;A0A1D6KMZ5;A0A1D6KN00	A0A1D6KMZ7	386	403	no	no	2	0.00014412	111.01
DGALICFHDVTLDDTTDVAK	ESDILASKDGALICFH	DDTTDVAKRKEFANRR	K	D	G	A	K	R	2	0	0	5	1	0	0	1	1	1	2	1	0	1	0	0	3	0	0	2	0	0	20	0	2205.03	A0A1D6GAZ6;A0A1D6GAY6;K7VPS3;A0A1D6GAZ9	A0A1D6GAZ6	84	103	yes	no	2;3	1.5714e-31	151.95
DGAPGDPWVAAHGDLSR	AAAVAWLRDGAPGDPW	AAHGDLSRCFLMGSSS	R	D	G	S	R	C	3	1	0	3	0	0	0	3	1	0	1	0	0	0	2	1	0	1	0	1	0	0	17	0	1719.8	B4FWS6	B4FWS6	147	163	yes	yes	2	3.8135e-05	110.12
DGAQWLVDNTDIK	TSYVGFMKDGAQWLVD	LVDNTDIKLVGVDYLS	K	D	G	I	K	L	1	0	1	3	0	1	0	1	0	1	1	1	0	0	0	0	1	1	0	1	0	0	13	0	1473.71	C0P6Z2;A0A1D6GPF9;A0A1D6GPF7	C0P6Z2	101	113	yes	no	2	4.4467e-05	127.3
DGAVVLAPVNPK	ENYCLAVRDGAVVLAP	VLAPVNPKDDHQHWYK	R	D	G	P	K	D	2	0	1	1	0	0	0	1	0	0	1	1	0	0	2	0	0	0	0	3	0	0	12	0	1178.67	B4FUK7;A0A1D6IMH7;A0A1D6IMJ1;A0A1D6IMI5;A0A1D6IMJ8;A0A1D6IMI4;A0A1D6IMI6;A0A1D6IMI8;A0A1D6IMJ6;A0A1D6IMI7;A0A1D6IMJ9;A0A1D6IMJ2;A0A1D6IMI3	B4FUK7	39	50	yes	no	2	0.042253	72.29
DGDASCVMCSYNR	RPFEMCIRDGDASCVM	CVMCSYNRINGIPACA	R	D	G	N	R	I	1	1	1	2	2	0	0	1	0	0	0	0	1	0	0	2	0	0	1	1	0	0	13	0	1533.56	B8A1R0;A0A1D6FHK9	B8A1R0	296	308	yes	no	2	2.7984e-212	271.32
DGDKPHEMVF	LGARFSLRDGDKPHEM	DKPHEMVF________	R	D	G	V	F	-	0	0	0	2	0	0	1	1	1	0	0	1	1	1	1	0	0	0	0	1	0	0	10	1	1173.51	B6SHW0;B4F9G6;C0PH34;A0A1D6J813;A0A1D6MY10	B6SHW0	210	219	no	no	2	0.015323	105.2
DGDRDESSVEGISGELVR	DERVELVRDGDRDESS	GISGELVRVSKPVDVQ	R	D	G	V	R	V	0	2	0	3	0	0	3	3	0	1	1	0	0	0	0	3	0	0	0	2	0	0	18	1	1918.89	A0A1D6K6V8	A0A1D6K6V8	147	164	yes	yes	2	0.00045248	111.63
DGEAPILDHPITFAEMYR	TVYPLAVRDGEAPILD	ITFAEMYRRKMARDIE	R	D	G	Y	R	R	2	1	0	2	0	0	2	1	1	2	1	0	1	1	2	0	1	0	1	0	0	0	18	0	2073.98	B4F8K3;A0A1D6DUT3	B4F8K3	312	329	yes	no	2	0.012683	65.231
DGEIPIPYKPDVDVEK	RVKIPIQKDGEIPIPY	KPDVDVEKIKFHHFSF	K	D	G	E	K	I	0	0	0	3	0	0	2	1	0	2	0	2	0	0	3	0	0	0	1	2	0	0	16	1	1812.91	A0A1D6LBH9;B4F9K0;A0A1D6LBI0	A0A1D6LBH9	120	135	yes	no	2	0.00082335	100.23
DGEPLTVVSR	RPGAVTVRDGEPLTVV	EPLTVVSRYSSDRRHT	R	D	G	S	R	Y	0	1	0	1	0	0	1	1	0	0	1	0	0	0	1	1	1	0	0	2	0	0	10	0	1071.56	A0A1D6KKK1	A0A1D6KKK1	360	369	yes	yes	2	0.00078964	128.01
DGESHLDVMLR	IKLGWDPKDGESHLDV	SHLDVMLRSLLLTALV	K	D	G	L	R	S	0	1	0	2	0	0	1	1	1	0	2	0	1	0	0	1	0	0	0	1	0	0	11	0	1270.6	A0A1D6KPN3;A0A1D6KPP2;A0A1D6KPN1;A0A1D6KPN0;A0A1D6KPN2;A0A1D6KPN4;A0A1D6KPN7;A0A1D6KPM8	A0A1D6KPN3	625	635	yes	no	2	0.030573	78.342
DGESHLVEWNESEGAVK	LFSCGTSKDGESHLVE	NESEGAVKRTYQGFRK	K	D	G	V	K	R	1	0	1	1	0	0	4	2	1	0	1	1	0	0	0	2	0	1	0	2	0	0	17	0	1884.85	A0A1D6JWQ6;A0A1D6PEM7;A0A1D6PEK0;A0A1D6JWL8;A0A1D6JWQ4;A0A1D6PEK3;A0A1D6PEJ6;A0A1D6JWN6;A0A1D6PEL8;A0A1D6JWP2;A0A1D6JWM6;A0A1D6PEM3;A0A1D6PEM6;A0A1D6JWP9;A0A1D6JWM4;C0HGL2;A0A1D6PEK2;A0A1D6PEK8;A0A1D6JWN4	A0A1D6JWQ6	18	34	yes	no	2;3	8.7244e-73	195.28
DGETFSNISPNAVNAVTWGVFPGK	LTYIAVNKDGETFSNI	TWGVFPGKEIIQPTVV	K	D	G	G	K	E	2	0	3	1	0	0	1	3	0	1	0	1	0	2	2	2	2	1	0	3	0	0	24	0	2506.21	Q9SE94;A0A1R3MQ97;A0A1D6L978;A0A1D6L977;A0A1D6L981;A0A1D6L979;A0A1D6L980	Q9SE94	500	523	yes	no	2	4.1623e-06	87.511
DGGDDNISAMDSHTSDVFDNAYFETLIK	KLKEVCPRDGGDDNIS	AYFETLIKGEGLLNSD	R	D	G	I	K	G	2	0	2	6	0	0	1	2	1	2	1	1	1	2	0	3	2	0	1	1	0	0	28	0	3076.32	A0A1D6LWY7	A0A1D6LWY7	256	283	yes	yes	3	2.9743e-09	87.958
DGGSDYLGK	IYEALELRDGGSDYLG	GGSDYLGKGVLKAVSN	R	D	G	G	K	G	0	0	0	2	0	0	0	3	0	0	1	1	0	0	0	1	0	0	1	0	0	0	9	0	910.403	P26301;K7V794;A0A1D6NVW3;A0A1D6LUX6;A0A1D6MX12;A0A1D6PKP4;A0A1D6PKP6;A0A1D6PKP5;C0HGV5;A0A1D6KCB2	P26301	54	62	no	no	2	0.00082811	137.05
DGILCPIPQYPLYSASIALHGGALVPYYLDEK	QLLIRNEKDGILCPIP	VPYYLDEKTGWGLEIS	K	D	G	E	K	T	3	0	0	2	1	1	1	3	1	3	5	1	0	0	4	2	0	0	4	1	0	0	32	0	3532.8	A0A1D6KCZ2	A0A1D6KCZ2	165	196	yes	yes	3	0.02079	28.711
DGILESLAR	YASYKAEKDGILESLA	GILESLARRAKALEDA	K	D	G	A	R	R	1	1	0	1	0	0	1	1	0	1	2	0	0	0	0	1	0	0	0	0	0	0	9	0	972.524	A0A1D6GRB4;A0A1D6GRA6;A0A1D6GRA9;A0A1D6GRB3;A0A1D6GRB0	A0A1D6GRB4	365	373	yes	no	2	0.00080646	131.62
DGILQSLAR	YASYKAEKDGILQSLA	GILQSLARRAKALEDA	K	D	G	A	R	R	1	1	0	1	0	1	0	1	0	1	2	0	0	0	0	1	0	0	0	0	0	0	9	0	971.54	A0A1D6KCZ2	A0A1D6KCZ2	365	373	yes	yes	2	0.0008122	136.52
DGIQYAVVDAFTAEPFK	________________	AFTAEPFKGNPAAVCL	K	D	G	F	K	G	3	0	0	2	0	1	1	1	0	1	0	1	0	2	1	0	1	0	1	2	0	0	17	0	1869.91	B6U0C2;A0A1D6FBG1	B6U0C2	4	20	yes	no	2	5.287e-08	126.04
DGIVLGVEK	TVVGIKCKDGIVLGVE	GIVLGVEKLVTSKMML	K	D	G	E	K	L	0	0	0	1	0	0	1	2	0	1	1	1	0	0	0	0	0	0	0	2	0	0	9	0	928.523	A0A1D6G9Q0;A0A1D6G9P9;A0A1D6IL23;C0PI81;A0A1D6N969;B6UFQ0;A0A1D6F2F7;A0A1D6F2F6	A0A1D6G9Q0	44	52	no	no	2	9.0622e-08	140.83
DGKPFVDVLK	ETLYQKTKDGKPFVDV	KPFVDVLKEGGVLPGI	K	D	G	L	K	E	0	0	0	2	0	0	0	1	0	0	1	2	0	1	1	0	0	0	0	2	0	0	10	1	1116.62	B4FWP0;B4FAL9;P08440	B4FAL9	85	94	no	no	2;3	3.8323e-06	150.81
DGKPVLIELIDAK	ASKITPAKDGKPVLIE	LIELIDAKTKEHKETL	K	D	G	A	K	T	1	0	0	2	0	0	1	1	0	2	2	2	0	0	1	0	0	0	0	1	0	0	13	1	1409.81	K7UW74;A0A1D6FI70;A0A1D6FI72;K7VS24;A0A1D6FI78;C0PHH5;A0A1D6FLZ5;A0A1D6FLZ4	C0PHH5	323	335	no	no	2	0.0033784	112.96
DGLAPASNAAVLAALPPPTSK	YKLPLGRRDGLAPASN	ALPPPTSKVPTLLSFL	R	D	G	S	K	V	6	0	1	1	0	0	0	1	0	0	3	1	0	0	4	2	1	0	0	1	0	0	21	0	1960.06	A0A1D6N0K3	A0A1D6N0K3	162	182	yes	yes	2	1.0506e-50	159.67
DGLAPASSDLVGTLPAPFFDVPTLIESFK	FEVPLGRRDGLAPASS	PTLIESFKNRSLDKAD	R	D	G	F	K	N	3	0	0	3	0	0	1	2	0	1	4	1	0	3	4	3	2	0	0	2	0	0	29	0	3003.55	B4FHG3	B4FHG3	165	193	yes	yes	2;3	3.477e-38	137.4
DGLMATHDEETANYFHGTDVNCVLCPR	TSVGLLKKDGLMATHD	VNCVLCPRNPDDSGSF	K	D	G	P	R	N	2	1	2	3	2	0	2	2	2	0	2	0	1	1	1	0	3	0	1	2	0	0	27	0	3121.33	B8A021;A0A1D6MK68;C0HFU7;Q43270;A0A1D6MK62;K7VQG5;C0HHT0;A0A1D6FF00;A0A1D6FEZ2	B8A021	219	245	no	no	3	6.95e-06	62.678
DGLRELEEAEIDEYVAEIEAEK	EVAVMTKKDGLRELEE	VAEIEAEKAAAEAAKK	K	D	G	E	K	A	3	1	0	2	0	0	8	1	0	2	2	1	0	0	0	0	0	0	1	1	0	0	22	1	2549.2	B4F822	B4F822	214	235	yes	yes	2;3	4.4504e-14	131.56
DGLRELEESEIDEYVAEIEAEK	EVAVMTKKDGLRELEE	VAEIEAEKAAAEAAKK	K	D	G	E	K	A	2	1	0	2	0	0	8	1	0	2	2	1	0	0	0	1	0	0	1	1	0	0	22	1	2565.2	A3FMB9	A3FMB9	214	235	yes	yes	2;3	1.8777e-29	142.23
DGLSPASSDQVFTLPGPDFDVPTLLAAFK	FEVPLGRRDGLSPASS	PTLLAAFKNRSLDTAD	R	D	G	F	K	N	3	0	0	4	0	1	0	2	0	0	4	1	0	3	4	3	2	0	0	2	0	0	29	0	3004.51	B4FH68	B4FH68	162	190	yes	yes	3	0.049389	25.207
DGLTGLAK	ILIIPKVKDGLTGLAK	DGLTGLAKAEERHIEI	K	D	G	A	K	A	1	0	0	1	0	0	0	2	0	0	2	1	0	0	0	0	1	0	0	0	0	0	8	0	773.428	B6SJF7;P42856;A0A1D6K150	B6SJF7	61	68	yes	no	2	0.035661	93.143
DGLVLMEDDFR	WEPKIVLRDGLVLMED	VLMEDDFRERLTVPKK	R	D	G	F	R	E	0	1	0	3	0	0	1	1	0	0	2	0	1	1	0	0	0	0	0	1	0	0	11	0	1308.6	B4FAG0;A0A1D6JYA0;A0A1D6JYA1;A0A1D6JYA2;A0A1D6JY98;B4FF24;A0A1D6PDH9;A0A1D6PDI7;A0A1D6PDI5;A0A1D6PDI9	B4FF24	329	339	no	no	2	0.0080338	94.82
DGLVLMEDDFRER	WEPKIVLRDGLVLMED	MEDDFRERLTVPKKTK	R	D	G	E	R	L	0	2	0	3	0	0	2	1	0	0	2	0	1	1	0	0	0	0	0	1	0	0	13	1	1593.75	B4FAG0;A0A1D6JYA0;A0A1D6JYA1;A0A1D6JYA2;A0A1D6JY98;B4FF24;A0A1D6PDH9;A0A1D6PDI7;A0A1D6PDI5;A0A1D6PDI9	B4FF24	329	341	no	no	2;3	7.8485e-97	234.79
DGNIGLLQSGR				D	G	G	R		0	1	1	1	0	1	0	3	0	1	2	0	0	0	0	1	0	0	0	0	0	0	11	0	1128.59		REV__A0A1D6FV81			yes	no	2	0.053712	72.531
DGNLLLLDAR	VAAMAVARDGNLLLLD	NLLLLDARNNTVWQSF	R	D	G	A	R	N	1	1	1	2	0	0	0	1	0	0	4	0	0	0	0	0	0	0	0	0	0	0	10	0	1098.6	C0P3V1	C0P3V1	163	172	yes	yes	2	0.003683	108.56
DGNVVLAPANPR	EGYCLTVRDGNVVLAP	VLAPANPRDEHQHWYK	R	D	G	P	R	D	2	1	2	1	0	0	0	1	0	0	1	0	0	0	2	0	0	0	0	2	0	0	12	0	1221.65	A0A1D6K1B9	A0A1D6K1B9	38	49	yes	yes	2	0.028771	76.073
DGNVYDHFTISR	LFEYKKSRDGNVYDHF	YDHFTISRDYRDILAC	R	D	G	S	R	D	0	1	1	2	0	0	0	1	1	1	0	0	0	1	0	1	1	0	1	1	0	0	12	0	1422.65	A0A1D6EVQ6	A0A1D6EVQ6	630	641	yes	yes	2	0.0016184	115.37
DGNYDLNFK	AASEFLTKDGNYDLNF	GNYDLNFKNQPNDGVH	K	D	G	F	K	N	0	0	2	2	0	0	0	1	0	0	1	1	0	1	0	0	0	0	1	0	0	0	9	0	1084.48	A0A1D6I3E4;A0A1D6I3E5;A0A1D6I3E6;A0A1D6EPE4	A0A1D6EPE4	299	307	no	no	2	0.0044473	114.4
DGPALQVELLR	GTSHRRTKDGPALQVE	ALQVELLRHLNAGIFG	K	D	G	L	R	H	1	1	0	1	0	1	1	1	0	0	3	0	0	0	1	0	0	0	0	1	0	0	11	0	1209.67	B8A046;Q8VXG7;A0A1D6Q5B1;A0A1D6Q5B2;A0A1D6Q5B0	A0A1D6Q5B1	112	122	no	no	2	2.7676e-91	211.46
DGPGASANTIGHAEGLVILTDIAR	AVISWYIKDGPGASAN	VILTDIARSSCLITTD	K	D	G	A	R	S	4	1	1	2	0	0	1	4	1	3	2	0	0	0	1	1	2	0	0	1	0	0	24	0	2347.21	A0A1D6H671	A0A1D6H671	58	81	yes	yes	2;3	1.8878e-61	162.2
DGPLTFVGEWVAEWK	ELAAVTTRDGPLTFVG	GEWVAEWKVPNATKEE	R	D	G	W	K	V	1	0	0	1	0	0	2	2	0	0	1	1	0	1	1	0	1	2	0	2	0	0	15	0	1732.85	A0A1D6FNV3	A0A1D6FNV3	521	535	yes	yes	2	6.4531e-05	101.75
DGPPAFAELLER	DLLRHLAKDGPPAFAE	AFAELLERQADAGRPV	K	D	G	E	R	Q	2	1	0	1	0	0	2	1	0	0	2	0	0	1	2	0	0	0	0	0	0	0	12	0	1313.66	B6TZ09	B6TZ09	105	116	yes	yes	2	0.0030415	106.26
DGPPALAELLGR	DLMRHIAKDGPPALAE	ALAELLGRQARAGRPV	K	D	G	G	R	Q	2	1	0	1	0	0	1	2	0	0	3	0	0	0	2	0	0	0	0	0	0	0	12	0	1207.66	K7URK6	K7URK6	107	118	yes	yes	2	0.00055093	136.53
DGPPVNFLTPVNPIEEVEGATK	IGFLLCAKDGPPVNFL	EEVEGATKAGREIRFY	K	D	G	T	K	A	1	0	2	1	0	0	3	2	0	1	1	1	0	1	4	0	2	0	0	3	0	0	22	0	2322.17	B6TCZ1;A0A1D6GYS6	B6TCZ1	304	325	yes	no	2	0.0031476	60.735
DGQIELMLHR	SIGGSSIKDGQIELML	QIELMLHRRLLHDDGK	K	D	G	H	R	R	0	1	0	1	0	1	1	1	1	1	2	0	1	0	0	0	0	0	0	0	0	0	10	0	1210.61	A0A1D6F5U0;A0A1D6F5U4;A0A1D6F5T2;A0A1D6F5T3;A0A1D6F5T1;A0A1D6F5U7;A0A1D6F5U9;A0A1D6F5U8	A0A1D6F5U0	799	808	no	no	2;3	0.0024428	121.29
DGRFPAVAGR	TFRSSVSRDGRFPAVA	RFPAVAGRYHLYVSYA	R	D	G	G	R	Y	2	2	0	1	0	0	0	2	0	0	0	0	0	1	1	0	0	0	0	1	0	0	10	1	1044.55	B8A3K1;A0A1D6JIJ3;A0A1D6MTI1	B8A3K1	75	84	yes	no	3	0.045609	65.627
DGSVTDCSTRPGSVGDLNYPAFSVVFGSGDDEVTQR	RQIAVLTRDGSVTDCS	GDDEVTQRRVVRNVGS	R	D	G	Q	R	R	1	2	1	5	1	1	1	5	0	0	1	0	0	2	2	5	3	0	1	5	0	0	36	1	3790.7	K7U9N2	K7U9N2	656	691	yes	yes	3;4	4.3677e-24	91.078
DGSVTDCSTRPGSVGDLNYPAFSVVFGSGDDEVTQRR	RQIAVLTRDGSVTDCS	DDEVTQRRVVRNVGSN	R	D	G	R	R	V	1	3	1	5	1	1	1	5	0	0	1	0	0	2	2	5	3	0	1	5	0	0	37	2	3946.8	K7U9N2	K7U9N2	656	692	yes	yes	3;4	1.106e-07	48.405
DGSVVEADTVIVGIGAKPVVSPFEAVGVNPK	RVSSAVLKDGSVVEAD	EAVGVNPKVGGIEVDS	K	D	G	P	K	V	3	0	1	2	0	0	2	4	0	2	0	2	0	1	3	2	1	0	0	8	0	0	31	1	3049.63	A0A1D6J0S0;B4FQK0	A0A1D6J0S0	289	319	yes	no	3	0.00038767	45.323
DGTCAWLRPDGK	ARLTEVRKDGTCAWLR	AWLRPDGKTQVTVEYV	K	D	G	G	K	T	1	1	0	2	1	0	0	2	0	0	1	1	0	0	1	0	1	1	0	0	0	0	12	1	1374.63	K7VC35;A0A1D6FHW2	K7VC35	160	171	yes	no	2	0.0013353	116.24							By matching
DGTFLLGGPSWAVPLGR	DIVALAARDGTFLLGG	SWAVPLGRRDSTTASL	R	D	G	G	R	R	1	1	0	1	0	0	0	4	0	0	3	0	0	1	2	1	1	1	0	1	0	0	17	0	1741.92	B4FA32	B4FA32	133	149	yes	yes	2	0.0016851	87.647
DGTLAYVEDVAEGLESAPK	AWVLPYIRDGTLAYVE	EGLESAPKALIGLFHG	R	D	G	P	K	A	3	0	0	2	0	0	3	2	0	0	2	1	0	0	1	1	1	0	1	2	0	0	19	0	1962.94	K7UXK5	K7UXK5	318	336	yes	yes	2	3.3514e-51	166.6
DGTNIVLWK	DKDHGGVRDGTNIVLW	GTNIVLWKWCEGDNQR	R	D	G	W	K	W	0	0	1	1	0	0	0	1	0	1	1	1	0	0	0	0	1	1	0	1	0	0	9	0	1044.56	A0A1D6K1B9	A0A1D6K1B9	322	330	yes	yes	2	0.0056392	111.46
DGTNLLGGPTWSVPLGR	DILALAARDGTNLLGG	TWSVPLGRRDSTTASA	R	D	G	G	R	R	0	1	1	1	0	0	0	4	0	0	3	0	0	0	2	1	2	1	0	1	0	0	17	0	1738.9	K7VH58	K7VH58	125	141	yes	yes	2	0.00551	75.682
DGTNVEDAFQCIVK	PYFETSAKDGTNVEDA	DAFQCIVKNALKNEPE	K	D	G	V	K	N	1	0	1	2	1	1	1	1	0	1	0	1	0	1	0	0	1	0	0	2	0	0	14	0	1594.73	C0PD71;B8A1G8;A0A1D6M9Y7;A0A1D6FTA4;A0A1D6M9Z1;A0A1D6FTA6;A0A1D6FTA3;B4FPM6;A0A096QI54	C0PD71	161	174	yes	no	2	8.2963e-95	227.63
DGTQEWGTTDASIAQTVQVIDFLASR	PWEHSSSRDGTQEWGT	VIDFLASRSETNKHHA	R	D	G	S	R	S	3	1	0	3	0	3	1	2	0	2	1	0	0	1	0	2	4	1	0	2	0	0	26	0	2808.36	A0A1D6FNV3	A0A1D6FNV3	358	383	yes	yes	2;3	1.6843e-69	160.12
DGTTANLDDANNDLPAPTLDLGDLIK	WDVELGRRDGTTANLD	LDLGDLIKAFSKKGLS	R	D	G	I	K	A	3	0	3	6	0	0	0	2	0	1	5	1	0	0	2	0	3	0	0	0	0	0	26	0	2681.3	A0A1D6DVY9	A0A1D6DVY9	169	194	yes	yes	2;3	5.2477e-09	97.352
DGTVLLGGPSWNVPLGR	DIVALAARDGTVLLGG	SWNVPLGRHDSTTASL	R	D	G	G	R	H	0	1	1	1	0	0	0	4	0	0	3	0	0	0	2	1	1	1	0	2	0	0	17	0	1736.92	A0A1D6H650	A0A1D6H650	133	149	yes	yes	2	1.7036e-08	119.46
DGTVSLASNTGALPSPFAGFAGLLQSFSDR	WQVETGRRDGTVSLAS	LLQSFSDRGLNLTDLV	R	D	G	D	R	G	4	1	1	2	0	1	0	4	0	0	4	0	0	3	2	5	2	0	0	1	0	0	30	0	2982.47	B6SIU4	B6SIU4	171	200	yes	yes	3	1.7972e-38	133.45
DGVGEGWK	WTLPALARDGVGEGWK	DGVGEGWKGFVYALEG	R	D	G	W	K	G	0	0	0	1	0	0	1	3	0	0	0	1	0	0	0	0	0	1	0	1	0	0	8	0	846.387	A0A1D6I3K9	A0A1D6I3K9	682	689	yes	yes	2	0.0083615	127.46
DGVIMACDTGASYGSTLR	SVIALKYKDGVIMACD	ASYGSTLRYKSVERIK	K	D	G	L	R	Y	2	1	0	2	1	0	0	3	0	1	1	0	1	0	0	2	2	0	1	1	0	0	18	0	1872.83	B4FN21;A0A1D6I8L7;B4FCX3	B4FCX3	54	71	no	no	2	0.00012002	112.01
DGVLSAIEVGFR	PLVHEAVKDGVLSAIE	SAIEVGFRHFDTASMY	K	D	G	F	R	H	1	1	0	1	0	0	1	2	0	1	1	0	0	1	0	1	0	0	0	2	0	0	12	0	1261.67	B4FQR3	B4FQR3	43	54	yes	yes	2	0.022826	77.74
DGVNLLSGPTWAVQLGR	DILALAARDGVNLLSG	TWAVQLGRRDTRTASQ	R	D	G	G	R	R	1	1	1	1	0	1	0	3	0	0	3	0	0	0	1	1	1	1	0	2	0	0	17	0	1781.94	A0A1D6H658	A0A1D6H658	130	146	yes	yes	2	7.6531e-31	156
DGVTLLWDLAEGK	SLCASGGKDGVTLLWD	LWDLAEGKRLYSLDAG	K	D	G	G	K	R	1	0	0	2	0	0	1	2	0	0	3	1	0	0	0	0	1	1	0	1	0	0	13	0	1415.73	B6SJ21;B4FKM1	B6SJ21	230	242	no	no	2	8.398e-05	104.17
DGVVALGGPSWTVALGR	DILAVAARDGVVALGG	SWTVALGRRDSTASFP	R	D	G	G	R	R	2	1	0	1	0	0	0	4	0	0	2	0	0	0	1	1	1	1	0	3	0	0	17	0	1653.88	A0A1D6F4D2;C0PPB6	A0A1D6F4D2	127	143	yes	no	2	3.4793e-31	159.64
DGVVALGGPSWTVLLGR	DILAVAARDGVVALGG	SWTVLLGRRDSTASFP	R	D	G	G	R	R	1	1	0	1	0	0	0	4	0	0	3	0	0	0	1	1	1	1	0	3	0	0	17	0	1695.93	A0A1D6F4C8;A0A1D6F4D0;A5H454;A5H453;C4J6E4	A0A1D6F4C8	134	150	no	no	2	6.0803e-31	157.37
DGVVALGGPSWTVLLGRR	DILAVAARDGVVALGG	WTVLLGRRDSTASFPG	R	D	G	R	R	D	1	2	0	1	0	0	0	4	0	0	3	0	0	0	1	1	1	1	0	3	0	0	18	1	1852.03	A0A1D6F4C8;A0A1D6F4D0;A5H454;A5H453;C4J6E4	A0A1D6F4C8	134	151	no	no	2;3	6.0236e-12	133.23
DGVVLAVEK	TAIGLKTKDGVVLAVE	GVVLAVEKRVTSPLLE	K	D	G	E	K	R	1	0	0	1	0	0	1	1	0	0	1	1	0	0	0	0	0	0	0	3	0	0	9	0	928.523	A0A1D6PJW1;A0A1D6JNU0;A0A1D6I145;B6TJB6;A0A1D6JNT8	B6TJB6	100	108	no	no	2	0.0030717	120.45
DGVVSSAAVADANLPHPDFNFDELK	YTIPGGRKDGVVSSAA	DFNFDELKDNFNASSR	K	D	G	L	K	D	4	0	2	4	0	0	1	1	1	0	2	1	0	2	2	2	0	0	0	3	0	0	25	0	2627.25	K7UF86	K7UF86	142	166	yes	yes	3	0.00010474	57.39
DGVVSTEAWLGGVR	YQGVRDLRDGVVSTEA	EAWLGGVRWDGLRAFL	R	D	G	V	R	W	1	1	0	1	0	0	1	3	0	0	1	0	0	0	0	1	1	1	0	3	0	0	14	0	1444.73	A0A1D6MDV5	A0A1D6MDV5	355	368	yes	yes	2	0.0032341	99.941
DGWYPPGHGDVFPSLNNSGK	PSKGKSGKDGWYPPGH	PSLNNSGKLDILLAQG	K	D	G	G	K	L	0	0	2	2	0	0	0	4	1	0	1	1	0	1	3	2	0	1	1	1	0	0	20	0	2142.98	B4FAD9;A0A1D6IAS8;A0A1D6IAT0;A0A1D6IAT3;A0A1D6IAS7;A0A1D6IAT4;A0A1D6IAS6;A0A1D6EUN9;A0A1D6IAU1;A0A1D6IAT8;B6T4R3;A0A1D6EUP8;A0A1D6EUP7;A0A1D6EUP5;A0A1D6EUP3;A0A1D6IAT2	B4FAD9	189	208	no	no	2;3	7.6287e-06	116.6
DGYAAVR	DSLTRYYRDGYAAVRK	RDGYAAVRKHAPAAYV	R	D	G	V	R	K	2	1	0	1	0	0	0	1	0	0	0	0	0	0	0	0	0	0	1	1	0	0	7	0	750.366	A0A1D6FNV3	A0A1D6FNV3	441	447	yes	yes	2	0.0047785	134.66
DGYAVVASDGPGEYPVVTESR	PPFRASIKDGYAVVAS	YPVVTESRAGDDALGV	K	D	G	S	R	A	2	1	0	2	0	0	2	3	0	0	0	0	0	0	2	2	1	0	2	4	0	0	21	0	2167.01	A0A1D6JGY6;A0A1D6JGY3;C0P3Y1;A0A1D6JGY4;A0A1D6JGY5	A0A1D6JGY6	53	73	yes	no	2	0.0012809	76.492
DGYEVVPYLAR	APAIRLARDGYEVVPY	EVVPYLARALQECEGD	R	D	G	A	R	A	1	1	0	1	0	0	1	1	0	0	1	0	0	0	1	0	0	0	2	2	0	0	11	0	1280.64	A0A1D6FEB9	A0A1D6FEB9	243	253	yes	yes	2	0.0033087	112.36
DGYHPVQQR	SEGIGNTKDGYHPVQQ	GYHPVQQRLSGFHASQ	K	D	G	Q	R	L	0	1	0	1	0	2	0	1	1	0	0	0	0	0	1	0	0	0	1	1	0	0	9	0	1098.52	O23888;A0A1D6GFU8;A0A1D6GFU1;A0A1D6GFU3;A0A1D6GFT7;A0A1D6GFT8;A0A1D6GFT6;A0A1D6L748;A0A1D6L762;A0A1D6L755;A0A1D6L793;A0A1D6L750;A0A1D6L779;A0A1D6L770;A0A1D6L775;A0A1D6L760;A0A1D6L768;A0A1D6L727;A0A1D6L739;A0A1D6L738;A0A1D6L725;O23887;A0A1D6L729	A0A1D6L727	97	105	no	no	2;3	0.012279	81.296
DGYMISSGQPVNEYIDSAVR	RAKSMKFKDGYMISSG	EYIDSAVRHVLLRQGV	K	D	G	V	R	H	1	1	1	2	0	1	1	2	0	2	0	0	1	0	1	3	0	0	2	2	0	0	20	0	2200.01	K7TT73;B6TB97;A0A1D6PVR8	K7TT73	154	173	yes	no	2	4.1718e-25	146.72
DGYTDDFFAQILGK	ALLNAKMKDGYTDDFF	FFAQILGKTVQQLWQD	K	D	G	G	K	T	1	0	0	3	0	1	0	2	0	1	1	1	0	2	0	0	1	0	1	0	0	0	14	0	1588.74	B6TDW7	B6TDW7	200	213	yes	yes	2	6.4326e-46	197.38
DGYWPPPAASSGADVDALGVPK	WRPPQTERDGYWPPPA	VDALGVPKGLPANATV	R	D	G	P	K	G	4	0	0	3	0	0	0	3	0	0	1	1	0	0	4	2	0	1	1	2	0	0	22	0	2169.04	A0A1D6N5J3	A0A1D6N5J3	219	240	yes	yes	2	6.2148e-05	92.098
DHASCCPPGYPVCNVR	VEGATCCKDHASCCPP	GYPVCNVRAGTCSVSK	K	D	H	V	R	A	1	1	1	1	3	0	0	1	1	0	0	0	0	0	3	1	0	0	1	2	0	0	16	0	1887.78	A0A1D6DU44;C4IZ54;A0A1D6DU42;B4FS90	B4FS90	428	443	no	no	2;3	8.6008e-51	186.29
DHAVANGPIVLEMDTYR	KQACKFAKDHAVANGP	VLEMDTYRYHGHSMSD	K	D	H	Y	R	Y	2	1	1	2	0	0	1	1	1	1	1	0	1	0	1	0	1	0	1	2	0	0	17	0	1899.91	B4FGJ4;A0A1D6HJS1;A0A1D6HJS3;A0A1D6HJS4	B4FGJ4	272	288	yes	no	2	0.0023935	83.891
DHDKPVQEVLIELTNGGVDR	CTEFVNPKDHDKPVQE	LTNGGVDRSVECTGNI	K	D	H	D	R	S	0	1	1	3	0	1	2	2	1	1	2	1	0	0	1	0	1	0	0	3	0	0	20	1	2233.13	B6SUD1;P04707	B6SUD1	248	267	yes	no	2;3	1.0305e-11	130.01
DHGLPGGLLPR	NTIHQLLKDHGLPGGL	LPGGLLPRGVESYTLD	K	D	H	P	R	G	0	1	0	1	0	0	0	3	1	0	3	0	0	0	2	0	0	0	0	0	0	0	11	0	1130.62	A0A1D6EXT1;B4FJ34	B4FJ34	54	64	no	no	2	0.048496	73.841
DHLGGMNDLWVK	FWAERLGRDHLGGMND	GMNDLWVKHCGISHTG	R	D	H	V	K	H	0	0	1	2	0	0	0	2	1	0	2	1	1	0	0	0	0	1	0	1	0	0	12	0	1383.66	A0A1D6M0B0	A0A1D6M0B0	203	214	no	no	2	0.011994	80.96
DHNKPVQEVLAEMTNGGVDR	CTEFVNPKDHNKPVQE	MTNGGVDRSVECTGNI	K	D	H	D	R	S	1	1	2	2	0	1	2	2	1	0	1	1	1	0	1	0	1	0	0	3	0	0	20	1	2208.06	Q43264;P00333;A0A1D6L3D5;A0A1D6L3D3;A0A1D6L3D1	Q43264	248	267	yes	no	2;3	0.0001315	92.289
DHPFANPFGPESPALLGLR	ALPPGATRDHPFANPF	SPALLGLRDVALPPTL	R	D	H	L	R	D	2	1	1	1	0	0	1	2	1	0	3	0	0	2	4	1	0	0	0	0	0	0	19	0	2034.03	B4FQ89	B4FQ89	244	262	yes	yes	2;3	2.9413e-05	116.09
DHPSNLSLAGDGFDTVIQAK	TGNNTAEKDHPSNLSL	FDTVIQAKAAVDAVPA	K	D	H	A	K	A	2	0	1	3	0	1	0	2	1	1	2	1	0	1	1	2	1	0	0	1	0	0	20	0	2084.02	A0A1D6L5P9;C0P813	A0A1D6L5P9	90	109	yes	no	2;3	2.0104e-148	228.65
DHQAVIDENLDR	GQYVGRDRDHQAVIDE	VIDENLDRLRKVLPAY	R	D	H	D	R	L	1	1	1	3	0	1	1	0	1	1	1	0	0	0	0	0	0	0	0	1	0	0	12	0	1423.67	B6SZY7;A0A1D6NAQ0;C4J8R3	B6SZY7	129	140	yes	no	2;3	4.5681e-43	210.93
DHTVSATHGDMDQNTR	LTDKMRSRDHTVSATH	GDMDQNTRDIIMREFR	R	D	H	T	R	D	1	1	1	3	0	1	0	1	2	0	0	0	1	0	0	1	3	0	0	1	0	0	16	0	1783.75	C0PHE3;A0A1D6GV12;A0A1D6LNL7;A0A0B4J303;A0A1D6LNL6;Q41741;B4FBK3	C0PHE3	304	319	yes	no	2;3	9.1348e-51	185.86
DHVLLLAAR	VFCKGVDKDHVLLLAA	HVLLLAARASRTENQD	K	D	H	A	R	A	2	1	0	1	0	0	0	0	1	0	3	0	0	0	0	0	0	0	0	1	0	0	9	0	1006.59	A0A1D6DVJ7;A0A1D6DVL4;A0A1D6DVK9;A0A1D6DVK7;A0A1D6DVK6;A0A1D6DVK8;K7TX67;A0A1D6JGC8;A0A1D6JGD2;A0A1D6JGD0;A0A1D6JGC6;A0A1D6JGD6;A0A1D6JGD3	K7TX67	356	364	no	no	2	0.0087997	104.01
DIAAALRR	EDGSFAPKDIAAALRR	DIAAALRRVLVDEECE	K	D	I	R	R	V	3	2	0	1	0	0	0	0	0	1	1	0	0	0	0	0	0	0	0	0	0	0	8	1	884.519	A0A1D6N6H9	A0A1D6N6H9	420	427	yes	yes	2	0.054257	100.19
DIADADKLVAAMQAK	SNNILYLRDIADADKL	LVAAMQAKKGGKAVIV	R	D	I	A	K	K	5	0	0	3	0	1	0	0	0	1	1	2	1	0	0	0	0	0	0	1	0	0	15	1	1558.8	C0P4M0	C0P4M0	146	160	yes	yes	2	3.8917e-09	147.07
DICGETSCPATGDFVLSHQQTLPGFTPPGSYTIYMK	FYVHSETRDICGETSC	GSYTIYMKIVGDDNEE	R	D	I	M	K	I	1	0	0	2	2	2	1	4	1	2	2	1	1	2	4	3	5	0	2	1	0	0	36	0	3974.82	A0A1D6F9G9;A0A1D6F9G8	A0A1D6F9G9	33	68	yes	no	3	3.4451e-08	50.581
DIEASGPEAGEFSAK	________________	EAGEFSAKDYTDPPPA	K	D	I	A	K	D	3	0	0	1	0	0	3	2	0	1	0	1	0	1	1	2	0	0	0	0	0	0	15	0	1506.68	Q9ATM6	Q9ATM6	4	18	yes	yes	2	3.2416e-47	199.33
DIEFSEWK	PQVTFSAKDIEFSEWK	DIEFSEWKGDILAVAV	K	D	I	W	K	G	0	0	0	1	0	0	2	0	0	1	0	1	0	1	0	1	0	1	0	0	0	0	8	0	1052.48	A0A1D6HN61;A0A1D6HN63;A0A1D6GRR2	A0A1D6HN61	96	103	yes	no	1;2	0.0001845	166.68
DIENQYETQITQIEHEVSSSGQEVQSSAK	QLIAKNRKDIENQYET	QEVQSSAKEVTQLRHG	K	D	I	A	K	E	1	0	1	1	0	5	5	1	1	3	0	1	0	0	0	5	2	0	1	2	0	0	29	0	3263.51	CON__P35527	CON__P35527	340	368	yes	yes	3	1.3841e-16	113.87				By MS/MS
DIENQYETQITQIEHEVSSSGQEVQSSAKEVTQLR	QLIAKNRKDIENQYET	AKEVTQLRHGVQELEI	K	D	I	L	R	H	1	1	1	1	0	6	6	1	1	3	1	1	0	0	0	5	3	0	1	3	0	0	35	1	3989.91	CON__P35527	CON__P35527	340	374	yes	yes	3	2.6896e-11	60.288
DIEVMEPK	EGYLTLARDIEVMEPK	DIEVMEPKSPEDIYKV	R	D	I	P	K	S	0	0	0	1	0	0	2	0	0	1	0	1	1	0	1	0	0	0	0	1	0	0	8	0	959.463	A0A1D6H0T6;A0A1D6H0T9;A0A1D6H0U1;A0A1D6H0T3;K7UFV4;A0A1D6QT45;A0A1D6QT44	K7UFV4	334	341	no	no	2	0.011806	119.21
DIFQEVYEADWK	KKYDGRFKDIFQEVYE	EVYEADWKSKFEAAGI	K	D	I	W	K	S	1	0	0	2	0	1	2	0	0	1	0	1	0	1	0	0	0	1	1	1	0	0	12	0	1541.7	K7V067	K7V067	225	236	no	no	2	4.6665e-17	167.22
DIFQEVYEAGWK	KKYDGRFKDIFQEVYE	EVYEAGWKTKFEAAGI	K	D	I	W	K	T	1	0	0	1	0	1	2	1	0	1	0	1	0	1	0	0	0	1	1	1	0	0	12	0	1483.7	C0PD27;A0A1D6MDG3;A0A1D6MDG5;A0A1D6P1U9	C0PD27	225	236	yes	no	2	9.1407e-17	161.87
DIFQEVYEEQWK	KKYDGRFKDIFQEVYE	EVYEEQWKEKFEENSI	K	D	I	W	K	E	0	0	0	1	0	2	3	0	0	1	0	1	0	1	0	0	0	1	1	1	0	0	12	0	1612.74	A0A1D6E6B3;A0A1D6E6B4;A0A1D6E6B5	A0A1D6E6B3	300	311	yes	no	2	0.0010188	131.08
DIGFNGLADPNR	YNYGPAGRDIGFNGLA	NGLADPNRVAQDAVIA	R	D	I	N	R	V	1	1	2	2	0	0	0	2	0	1	1	0	0	1	1	0	0	0	0	0	0	0	12	0	1287.62	P29022;B4FTS6	P29022	196	207	yes	no	2	0.00044468	117.2
DIGGLENVKR	DVPNVSWKDIGGLENV	GGLENVKRELQETVQY	K	D	I	K	R	E	0	1	1	1	0	0	1	2	0	1	1	1	0	0	0	0	0	0	0	1	0	0	10	1	1099.6	A0A1D6KNN7	A0A1D6KNN7	144	153	yes	yes	2	0.0091888	106.4
DIGIAAGLIR	HVAEALRRDIGIAAGL	GIAAGLIRIFFHDCFP	R	D	I	I	R	I	2	1	0	1	0	0	0	2	0	3	1	0	0	0	0	0	0	0	0	0	0	0	10	0	997.592	B4FHG3;B4FH68	B4FHG3	71	80	no	no	2	0.00038486	131.12
DIGRDDPDQLMAAVR	GEVQQWVKDIGRDDPD	DQLMAAVRDRLGGLLG	K	D	I	V	R	D	2	2	0	4	0	1	0	1	0	1	1	0	1	0	1	0	0	0	0	1	0	0	15	1	1670.8	A0A1D6H8W4	A0A1D6H8W4	203	217	yes	yes	2;3	6.9528e-06	136.57
DIIMVDHMR	FVTTTGNKDIIMVDHM	IIMVDHMRKMKNNAIV	K	D	I	M	R	K	0	1	0	2	0	0	0	0	1	2	0	0	2	0	0	0	0	0	0	1	0	0	9	0	1128.54	C0PHR4;A0A1D6EGN6	C0PHR4	329	337	yes	no	2;3	0.0030876	126.24
DILACSIDNCPR	FTISRDYRDILACSID	CSIDNCPRSTLAS___	R	D	I	P	R	S	1	1	1	2	2	0	0	0	0	2	1	0	0	0	1	1	0	0	0	0	0	0	12	0	1432.64	A0A1D6EVQ6	A0A1D6EVQ6	645	656	yes	yes	2	9.3528e-05	143.55
DILSDFDNLLPK	NTESVLARDILSDFDN	DFDNLLPKFVKVYPRD	R	D	I	P	K	F	0	0	1	3	0	0	0	0	0	1	3	1	0	1	1	1	0	0	0	0	0	0	12	0	1388.72	A0A1D6NFJ6;A0A1D6NFI2;A0A1D6NFL0;A0A1D6NFL2;A0A1D6NFK0;A0A1D6NFI4;A0A1D6NFJ4;A0A1D6NFK1;A0A1D6NFM6;A0A1D6NFJ2;A0A1D6NFM1;A0A1D6NFN0;A0A1D6NFH9;A0A1D6NFI0;A0A1D6NFN5;A0A1D6NFI9;A0A1D6NFN7;A0A1D6NFH7;A0A1D6NFM7;A0A1D6NFN4;A0A1D6NFP6;A0A1D6NFP3;A0A1D6NFH6;A0A1D6G2B6;A0A1D6G2C8;A0A1D6G2C1;A0A1D6G281;K7V0P3;A0A1D6G288;A0A1D6G2B5;A0A1D6G2C9;A0A1D6G292;A0A1D6G286;A0A1D6G2D0;A0A1D6G2A0;A0A1D6G2B0;A0A1D6G…	A0A1D6NFJ6	1586	1597	yes	no	2	0.009393	89.301
DILTSLPK	QATVHAFKDILTSLPK	DILTSLPKPGGGEYGK	K	D	I	P	K	P	0	0	0	1	0	0	0	0	0	1	2	1	0	0	1	1	1	0	0	0	0	0	8	0	885.517	A0A1D6PUL7;A0A1D6PUL3;A0A1D6PUK8;A0A1D6PUK7;A0A1D6PUK9	A0A1D6PUL7	12	19	yes	no	2	0.043441	90.709
DINALEQHIK	VAKDPSGKDINALEQH	NALEQHIKNLLSPSTP	K	D	I	I	K	N	1	0	1	1	0	1	1	0	1	2	1	1	0	0	0	0	0	0	0	0	0	0	10	0	1179.62	B4FQX1;P80607;C0P439;A0A1D6GPC5;A0A1D6MSC2;A0A1D6K996;B4G039	B4G039	123	132	no	no	1;2;3	4.9403e-13	187.16
DINPQAPTHILIIPK	DEKVLAFRDINPQAPT	THILIIPKVKDGLTGL	R	D	I	P	K	V	1	0	1	1	0	1	0	0	1	4	1	1	0	0	3	0	1	0	0	0	0	0	15	0	1668.96	B6SJF7;P42856;A0A1D6K150	B6SJF7	44	58	yes	no	2;3	6.5573e-05	116.79
DIPSGGQNIGSTFPMMGDEALFADPVTEFAGQNIGVVIAETQK	VITVITAKDIPSGGQN	VVIAETQKYAYMAAKQ	K	D	I	Q	K	Y	4	0	2	3	0	3	3	6	0	4	1	1	2	3	3	2	3	0	0	3	0	0	43	0	4451.13	A0A1D6L748;A0A1D6L762;A0A1D6L755;A0A1D6L793;A0A1D6L750;A0A1D6L779;A0A1D6L783;A0A1D6L791;A0A1D6L770;A0A1D6L792;A0A1D6L773	A0A1D6L748	649	691	yes	no	4	1.2705e-25	66.786
DIPSGGQNVGYSFPMIGEEALFADPVAEFAGQNIGVVIAQTQK	IITVITAKDIPSGGQN	VVIAQTQKYAYMAAKQ	K	D	I	Q	K	Y	5	0	2	2	0	4	3	6	0	4	1	1	1	3	3	2	1	0	1	4	0	0	43	0	4464.19	O23888;A0A1D6GFT7;A0A1D6GFT8;A0A1D6GFT6;A0A1D6GFV9	A0A1D6GFT7	641	683	no	no	4	8.4777e-32	77.728
DIQAWETIPLGPFLGK	LMNDWSARDIQAWETI	PLGPFLGKSFSTTVSP	R	D	I	G	K	S	1	0	0	1	0	1	1	2	0	2	2	1	0	1	2	0	1	1	0	0	0	0	16	0	1783.95	B4FBI6;A0A1D6QRD4;A0A1D6QRC6;A0A1D6QRC8;A0A1D6QRD2	B4FBI6	249	264	yes	no	2	5.6598e-05	112.57
DIQEMVNFCAANNIYPEIEIIK	GSVVGGIKDIQEMVNF	YPEIEIIKIDYINEAL	K	D	I	I	K	I	2	0	3	1	1	1	3	0	0	5	0	1	1	1	1	0	0	0	1	1	0	0	22	0	2623.27	B4FBW5;A0A1D6NT65;A0A1D6NT68	B4FBW5	304	325	yes	no	2	0.0016568	70.452
DIQEMVNFCAENK	GSIVGGTKDIQEMVNF	VNFCAENKIYPEIEII	K	D	I	N	K	I	1	0	2	1	1	1	2	0	0	1	0	1	1	1	0	0	0	0	0	1	0	0	13	0	1596.69	A0A1D6DYM3;A0A1D6DYM1;A0A1D6DYM2	A0A1D6DYM3	304	316	yes	no	2	0.0013431	105.63
DISDYLSYTTR	LEHLNVTKDISDYLSY	DYLSYTTRVNISEEDV	K	D	I	T	R	V	0	1	0	2	0	0	0	0	0	1	1	0	0	0	0	2	2	0	2	0	0	0	11	0	1332.62	A0A1D6MYX9;A0A1D6MYX1;A0A1D6MYY0;A0A1D6MYX4;A0A1D6MYX6	A0A1D6MYX9	455	465	yes	no	1;2	6.6714e-56	223.77
DISEFHVLEPR	DAIDECVKDISEFHVL	EFHVLEPRCAYASPHQ	K	D	I	P	R	C	0	1	0	1	0	0	2	0	1	1	1	0	0	1	1	1	0	0	0	1	0	0	11	0	1340.67	B6TXF8;A0A1D6EP57;A0A1D6EP61;A0A1D6EP59;A0A1D6EP60	B6TXF8	279	289	yes	no	2	0.0023064	116.84
DISLGYATFQPGTTVR	FAYRDNPRDISLGYAT	FQPGTTVRDNGNGLNY	R	D	I	V	R	D	1	1	0	1	0	1	0	2	0	1	1	0	0	1	1	1	3	0	1	1	0	0	16	0	1724.87	E1AFV5	E1AFV5	211	226	yes	yes	2	0.015511	70.451
DISRGESEDGGVEAR	RYQELESKDISRGESE	EDGGVEARVIAGEALG	K	D	I	A	R	V	1	2	0	2	0	0	3	3	0	1	0	0	0	0	0	2	0	0	0	1	0	0	15	1	1575.71	A0A1D6LBR8	A0A1D6LBR8	231	245	yes	yes	3	0.028365	58.626
DITADDKQELDEALQR	CLRQLYAKDITADDKQ	ELDEALQREIQAAFRT	K	D	I	Q	R	E	2	1	0	4	0	2	2	0	0	1	2	1	0	0	0	0	1	0	0	0	0	0	16	1	1858.89	Q9SAZ6;A0A1D6H616;A0A1D6H614;A0A1D6QPS9;A0A1D6QPU4	Q9SAZ6	195	210	no	no	2;3	0	313.32
DITELIAAGR	LLSQLSGKDITELIAA	TELIAAGREKFASVPC	K	D	I	G	R	E	2	1	0	1	0	0	1	1	0	2	1	0	0	0	0	0	1	0	0	0	0	0	10	0	1057.58	B4FVI4;Q9SM26;P46252;C4IYY6;B4FI88;B6SIT5;A0A1D6FKZ1;A0A1D6FKX5;A0A1D6FKX3;A0A1D6FKZ4	B4FVI4	50	59	yes	no	2	2.1557e-09	160.75
DITPDDKQELDEALQR	CLVQLYSKDITPDDKQ	ELDEALQREIQAAFRT	K	D	I	Q	R	E	1	1	0	4	0	2	2	0	0	1	2	1	0	0	1	0	1	0	0	0	0	0	16	1	1884.91	P51059;A0A1D6I1V3;A0A1D6I1V4;A0A1D6I1V6	P51059	201	216	yes	no	2;3	6.8327e-172	251.28
DITPMGGFPHYGIVK	TEFDRTEKDITPMGGF	FPHYGIVKGDYLMIKG	K	D	I	V	K	G	0	0	0	1	0	0	0	3	1	2	0	1	1	1	2	0	1	0	1	1	0	0	15	0	1630.82	B4FFZ6;B4FBM9;A0A1D6EAY0;A0A096RRR4	B4FFZ6	308	322	yes	no	2	9.8386e-05	101.32
DIVDAALVESEK	GVKPIFLKDIVDAALV	AALVESEKNGVSVGLC	K	D	I	E	K	N	2	0	0	2	0	0	2	0	0	1	1	1	0	0	0	1	0	0	0	2	0	0	12	0	1287.66	A0A1D6H9J3	A0A1D6H9J3	253	264	yes	yes	2	7.5902e-05	144.28
DIVDAHYK	GAEKSFGRDIVDAHYK	DIVDAHYKACLYAGIN	R	D	I	Y	K	A	1	0	0	2	0	0	0	0	1	1	0	1	0	0	0	0	0	0	1	1	0	0	8	0	959.471	P38562;A0A1D6Q9W2;A0A1D6L1Z5;A0A1D6L1Z6;A0A1D6L1Z8;A0A1D6L1Z7;B8A3M0;A0A1D6HJJ5;B4G1P1;A0A1D6HJJ8;A0A1D6HJJ4;A0A1D6HJJ7	B4G1P1	170	177	no	no	2;3	0.0091159	113.26
DIVESVPETDR	KRQKIYLKDIVESVPE	ESVPETDRVAPSISSS	K	D	I	D	R	V	0	1	0	2	0	0	2	0	0	1	0	0	0	0	1	1	1	0	0	2	0	0	11	0	1258.6	A0A1D6NFJ6;A0A1D6NFI2;A0A1D6NFL0;A0A1D6NFL2;A0A1D6NFK0;A0A1D6NFI4;A0A1D6NFJ4;A0A1D6NFK1;A0A1D6NFM6;A0A1D6NFJ2;A0A1D6NFM1;A0A1D6NFN0;A0A1D6NFH9;A0A1D6NFI0;A0A1D6NFN5;A0A1D6NFI9;A0A1D6NFN7;A0A1D6NFH7;A0A1D6NFM7;A0A1D6NFN4;A0A1D6NFH6;A0A1D6G2B6;A0A1D6G2C8;A0A1D6G2C1;A0A1D6G281;K7V0P3;A0A1D6G288;A0A1D6G2B5;A0A1D6NFH5;A0A1D6G2C9;A0A1D6G292;A0A1D6G286;A0A1D6G2D0;A0A1D6G2A0;A0A1D6G2B0;A0A1D6G298;A0A1D6G…	A0A1D6NFJ6	533	543	yes	no	2	0.048057	73.951
DIVLDPAAGISAR	PANGVASKDIVLDPAA	PAAGISARLYLPAGVD	K	D	I	A	R	L	3	1	0	2	0	0	0	1	0	2	1	0	0	0	1	1	0	0	0	1	0	0	13	0	1296.7	A0A1D6ERI3	A0A1D6ERI3	84	96	yes	yes	2	0.0056697	90.412
DIWPSTEEIAQVVQSSVLPDMFK	DGKEVYFRDIWPSTEE	SVLPDMFKGTYEAITK	R	D	I	F	K	G	1	0	0	2	0	2	2	0	0	2	1	1	1	1	2	3	1	1	0	3	0	0	23	0	2618.29	A0A1D6PUL7;A0A1D6PUL3;A0A1D6PUK8;A0A1D6PUK7;A0A1D6PUL9;K7URE0;A0A1D6PUM0;A0A1D6PUM1;A0A1D6PUL5;A0A1D6PUM2	A0A1D6PUL7	595	617	yes	no	2;3	3.346e-63	164.69
DIYQIPGISSTVNMEHIR	PNLFNYTKDIYQIPGI	TVNMEHIRKHYYGSHP	K	D	I	I	R	K	0	1	1	1	0	1	1	1	1	4	0	0	1	0	1	2	1	0	1	1	0	0	18	0	2072.04	B8A3K1	B8A3K1	317	334	yes	yes	2	2.1593e-06	120.82
DKEEKEDEVENTNEQDESK	DVGSTEVKDKEEKEDE	TNEQDESKEQEKGASA	K	D	K	S	K	E	0	0	2	3	0	1	7	0	0	0	0	3	0	0	0	1	1	0	0	1	0	0	19	2	2293.97	A0A1D6GLW7;A0A1D6GLW8;A0A1D6GLW9;A0A1D6GLX2;A0A096TH11;A0A1D6GLX4	A0A1D6GLW7	120	138	yes	no	3	1.3616e-40	161.1
DKEEQAEFK	GDHGNPSKDKEEQAEF	KEEQAEFKKMFDLIEQ	K	D	K	F	K	K	1	0	0	1	0	1	3	0	0	0	0	2	0	1	0	0	0	0	0	0	0	0	9	1	1122.52	A0A1D6P848;C0P6F8;A0A1D6P846;A0A1D6P845;A0A1D6P836;P49036	P49036	599	607	no	no	2	1.9206e-06	174.86
DKEEQAEFKK	GDHGNPSKDKEEQAEF	EEQAEFKKMFDLIEQY	K	D	K	K	K	M	1	0	0	1	0	1	3	0	0	0	0	3	0	1	0	0	0	0	0	0	0	0	10	2	1250.61	A0A1D6P848;C0P6F8;A0A1D6P846;A0A1D6P845;A0A1D6P836;P49036	P49036	599	608	no	no	2;3	3.0352e-16	197.21
DKESWDLNNEEK	VELISFVKDKESWDLN	WDLNNEEKIEAAGKKK	K	D	K	E	K	I	0	0	2	2	0	0	3	0	0	0	1	2	0	0	0	1	0	1	0	0	0	0	12	1	1505.66	A0A1D6KJP4	A0A1D6KJP4	388	399	yes	yes	2	6.8237e-168	263.89
DKFGEEMK	SYMGCIGKDKFGEEMK	DKFGEEMKKNAQAAGV	K	D	K	M	K	K	0	0	0	1	0	0	2	1	0	0	0	2	1	1	0	0	0	0	0	0	0	0	8	1	982.443	K7UH13;B4FFH8;A0A1D6HDK2;A0A1D6HDK5;A0A1D6HDK4	B4FFH8	91	98	no	no	2	0.022287	138.06
DKFGEEMKK	SYMGCIGKDKFGEEMK	KFGEEMKKNAQAAGVT	K	D	K	K	K	N	0	0	0	1	0	0	2	1	0	0	0	3	1	1	0	0	0	0	0	0	0	0	9	2	1110.54	K7UH13;B4FFH8;A0A1D6HDK2;A0A1D6HDK5;A0A1D6HDK4	B4FFH8	91	99	no	no	2;3	3.5911e-10	196.52
DKHEIIGDVR	KEQLNNLKDKHEIIGD	HEIIGDVRGKGFLLGV	K	D	K	V	R	G	0	1	0	2	0	0	1	1	1	2	0	1	0	0	0	0	0	0	0	1	0	0	10	1	1180.62	A0A1D6M6F7;A0A1D6M6F5;A0A1D6M6F6;A0A1D6M6H5;A0A1D6M6H3;A0A1D6M6F8;A0A1D6M6F3;A0A1D6M6G0;C4IZB3	A0A1D6M6F7	393	402	yes	no	2	0.004551	128.08
DKIETPEQFK	FDMICSGRDKIETPEQ	IETPEQFKQAEDTANK	R	D	K	F	K	Q	0	0	0	1	0	1	2	0	0	1	0	2	0	1	1	0	1	0	0	0	0	0	10	1	1233.62	B4FQM2;A0A1D6NR86;A0A1D6NR89;C0P567;A0A1D6LW53	B4FQM2	167	176	yes	no	2	9.0923e-56	225.22
DKLDQILK	FTGHSLGRDKLDQILK	DKLDQILKQGRQTRDE	R	D	K	L	K	Q	0	0	0	2	0	1	0	0	0	1	2	2	0	0	0	0	0	0	0	0	0	0	8	1	971.565	A0A1D6Q007;A0A1D6PZZ1;A0A1D6Q002;A0A1D6PZZ4;A0A1D6Q005;A0A1D6PZZ3;A0A1D6Q006;A0A1D6Q009;A0A1D6PZZ9;K7TVE3;A0A1D6Q004;A0A1D6PZZ7;A0A1D6Q001;A0A1D6PZZ5	A0A1D6Q007	52	59	yes	no	2	0.033449	124.92
DKLIFPFVDLDIK	RVFWKSIKDKLIFPFV	PFVDLDIKYFDLGLPH	K	D	K	I	K	Y	0	0	0	3	0	0	0	0	0	2	2	2	0	2	1	0	0	0	0	1	0	0	13	1	1561.88	C0PD27;A0A1D6MDG3	C0PD27	30	42	yes	no	2	0.029925	85.287
DKPDADIVVLPVGSVVTADYRPNR	DAKKVILKDKPDADIV	TADYRPNRVRIFVDIV	K	D	K	N	R	V	2	2	1	4	0	0	0	1	0	1	1	1	0	0	3	1	1	0	1	5	0	0	24	2	2595.37	Q42420	Q42420	35	58	yes	yes	3	0.00065778	55.621
DKPYWIIK	GFAPIRLKDKPYWIIK	DKPYWIIKNSWGENWG	K	D	K	I	K	N	0	0	0	1	0	0	0	0	0	2	0	2	0	0	1	0	0	1	1	0	0	0	8	1	1061.59	Q10716;B4FX40;A0A1D6I3J9;A0A1D6HD70	Q10716	322	329	yes	no	2;3	0.021908	134.48	By MS/MS		By MS/MS
DKSELLLK	ENVEEDLRDKSELLLK	DKSELLLKSNPVHQKV	R	D	K	L	K	S	0	0	0	1	0	0	1	0	0	0	3	2	0	0	0	1	0	0	0	0	0	0	8	1	944.554	B6T033;A0A1D6K744	B6T033	41	48	yes	no	2	0.0010402	163.15
DLAAFVK	QYDFEGRKDLAAFVKT	KDLAAFVKTVADAGLY	K	D	L	V	K	T	2	0	0	1	0	0	0	0	0	0	1	1	0	1	0	0	0	0	0	1	0	0	7	0	762.428	A0A1D6JWK2;A0A1D6JWJ9;A0A1D6JWK1;B8A0V4;A0A1D6JWI9;A0A1D6JWI8;A0A1D6JWJ0;A0A1D6JWI7	B8A0V4	99	105	no	no	2	0.026367	114.72
DLADEIALVDAVPDK	IAQTILTRDLADEIAL	LVDAVPDKLRGEMLDL	R	D	L	D	K	L	3	0	0	4	0	0	1	0	0	1	2	1	0	0	1	0	0	0	0	2	0	0	15	0	1582.81	B6T856;P29038	B6T856	64	78	yes	no	2	0.00075848	95.067
DLAEEVLK	PFRDGYVRDLAEEVLK	DLAEEVLKLAKNGLER	R	D	L	L	K	L	1	0	0	1	0	0	2	0	0	0	2	1	0	0	0	0	0	0	0	1	0	0	8	0	915.491	K7VI04;A0A1D6FV28;A0A1D6LGF1	K7VI04	438	445	no	no	2	0.0036653	148.99
DLAEPVRLPGCVPIPGPDIISPLQDR	ASVPGEFRDLAEPVRL	IISPLQDRSNPSYAVM	R	D	L	D	R	S	1	2	0	3	1	1	1	2	0	3	3	0	0	0	6	1	0	0	0	2	0	0	26	1	2823.5	B4F9H1	B4F9H1	160	185	yes	yes	3	3.6747e-05	59.561
DLAITSDEALSLEELPK	QRVNIPGKDLAITSDE	LSLEELPKRAVILGGG	K	D	L	P	K	R	2	0	0	2	0	0	3	0	0	1	4	1	0	0	1	2	1	0	0	0	0	0	17	0	1842.95	B4FWU6;A0A1D6HP35;A0A1D6HP40;A0A1D6HP32;A0A1D6HP36;A0A1D6HP33;A0A1D6HP39	B4FWU6	184	200	no	no	2	1.8609e-111	220.72
DLALLIHGPK	VESGKMTKDLALLIHG	ALLIHGPKVTREFYLS	K	D	L	P	K	V	1	0	0	1	0	0	0	1	1	1	3	1	0	0	1	0	0	0	0	0	0	0	10	0	1075.64	A0A1D6E6B3;A0A1D6E6B4	A0A1D6E6B3	450	459	yes	no	2	0.00026809	132.01
DLALLVHGSSNITR	VESGKMTKDLALLVHG	HGSSNITRSHYLNTEE	K	D	L	T	R	S	1	1	1	1	0	0	0	1	1	1	3	0	0	0	0	2	1	0	0	1	0	0	14	0	1494.82	C0PD27;A0A1D6MDG5	C0PD27	375	388	yes	no	2	1.2419e-07	143.25
DLAQEHYK	LKLFQCPKDLAQEHYK	DLAQEHYKDLKDKPFF	K	D	L	Y	K	D	1	0	0	1	0	1	1	0	1	0	1	1	0	0	0	0	0	0	1	0	0	0	8	0	1002.48	B4G0R1;A0A1D6IW63;A0A1D6IW64	B4G0R1	116	123	yes	no	2;3	0.0062662	134.77
DLASFPFR	YSDPEVQRDLASFPFR	DLASFPFRVTEGPDGF	R	D	L	F	R	V	1	1	0	1	0	0	0	0	0	0	1	0	0	2	1	1	0	0	0	0	0	0	8	0	951.481	A0A1D6LZY1;A0A1D6LZY7;A0A1D6LZY4;A0A1D6LZX9;A0A1D6LZY0;A0A1D6LZX6;A0A1D6LZX8;A0A1D6LZY6;A0A1D6LZZ1;A0A1D6LZZ0	A0A1D6LZY1	83	90	no	no	2	0.012509	117.4
DLASMLANLKPR	YMGHGFRKDLASMLAN	MLANLKPRFLKFPGGN	K	D	L	P	R	F	2	1	1	1	0	0	0	0	0	0	3	1	1	0	1	1	0	0	0	0	0	0	12	1	1327.73	A0A1D6K131;A0A1D6K127;A0A1D6K128;A0A1D6K126	A0A1D6K131	195	206	yes	no	2	3.5908e-17	181.68
DLATGVESTPFVR	DNSGETIKDLATGVES	VESTPFVRGAGHVDPN	K	D	L	V	R	G	1	1	0	1	0	0	1	1	0	0	1	0	0	1	1	1	2	0	0	2	0	0	13	0	1390.71	A0A1D6HM49	A0A1D6HM49	600	612	yes	yes	1;2	2.9344e-23	175.48
DLATVDSILLR	LVVGMPFKDLATVDSI	TVDSILLRELPPVEDA	K	D	L	L	R	E	1	1	0	2	0	0	0	0	0	1	3	0	0	0	0	1	1	0	0	1	0	0	11	0	1214.69	B8A0F3;A0A1D6HCJ4;A0A1D6HCJ3	B8A0F3	450	460	yes	no	2	0.00084378	136.5
DLAVLSAGHTIGTSHCFSFSDR	GAKGLDTRDLAVLSAG	HCFSFSDRLYNFTGLD	R	D	L	D	R	L	2	1	0	2	1	0	0	2	2	1	2	0	0	2	0	4	2	0	0	1	0	0	22	0	2377.11	D7NLB3	D7NLB3	178	199	yes	yes	3	0.00010279	81.357
DLDAAQYR	WWDQPEFRDLDAAQYR	DLDAAQYRRLAEVRRR	R	D	L	Y	R	R	2	1	0	2	0	1	0	0	0	0	1	0	0	0	0	0	0	0	1	0	0	0	8	0	950.446	B4G1Z2	B4G1Z2	255	262	yes	yes	2	0.00012792	166.68
DLDDFIGYITR	ADGGNSRKDLDDFIGY	DFIGYITR________	K	D	L	T	R	-	0	1	0	3	0	0	0	1	0	2	1	0	0	1	0	0	1	0	1	0	0	0	11	0	1326.65	Q93XP7;Q8RXA5	Q93XP7	457	467	yes	no	2	0.0014193	128.08
DLDIGENVVVDDVSTLDSGR	REAYVNYRDLDIGENV	VSTLDSGRVWGEKYFA	R	D	L	G	R	V	0	1	1	5	0	0	1	2	0	1	2	0	0	0	0	2	1	0	0	4	0	0	20	0	2117.01	A0A1D6LTC0	A0A1D6LTC0	475	494	yes	yes	2	6.5006e-269	264.1
DLDPETTLVVVVSK	VDVARSIKDLDPETTL	TLVVVVSKTFTTAETM	K	D	L	S	K	T	0	0	0	2	0	0	1	0	0	0	2	1	0	0	1	1	2	0	0	4	0	0	14	0	1513.82	A0A1D6L6F4;P49105;B4G0N0;A0A1D6L6F3	A0A1D6L6F4	200	213	yes	no	2	0.00010869	130.27
DLDSAEELSAQLGELFEEHQLYR	IVEKPFGKDLDSAEEL	FEEHQLYRIDHYLGKE	K	D	L	Y	R	I	2	1	0	2	0	2	5	1	1	0	5	0	0	1	0	2	0	0	1	0	0	0	23	0	2691.27	B6TSB3;A0A1D6E7X9;A0A1D6E7X7	B6TSB3	178	200	yes	no	2;3	0.00047817	56.719
DLETVENVLSNMVDIR	EMILKYFKDLETVENV	LSNMVDIRDVADALLL	K	D	L	I	R	D	0	1	2	2	0	0	2	0	0	1	2	0	1	0	0	1	1	0	0	3	0	0	16	0	1845.91	B6TY10	B6TY10	214	229	yes	yes	2	0.027679	64.476
DLFARPFR	HGLRSRTRDLFARPFR	DLFARPFRKKGYIPLT	R	D	L	F	R	K	1	2	0	1	0	0	0	0	0	0	1	0	0	2	1	0	0	0	0	0	0	0	8	1	1020.55	C0P2E2;A0A1D6GPT9;C4J5F8;B4FCL6	C0P2E2	13	20	no	no	2	0.052699	108.46
DLFEGILQAGSTIVENLR	RGFSGGQRDLFEGILQ	STIVENLRTYNQPAFV	R	D	L	L	R	T	1	1	1	1	0	1	2	2	0	2	3	0	0	1	0	1	1	0	0	1	0	0	18	0	1974.04	A0A1D6EDS4;A0A1D6EDU7;A0A1D6EDU9;A0A1D6EDU5;A0A1D6EDL3;A0A1D6EDU1;A0A1D6EDK6;A0A1D6EDQ6;A0A1D6EDR6;A0A1D6EDV9;A0A1D6EDP3;A0A1D6EDK4;A0A1D6EDX0;A0A1D6EDX5;A0A1D6EDQ1;A0A1D6EDX8;A0A1D6EDX6;A0A1D6EDR5;A0A1D6EDW1;A0A1D6EDQ3;A0A1D6EE04;A0A1D6EE03;A0A1D6EDZ7;A0A1D6EDM3;A0A1D6EDZ4;A0A1D6EDV1;A0A1D6EDU0;A0A1D6EDT5;A0A1D6EDY1;A0A1D6EE15;A0A1D6EE17;A0A1D6EDN0;A0A1D6EDL5;A0A1D6EE06;A0A1D6EE14;A0A1D6EDL2;A0A…	A0A1D6EDS4	1745	1762	no	no	2	2.0566e-18	147.1
DLFGAHTYER	ANLIQAQRDLFGAHTY	FGAHTYERIDCPGSFH	R	D	L	E	R	I	1	1	0	1	0	0	1	1	1	0	1	0	0	1	0	0	1	0	1	0	0	0	10	0	1207.56	K7TVZ1	K7TVZ1	475	484	yes	yes	2	3.7886e-11	163.84
DLFNSQQILGAK	KTHPNINKDLFNSQQI	SQQILGAKDPNRPFPS	K	D	L	A	K	D	1	0	1	1	0	2	0	1	0	1	2	1	0	1	0	1	0	0	0	0	0	0	12	0	1332.7	A0A1D6MY60;A0A1D6MY66;A0A1D6MY67;K7UDE7;A0A1D6MY62;A0A1D6MY58;A0A1D6IWX4;A0A1D6IWY2;A0A1D6IWX5;K7TK09;A0A1D6IWX6;A0A1D6MY68;A0A1D6MY65;B4G0V4;A0A1D6MY63;Q9M640;A0A1D6IWY3;A0A1D6IWX2	A0A1D6MY60	177	188	yes	no	2	3.4768e-26	185.57
DLFPLLPEAFK	EYIVRGGRDLFPLLPE	PLLPEAFKGIKQIGVI	R	D	L	F	K	G	1	0	0	1	0	0	1	0	0	0	3	1	0	2	2	0	0	0	0	0	0	0	11	0	1288.71	B4FFZ2	B4FFZ2	96	106	yes	yes	2	0.011202	90.913
DLFTGTYMPSTSLTGGYR	DMDKVEKKDLFTGTYM	TSLTGGYRVCSYLDPS	K	D	L	Y	R	V	0	1	0	1	0	0	0	3	0	0	2	0	1	1	1	2	4	0	2	0	0	0	18	0	1965.91	C0P4G2	C0P4G2	93	110	yes	yes	2	2.5233e-23	151.04
DLGEEHFK	SEIAHRFKDLGEEHFK	DLGEEHFKGLVLIAFS	K	D	L	F	K	G	0	0	0	1	0	0	2	1	1	0	1	1	0	1	0	0	0	0	0	0	0	0	8	0	973.451	CON__P02769	CON__P02769	37	44	yes	yes	2	0.010056	123.72
DLGEENFK	SEVAHRFKDLGEENFK	DLGEENFKALVLIAFA	K	D	L	F	K	A	0	0	1	1	0	0	2	1	0	0	1	1	0	1	0	0	0	0	0	0	0	0	8	0	950.435	CON__P02768-1	CON__P02768-1	37	44	yes	yes	2	0.0015543	176.09
DLGSISPGSFLSITK	AGATLNGKDLGSISPG	GSFLSITKQWNSDDHL	K	D	L	T	K	Q	0	0	0	1	0	0	0	2	0	2	2	1	0	1	1	4	1	0	0	0	0	0	15	0	1520.81	A0A1D6QRE5;A0A1D6QRE6;A0A1D6QRE4;C0HIL8;A0A1D6QRE3;A0A1D6QRE2	A0A1D6QRE5	519	533	yes	no	2	0.00030201	120.21
DLIADSIETVMGAQHYDANISIPGCDK	MCYSLQSRDLIADSIE	ISIPGCDKNMPGTIMA	R	D	L	D	K	N	3	0	1	4	1	1	1	2	1	4	1	1	1	0	1	2	1	0	1	1	0	0	27	0	2932.36	B4FWX5;A0A1D6KMC8;A0A1D6KMC9	B4FWX5	132	158	no	no	3	0.0011415	45.205
DLIDCPLPMPTK	QCVDREAKDLIDCPLP	CPLPMPTKCTDRVKLP	K	D	L	T	K	C	0	0	0	2	1	0	0	0	0	1	2	1	1	0	3	0	1	0	0	0	0	0	12	0	1398.69	A0A1D6IKH3	A0A1D6IKH3	238	249	yes	yes	2	5.6619e-05	145.09
DLIGAAQPITPVMLDFK	VTIAIVRKDLIGAAQP	TPVMLDFKTHADNASL	K	D	L	F	K	T	2	0	0	2	0	1	0	1	0	2	2	1	1	1	2	0	1	0	0	1	0	0	17	0	1827.98	B4FRI1	B4FRI1	274	290	yes	yes	2	3.1686e-23	152.9
DLIGPAMYFGLMGDGQPIGR	GMNLAFDRDLIGPAMY	GDGQPIGRYDDMWAGW	R	D	L	G	R	Y	1	1	0	2	0	1	0	5	0	2	2	0	2	1	2	0	0	0	1	0	0	0	20	0	2107.02	B4FQX1;P80607;K7W4C7;B4G039;A0A1D6GLV8	B4G039	224	243	no	no	2	0.00031314	91.64
DLINVLEEAIR	DKKITNARDLINVLEE	NVLEEAIRGGYPILII	R	D	L	I	R	G	1	1	1	1	0	0	2	0	0	2	2	0	0	0	0	0	0	0	0	1	0	0	11	0	1283.71	A0A1D6LJS9;C0P530;A0A1D6NWP6;C0PHP3;A0A1D6HFQ3	A0A1D6LJS9	265	275	yes	no	2	0.0004823	142.76
DLITILEDAIR	DKKINNARDLITILED	TILEDAIRSGYPILIV	R	D	L	I	R	S	1	1	0	2	0	0	1	0	0	3	2	0	0	0	0	0	1	0	0	0	0	0	11	0	1270.71	K7UGR2;A0A1D6QV85	K7UGR2	286	296	yes	no	2	0.0045092	107.11
DLLDGTQLQFK	LFDGIPNKDLLDGTQL	DGTQLQFKSALRKTYL	K	D	L	F	K	S	0	0	0	2	0	2	0	1	0	0	3	1	0	1	0	0	1	0	0	0	0	0	11	0	1276.67	A0A1D6FNV3;A0A1D6FNV2	A0A1D6FNV3	90	100	yes	no	2	1.4882e-32	201.09
DLLEGDLYLK	LLQVAGHRDLLEGDLY	LEGDLYLKQRLRLRDA	R	D	L	L	K	Q	0	0	0	2	0	0	1	1	0	0	4	1	0	0	0	0	0	0	1	0	0	0	10	0	1177.62	P51059;A0A1D6I1V3;A0A1D6I1V4;A0A1D6I1V6;A0A1D6I1V5	P51059	875	884	yes	no	2	0.0033927	109.83
DLLMIMK	YLYPEGLKDLLMIMKN	KDLLMIMKNKYGNPPI	K	D	L	M	K	N	0	0	0	1	0	0	0	0	0	1	2	1	2	0	0	0	0	0	0	0	0	0	7	0	862.466	P49235;A0A1D6IX59;A0A1D6MUQ1;A0A1D6MUP9	A0A1D6MUQ1	433	439	no	no	2	0.0050518	133.47
DLLRVDTSDLEEFAELLAR	ELPPYLVKDLLRVDTS	EFAELLARTVTAARRA	K	D	L	A	R	T	2	2	0	3	0	0	3	0	0	0	5	0	0	1	0	1	1	0	0	1	0	0	19	1	2204.13	B4G072;A0A1R3M158	B4G072	179	197	yes	no	3	5.3886e-05	113.33
DLLSGVIR	GKPTCADKDLLSGVIR	DLLSGVIRGDWKLNGY	K	D	L	I	R	G	0	1	0	1	0	0	0	1	0	1	2	0	0	0	0	1	0	0	0	1	0	0	8	0	871.513	K7TSU4;A0A1D6JFG2;A0A1D6JFG4;A0A1D6JFG3;A0A1D6JFG0	K7TSU4	283	290	yes	no	2	0.0010614	157.33
DLLSGVIRGDWK	GKPTCADKDLLSGVIR	GVIRGDWKLNGYISSD	K	D	L	W	K	L	0	1	0	2	0	0	0	2	0	1	2	1	0	0	0	1	0	1	0	1	0	0	12	1	1357.74	K7TSU4;A0A1D6JFG2;A0A1D6JFG4;A0A1D6JFG3;A0A1D6JFG0	K7TSU4	283	294	yes	no	2	0.0078003	110.64
DLLVESHDAVFQVR	FQYGHAKKDLLVESHD	HDAVFQVRKGEMLFGY	K	D	L	V	R	K	1	1	0	2	0	1	1	0	1	0	2	0	0	1	0	1	0	0	0	3	0	0	14	0	1626.84	C0P4G2	C0P4G2	356	369	yes	yes	2;3	2.2542e-47	200.76
DLMADADR	AIQKTHLRDLMADADR	DLMADADRCKAMTAEY	R	D	L	D	R	C	2	1	0	3	0	0	0	0	0	0	1	0	1	0	0	0	0	0	0	0	0	0	8	0	905.391	A0A1D6L6F4;P49105;B4G0N0;A0A1D6L6F3	A0A1D6L6F4	30	37	yes	no	2	0.015874	107.69
DLMTTWTK	QESGEPVKDLMTTWTK	DLMTTWTKQQGYPVIY	K	D	L	T	K	Q	0	0	0	1	0	0	0	0	0	0	1	1	1	0	0	0	3	1	0	0	0	0	8	0	994.479	A0A1D6KPN3;A0A1D6KPP2;A0A1D6KPN1;A0A1D6KPN2;A0A1D6KPN4;A0A1D6KPN7	A0A1D6KPN3	418	425	yes	no	2	0.0017287	154.12
DLNEIRPILPQLLDEFFK	RCFVEACKDLNEIRPI	QLLDEFFKLMNEVENE	K	D	L	F	K	L	0	1	1	2	0	1	2	0	0	2	4	1	0	2	2	0	0	0	0	0	0	0	18	1	2199.19	A0A1D6H850;A0A1D6H822;A0A1D6H839;A0A1D6H829;A0A1D6H831;A0A1D6H842;A0A1D6H818;A0A1D6Q242;A0A1D6Q235;A0A1D6Q217;A0A1D6Q215;A0A1D6Q230;A0A1D6Q237;A0A1D6Q224;A0A1D6Q222;A0A1D6Q244;A0A1D6Q236;A0A1D6H840;A0A1D6Q208;A0A1D6Q209;A0A1D6Q211;A0A1D6Q212	A0A1D6H850	199	216	yes	no	3	0.013567	57.788
DLNEVIK	VQSILKFKDLNEVIKR	KDLNEVIKRANASQYG	K	D	L	I	K	R	0	0	1	1	0	0	1	0	0	1	1	1	0	0	0	0	0	0	0	1	0	0	7	0	829.455	A0A1D6NYF1;Q43274;A0A1D6NYE8;A0A1D6NYE7	A0A1D6NYF1	422	428	yes	no	1	0.016332	120.49
DLNTAEELSAELGQLFQEEQLYR	IVEKPFGKDLNTAEEL	FQEEQLYRIDHYLGKE	K	D	L	Y	R	I	2	1	1	1	0	3	5	1	0	0	5	0	0	1	0	1	1	0	1	0	0	0	23	0	2695.3	C0PFX0;A0A1D6HCE6;A0A1D6HCE5	C0PFX0	186	208	yes	no	2;3	2.611e-05	101.89
DLPLRGFDDEMR	EVDLFYRRDLPLRGFD	RGFDDEMRAIVASNLE	R	D	L	M	R	A	0	2	0	3	0	0	1	1	0	0	2	0	1	1	1	0	0	0	0	0	0	0	12	1	1462.69	B4FWU6;A0A1D6HP35;A0A1D6HP40;A0A1D6HP32;A0A1D6HP36;A0A1D6HP39	B4FWU6	232	243	no	no	2	0.011324	105.36
DLQEDKEPLFDSVK	GLPQAYNRDLQEDKEP	EPLFDSVKAVLGMLEV	R	D	L	V	K	A	0	0	0	3	0	1	2	0	0	0	2	2	0	1	1	1	0	0	0	1	0	0	14	1	1661.81	B4FAV4;A0A1D6PC80;A0A1D6PC82;A0A1D6PC83	B4FAV4	376	389	yes	no	2;3	6.0464e-08	142.57
DLQEWSGEIGSDIPFFFSR	AGCIASEKDLQEWSGE	DIPFFFSRGAAYCTGR	K	D	L	S	R	G	0	1	0	2	0	1	2	2	0	2	1	0	0	3	1	3	0	1	0	0	0	0	19	0	2229.04	A0A1D6N9F5;B6TB55	A0A1D6N9F5	216	234	yes	no	2	0.0024684	76.678
DLQFFVGESMK	KFLLSKLKDLQFFVGE	FFVGESMKDDASVAFA	K	D	L	M	K	D	0	0	0	1	0	1	1	1	0	0	1	1	1	2	0	1	0	0	0	1	0	0	11	0	1299.62	Q8H6A5;B6SIF5;B4FL17;A0A1D6GY43;A0A1D6GY58;A0A1D6GY51	Q8H6A5	126	136	yes	no	2	0.0044447	107.39
DLQQEIDDGEVEIPSA	TVDGKDPKDLQQEIDD	GEVEIPSA________	K	D	L	S	A	-	1	0	0	3	0	2	3	1	0	2	1	0	0	0	1	1	0	0	0	1	0	0	16	0	1756.8	B4FRM7;A0A1D6JDH0;A0A1D6KIE7;B6T1H5;B4FN19;B6T6G1	B4FRM7	151	166	no	no	2	0.036431	62.055
DLQTAIDR	HNARFCEKDLQTAIDR	DLQTAIDREAVFAYAD	K	D	L	D	R	E	1	1	0	2	0	1	0	0	0	1	1	0	0	0	0	0	1	0	0	0	0	0	8	0	930.477	A0A1D6HDL5;A0A1D6HDL7;A0A1D6HDL6	A0A1D6HDL5	568	575	no	no	2	0.034209	93.598
DLRDGVVSTEAWLGGVR	VLLYQGVRDLRDGVVS	EAWLGGVRWDGLRAFL	R	D	L	V	R	W	1	2	0	2	0	0	1	3	0	0	2	0	0	0	0	1	1	1	0	3	0	0	17	1	1828.94	A0A1D6MDV5	A0A1D6MDV5	352	368	yes	yes	2	0.0026652	97.502
DLRNVSTGDVNVEMNAAPGVDLTQLLNNMR	KNHEEEMKDLRNVSTG	TQLLNNMRSQYEQLAE	K	D	L	M	R	S	2	2	5	3	0	1	1	2	0	0	4	0	2	0	1	1	2	0	0	4	0	0	30	1	3255.6	CON__P13645	CON__P13645	293	322	yes	yes	3	2.1142e-08	63.095
DLSGIMITVEHAAFMAEK	FLTFAKGKDLSGIMIT	HAAFMAEKLGFGVVDA	K	D	L	E	K	L	3	0	0	1	0	0	2	1	1	2	1	1	2	1	0	1	1	0	0	1	0	0	18	0	1961.96	A0A1D6HBU2;A0A1D6HBU3;A0A1D6HBU4;A0A1D6HBU7	A0A1D6HBU2	489	506	yes	no	2	0.059882	52.814
DLSQADFGR	SGREYKVKDLSQADFG	LSQADFGRLEIELAEV	K	D	L	G	R	L	1	1	0	2	0	1	0	1	0	0	1	0	0	1	0	1	0	0	0	0	0	0	9	0	1007.47	C0PHR4;A0A1D6PTE3;A0A1D6PTE4	C0PHR4	18	26	yes	no	2	0.0007136	134.23
DLSQADFGRLEIELAEVEMPGLMACR	SGREYKVKDLSQADFG	MPGLMACRAEFGPSKP	K	D	L	C	R	A	3	2	0	2	1	1	4	2	0	1	4	0	2	1	1	1	0	0	0	1	0	0	26	1	2949.4	C0PHR4;A0A1D6PTE3;A0A1D6PTE4	C0PHR4	18	43	yes	no	3	4.0166e-06	69.98	By MS/MS		By matching				By matching
DLSSIGDTVVISVTK	SEFMRICKDLSSIGDT	TVVISVTKEGVKFSTS	K	D	L	T	K	E	0	0	0	2	0	0	0	1	0	2	1	1	0	0	0	3	2	0	0	3	0	0	15	0	1532.83	Q43266;A0A1D6HNP5;Q9SAQ3	Q43266	150	164	no	no	2	1.8152e-12	148.18
DLSSLASIDLK	LYEAGEDKDLSSLASI	SLASIDLKRVFPEKKI	K	D	L	L	K	R	1	0	0	2	0	0	0	0	0	1	3	1	0	0	0	3	0	0	0	0	0	0	11	0	1160.63	A0A1D6F5U0;A0A1D6F5U4;A0A1D6F5T2;A0A1D6F5T3;A0A1D6F5T1;A0A1D6F5U7;A0A1D6F5U9;A0A1D6F5U8	A0A1D6F5U0	927	937	no	no	2	0.0019549	123.01
DLSSNQLHR	GIMTQLLKDLSSNQLH	LSSNQLHRSVKPPIFS	K	D	L	H	R	S	0	1	1	1	0	1	0	0	1	0	2	0	0	0	0	2	0	0	0	0	0	0	9	0	1068.53	A0A1D6KE00;A0A1D6KE03;A0A1D6KE02;A0A1D6MWV7;A0A1D6MWV6	A0A1D6KE00	699	707	yes	no	2	2.6919e-06	175.91
DLTDSTVLR	LPISRMQRDLTDSTVL	LTDSTVLRNLGMGLGH	R	D	L	L	R	N	0	1	0	2	0	0	0	0	0	0	2	0	0	0	0	1	2	0	0	1	0	0	9	0	1018.53	B4FLB2;B4F8Z3;A0A1D6PBU4;A0A1D6K0U7;A0A1D6K0U9;B4FG97;B4FP08;A0A1D6PBU5	B4FLB2	411	419	yes	no	2	0.071242	74.376
DLTEDQIASMR	________________	EDQIASMREAFSLFDT	K	D	L	M	R	E	1	1	0	2	0	1	1	0	0	1	1	0	1	0	0	1	1	0	0	0	0	0	11	0	1277.59	B6T4U8	B6T4U8	5	15	yes	yes	2	0.0044447	107.39
DLTIANTAGPDAHQAVAFR	________________	AHQAVAFRSTGDRTVL	R	D	L	F	R	S	5	1	1	2	0	1	0	1	1	1	1	0	0	1	1	0	2	0	0	1	0	0	19	0	1966.99	A0A1D6N5J4	A0A1D6N5J4	4	22	yes	yes	2;3	9.2466e-215	253.34
DLTIENSAGPSK	VGNNFLARDLTIENSA	ENSAGPSKHQAVALRV	R	D	L	S	K	H	1	0	1	1	0	0	1	1	0	1	1	1	0	0	1	2	1	0	0	0	0	0	12	0	1230.61	B8A2X5	B8A2X5	344	355	yes	yes	2	1.6449e-54	218.02
DLTPVFQR	PDPDMHVKDLTPVFQR	DLTPVFQRNGFTEVDM	K	D	L	Q	R	N	0	1	0	1	0	1	0	0	0	0	1	0	0	1	1	0	1	0	0	1	0	0	8	0	974.519	A0A1D6KK78	A0A1D6KK78	183	190	yes	yes	2	0.013	115.49
DLTVENAAGPSK	VGTGFLARDLTVENAA	ENAAGPSKHQAVALRV	R	D	L	S	K	H	2	0	1	1	0	0	1	1	0	0	1	1	0	0	1	1	1	0	0	1	0	0	12	0	1200.6	A0A1D6IN03	A0A1D6IN03	385	396	yes	yes	2	4.9086e-21	190.34
DLVALSGAHTIGAAR	ASKGLDSRDLVALSGA	AHTIGAARCATFRSRV	R	D	L	A	R	C	4	1	0	1	0	0	0	2	1	1	2	0	0	0	0	1	1	0	0	1	0	0	15	0	1450.79	A0A1D6H658	A0A1D6H658	184	198	yes	yes	2;3	2.2341e-80	219.84
DLVAWTLPALAR	FPDVAFVKDLVAWTLP	WTLPALARDGVGEGWK	K	D	L	A	R	D	3	1	0	1	0	0	0	0	0	0	3	0	0	0	1	0	1	1	0	1	0	0	12	0	1324.75	A0A1D6I3K9	A0A1D6I3K9	670	681	yes	yes	2	0.00075293	134.75
DLVELQTIISELYGDSNKPLVVAPGGFYDQK	VSAEQYGKDLVELQTI	PGGFYDQKWFAQLLDV	K	D	L	Q	K	W	1	0	1	3	0	2	2	3	0	2	4	2	0	1	2	2	1	0	2	3	0	0	31	1	3407.75	A0A1D6MWM9;B6SRR5;A0A1D6MWN2;A0A1D6MWN0	A0A1D6MWM9	215	245	yes	no	3	1.6868e-11	78.108
DLVNSPANVLTPGALAEAAAK	________________	ALAEAAAKIASTYSDV	R	D	L	A	K	I	6	0	2	1	0	0	1	1	0	0	3	1	0	0	2	1	1	0	0	2	0	0	21	0	2021.08	A0A1D6H8U8	A0A1D6H8U8	5	25	yes	yes	2	6.8623e-05	93.196
DLVSSLVSGLLTIGPR	IVTARAGKDLVSSLVS	GLLTIGPRFGGAIDDA	K	D	L	P	R	F	0	1	0	1	0	0	0	2	0	1	4	0	0	0	1	3	1	0	0	2	0	0	16	0	1625.94	A0A1D6FHT8;A0A1D6MRM3;A0A1D6MRM2;A0A1D6MRM1	A0A1D6FHT8	432	447	no	no	2;3	3.8954e-172	202.32
DLVVLSGGHTLGTAHCNLFSDR	AAKGLSVRDLVVLSGG	HCNLFSDRLYNFTGAN	R	D	L	D	R	L	1	1	1	2	1	0	0	3	2	0	4	0	0	1	0	2	2	0	0	2	0	0	22	0	2368.16	B4FRD6	B4FRD6	193	214	yes	yes	3	0.031828	36.687
DLWPDSPYTYR	YIHTSFLKDLWPDSPY	PDSPYTYRLGHRLMNG	K	D	L	Y	R	L	0	1	0	2	0	0	0	0	0	0	1	0	0	0	2	1	1	1	2	0	0	0	11	0	1411.64	A0A1D6EVQ6;A0A1D6EVQ7;A0A1D6EVQ8	A0A1D6EVQ6	294	304	yes	no	2	0.05503	72.2
DLYAEEAAAQR	EFSVQDNKDLYAEEAA	AEEAAAQRERERQRML	K	D	L	Q	R	E	4	1	0	1	0	1	2	0	0	0	1	0	0	0	0	0	0	0	1	0	0	0	11	0	1235.58	A0A1D6LCB1;A0A1D6GCX2;A0A1D6LCB0;A0A1D6GCX1;A0A1D6LCA4;A0A1D6LCD0;A0A1D6LCA6;A0A1D6LCC5;A0A1D6GCU4;A0A1D6LCC1;A0A1D6GCW1;A0A1D6GCT9;A0A1D6GCU9;A0A1D6LCD9;A0A1D6GCW3;A0A1D6LCB3;A0A1D6LCB7;A0A1D6LCB6;A0A1D6GCU2;A0A1D6LCE0;A0A1D6GCV0;A0A1D6LCC9;A0A1D6LCD6;A0A1D6GCX5	A0A1D6LCB1	979	989	yes	no	2	0.048184	78.705
DLYEHLK	LASGVTPRDLYEHLKS	RDLYEHLKSTYENEEF	R	D	L	L	K	S	0	0	0	1	0	0	1	0	1	0	2	1	0	0	0	0	0	0	1	0	0	0	7	0	916.465	B4FAI1	B4FAI1	328	334	yes	yes	2	0.058364	96.19
DLYGNIVLSGGSTMFPGIADR	KCDVDIRKDLYGNIVL	MFPGIADRMSKEITSL	K	D	L	D	R	M	1	1	1	2	0	0	0	4	0	2	2	0	1	1	1	2	1	0	1	1	0	0	21	0	2182.07	B4F989;A0A1D6LI44;A0A1D6FW13;C0HHR4;B6SI11;A0A1D6FW12;A0A1D6FW06;A0A1D6LI42	B4F989	294	314	yes	no	2	0.00038647	84.689
DMGIVDAVYPSALETADQAFK	KVRAAEGKDMGIVDAV	ETADQAFKFAEQLAAR	K	D	M	F	K	F	4	0	0	3	0	1	1	1	0	1	1	1	1	1	1	1	1	0	1	2	0	0	21	0	2240.07	B6TPA4	B6TPA4	174	194	yes	yes	2	0.00024274	87.352
DMGMDALDK	YKMSGFGKDMGMDALD	MGMDALDKYLQTKTVV	K	D	M	D	K	Y	1	0	0	3	0	0	0	1	0	0	1	1	2	0	0	0	0	0	0	0	0	0	9	0	994.41	A0A1D6NL28;Q8S532;A0A1D6NL27;A0A1D6NL29;C0P4Q2	A0A1D6NL28	421	429	yes	no	2	0.0099358	101.38
DMISQNQR	GGDWPLLKDMISQNQR	DMISQNQRLLVFTSKR	K	D	M	Q	R	L	0	1	1	1	0	2	0	0	0	1	0	0	1	0	0	1	0	0	0	0	0	0	8	0	990.455	B4FNL7	B4FNL7	216	223	yes	yes	2	0.00016693	180.87
DMKPETFASLVSALLYEK	LYQLREERDMKPETFA	VSALLYEKR_______	R	D	M	E	K	R	2	0	0	1	0	0	2	0	0	0	3	2	1	1	1	2	1	0	1	1	0	0	18	1	2041.04	A0A1D6LQX4;A0A1D6P3Y9;A0A1D6P3Y6;A0A1D6P3Z0;K7VWA7;A0A1D6P3Y5;A0A1D6H2M1;B4FMZ5;A0A1D6H2M0	A0A1D6LQX4	81	98	yes	no	2;3	0.0015074	76.586
DMPLTSVYSDGSLQTVSTDGQPVFTTVLQFK	GLVDSTGKDMPLTSVY	FTTVLQFKKKEEEFMF	K	D	M	F	K	K	0	0	0	3	0	3	0	2	0	0	3	1	1	2	2	4	5	0	1	4	0	0	31	0	3360.64	A0A096TJA0	A0A096TJA0	107	137	yes	yes	3	0.0020314	38.588
DMSHWFNK	TSAEEALRDMSHWFNK	DMSHWFNKYLN_____	R	D	M	N	K	Y	0	0	1	1	0	0	0	0	1	0	0	1	1	1	0	1	0	1	0	0	0	0	8	0	1063.45	B4FTK9;A0A1D6FN66;A0A1D6FN67	B4FTK9	231	238	yes	no	2	0.00010844	169.06
DMSTGGASTPFVR	DSAGDVIRDMSTGGAS	GASTPFVRGAGHVDPN	R	D	M	V	R	G	1	1	0	1	0	0	0	2	0	0	0	0	1	1	1	2	2	0	0	1	0	0	13	0	1324.61	K7U9N2	K7U9N2	600	612	yes	yes	2	3.8082e-23	174.72
DMTALSGAHTIGQAR	GRQGLSPRDMTALSGA	AHTIGQARCTTFRGRI	R	D	M	A	R	C	3	1	0	1	0	1	0	2	1	1	1	0	1	0	0	1	2	0	0	0	0	0	15	0	1527.75	K7VH58	K7VH58	179	193	yes	yes	2	1.0135e-55	217.19
DMTALSGAHTVGQAR	GNKGLSARDMTALSGA	AHTVGQARCATFRNRI	R	D	M	A	R	C	3	1	0	1	0	1	0	2	1	0	1	0	1	0	0	1	2	0	0	1	0	0	15	0	1513.73	C0HGH8	C0HGH8	190	204	yes	yes	2	6.8222e-40	188.92
DMTMSPPGPSTVK	IHEPPYFKDMTMSPPG	PPGPSTVKDAYCLLNF	K	D	M	V	K	D	0	0	0	1	0	0	0	1	0	0	0	1	2	0	3	2	2	0	0	1	0	0	13	0	1346.62	A0A1D6PUL7;A0A1D6PUL3;A0A1D6PUK8;A0A1D6PUK7;A0A1D6PUL9;K7URE0;A0A1D6PUM0;A0A1D6PUM1;A0A1D6PUL5;A0A1D6PUM2	A0A1D6PUL7	658	670	yes	no	2	6.8992e-30	192.68
DMTMTPPGPRPVK	IHEPPYFKDMTMTPPG	PPGPRPVKDAYCLLNF	K	D	M	V	K	D	0	1	0	1	0	0	0	1	0	0	0	1	2	0	4	0	2	0	0	1	0	0	13	1	1425.71	A0A1D6PJL0;A0A1D6PJK9;A0A1D6PJL1	A0A1D6PJL0	746	758	yes	no	2	4.2517e-05	144.28
DMVALSGAHTIGQAR	AAQGLSQKDMVALSGA	AHTIGQARCTNFRAHI	K	D	M	A	R	C	3	1	0	1	0	1	0	2	1	1	1	0	1	0	0	1	1	0	0	1	0	0	15	0	1525.77	B4FBC8;A0A1D6QGH7;A0A1D6LS36;A0A1D6LS39;A0A1D6LS37;A0A1D6QGI0	B4FBC8	183	197	no	no	2;3	2.6908e-154	247.11
DMVETFERPFEMCIR	FDAQVEERDMVETFER	RPFEMCIRDGDASCVM	R	D	M	I	R	D	0	2	0	1	1	0	3	0	0	1	0	0	2	2	1	0	1	0	0	1	0	0	15	1	1958.87	B8A1R0;A0A1D6FHK9	B8A1R0	281	295	yes	no	2;3	0.0032299	93.716
DMVHDSAIDYYGK	KKIELDHKDMVHDSAI	SAIDYYGKRLATASSD	K	D	M	G	K	R	1	0	0	3	0	0	0	1	1	1	0	1	1	0	0	1	0	0	2	1	0	0	13	0	1512.66	A0A1D6HWM8;A0A1D6EN44	A0A1D6HWM8	42	54	yes	no	2	0.00048237	129.37
DMVVLPYK	ASEGIGKKDMVVLPYK	DMVVLPYKDSLLLLSR	K	D	M	Y	K	D	0	0	0	1	0	0	0	0	0	0	1	1	1	0	1	0	0	0	1	2	0	0	8	0	963.51	B4FQC6;A0A1D6I644;A0A1D6I642;C0PAU7;A0A1D6ERL1	C0PAU7	370	377	no	no	2	0.026815	98.458
DNADAYNSNLIK	RAEPYAGRDNADAYNS	AYNSNLIKHVLEEKAG	R	D	N	I	K	H	2	0	3	2	0	0	0	0	0	1	1	1	0	0	0	1	0	0	1	0	0	0	12	0	1336.63	A0A1D6ICM3;B6UBU1;A0A1D6ICL9;A0A1D6ICM0;A0A1D6ICM1	A0A1D6ICM3	313	324	yes	no	2	7.2316e-21	188.96
DNAEGQEVEAAAEETK	KKTPAAKKDNAEGQEV	EAAAEETKKSNHVTRK	K	D	N	T	K	K	4	0	1	1	0	1	5	1	0	0	0	1	0	0	0	0	1	0	0	1	0	0	16	0	1689.73	Q08069	Q08069	134	149	yes	yes	2	2.4378e-197	260.58
DNAEGQEVEAAAEETKK	KKTPAAKKDNAEGQEV	AAAEETKKSNHVTRKL	K	D	N	K	K	S	4	0	1	1	0	1	5	1	0	0	0	2	0	0	0	0	1	0	0	1	0	0	17	1	1817.83	Q08069	Q08069	134	150	yes	yes	2	1.931e-22	149.19
DNDVLVQYK	NIVRETMKDNDVLVQY	NDVLVQYKIMRETLIY	K	D	N	Y	K	I	0	0	1	2	0	1	0	0	0	0	1	1	0	0	0	0	0	0	1	2	0	0	9	0	1092.55	A0A1D6LCB1;A0A1D6GCX2;A0A1D6LCB0;A0A1D6GCX1;A0A1D6LCA4;A0A1D6LCD0;A0A1D6LCA6;A0A1D6LCC5;A0A1D6GCU4;A0A1D6LCC1;A0A1D6GCW1;A0A1D6GCT9;A0A1D6GCU9;A0A1D6LCD9;A0A1D6GCW3;A0A1D6LCB3;A0A1D6LCB7;A0A1D6GCX0;A0A1D6LCC7;A0A1D6GCV7;A0A1D6LCD5;A0A1D6LCB6;A0A1D6LCB8;A0A1D6GCU2;A0A1D6GCV9;A0A1D6GCX3;A0A1D6LCC2;A0A1D6LCB5;A0A1D6GCU8	A0A1D6LCB1	392	400	yes	no	2	0.0021812	109.83
DNFFFAGIDK	QPEVGGSRDNFFFAGI	FFFAGIDKVRFRKPVI	R	D	N	D	K	V	1	0	1	2	0	0	0	1	0	1	0	1	0	3	0	0	0	0	0	0	0	0	10	0	1172.55	C0HJ53	C0HJ53	160	169	yes	yes	2	0.0013904	121.68
DNFWEMGDTGPCGPCTEIHFDR	KVLPFGCKDNFWEMGD	CTEIHFDRIGNRDAAS	K	D	N	D	R	I	0	1	1	3	2	0	2	3	1	1	0	0	1	2	2	0	2	1	0	0	0	0	22	0	2640.05	K7TY03;A0A1D6IVB0;A0A1D6IVB3;A0A1D6IVC3;K7TJJ9;A0A1D6IVC2;A0A1D6IVB7;A0A1D6IVC1	K7TY03	222	243	yes	no	3	0.0062964	47.485
DNGLEIVTINPAMVIGPLLQPTLNTSAEAILK	EAAWKFSRDNGLEIVT	TSAEAILKLINGSSST	R	D	N	L	K	L	3	0	3	1	0	1	2	2	0	4	5	1	1	0	3	1	3	0	0	2	0	0	32	0	3344.83	B4G1Y5;A0A1D6H4Q8;A0A1D6H4Q9;A0A1D6H4R0	B4G1Y5	187	218	yes	no	3	7.1823e-14	84.905
DNGVDDGGVVFDSGAR	RMLAAILRDNGVDDGG	VVFDSGARTALAFVTL	R	D	N	A	R	T	1	1	1	4	0	0	0	4	0	0	0	0	0	1	0	1	0	0	0	3	0	0	16	0	1578.69	Q6XZ79;A0A1D6N511	Q6XZ79	76	91	yes	no	2	1.4312e-68	202.84
DNIQGITKPAIR	KRHRKVLRDNIQGITK	GITKPAIRRLARRGGV	R	D	N	I	R	R	1	1	1	1	0	1	0	1	0	3	0	1	0	0	1	0	1	0	0	0	0	0	12	1	1324.75	Q41811;P62787;B4FD59;A0A1D6IAU4	Q41811	25	36	yes	no	2;3	0.0020308	136.27
DNKIELDR	SDLLSYCRDNKIELDR	DNKIELDRIVGCIPQI	R	D	N	D	R	I	0	1	1	2	0	0	1	0	0	1	1	1	0	0	0	0	0	0	0	0	0	0	8	1	1001.51	A0A1D6FWI8;A0A1D6FWI9;A0A1D6FWI6;A0A1D6FWI3;K7VIL3;A0A1D6FWJ4;A0A1D6FWJ2;Q8W519	A0A1D6FWI8	229	236	yes	no	3	0.01726	91.265
DNLGGDKLVTVEDIVR	SIIAFKNKDNLGGDKL	VTVEDIVRQHWATYGR	K	D	N	V	R	Q	0	1	1	3	0	0	1	2	0	1	2	1	0	0	0	0	1	0	0	3	0	0	16	1	1741.92	P93804;A0A1D6GJ75;A0A1D6GJ73;A0A1D6GJ72;A0A1D6GJ74;P93805;A0A1D6L1Y9;A0A1D6L1Y8;A0A1D6L1Z1;A0A1D6L1Z0	P93805	419	434	no	no	2	0.024876	77.191
DNLLEHVEDENELVSFPGFPTPLELTK	LARYIMVRDNLLEHVE	PTPLELTKARCPGSVS	R	D	N	T	K	A	0	0	2	2	0	0	5	1	1	0	5	1	0	2	3	1	2	0	0	2	0	0	27	0	3081.52	A0A1D6MJX9	A0A1D6MJX9	181	207	yes	yes	3	9.6772e-05	54.465
DNLTLWTSDISEDPAEEIR	TLIMQLLRDNLTLWTS	EDPAEEIREAPKHDSS	R	D	N	I	R	E	1	1	1	3	0	0	3	0	0	2	2	0	0	0	1	2	2	1	0	0	0	0	19	0	2203.03	K7TL05;A0A1D6E932;A0A1D6J838;P49106;B7ZYI0;A0A1D6E930	K7TL05	232	250	no	no	2;3	1.0412e-167	233.46
DNLTLWTSDISEDPAEEIREAPK	TLIMQLLRDNLTLWTS	EEIREAPKHDSSEGQ_	R	D	N	P	K	H	2	1	1	3	0	0	4	0	0	2	2	1	0	0	2	2	2	1	0	0	0	0	23	1	2628.26	K7TL05;A0A1D6E932;A0A1D6J838;P49106;B7ZYI0;A0A1D6E930	K7TL05	232	254	no	no	2;3	1.8832e-294	268.49
DNLTLWTSDLTEDGADEGK	TLIMQLLRDNLTLWTS	EDGADEGKDAPKGDAG	R	D	N	G	K	D	1	0	1	4	0	0	2	2	0	0	3	1	0	0	0	1	3	1	0	0	0	0	19	0	2078.93	B6U284;B6SRI4	B6U284	227	245	no	no	2	0	303.34
DNLTLWTSDLTEDGADEGKDAPK	TLIMQLLRDNLTLWTS	DEGKDAPKGDAGEGQ_	R	D	N	P	K	G	2	0	1	5	0	0	2	2	0	0	3	2	0	0	1	1	3	1	0	0	0	0	23	1	2490.14	B6U284	B6U284	227	249	yes	yes	3	5.8985e-05	100.39
DNLTLWTSDLTEDGADEGKDAPKGDAGEGQ	TLIMQLLRDNLTLWTS	KGDAGEGQ________	R	D	N	G	Q	-	3	0	1	6	0	1	3	5	0	0	3	2	0	0	1	1	3	1	0	0	0	0	30	2	3104.37	B6U284	B6U284	227	256	yes	yes	3	2.9998e-07	60.218
DNLTLWTSDMQEDGGDEMR	TLIMQLLRDNLTLWTS	EDGGDEMRDANKPDEE	R	D	N	M	R	D	0	1	1	4	0	1	2	2	0	0	2	0	2	0	0	1	2	1	0	0	0	0	19	0	2211.9	B6TFS9;C4IY62;C0P6T1;A0A1D6EWR8;A0A1D6JRX5;A0A1D6MFZ9	B6TFS9	232	250	yes	no	2	1.7672e-89	198.35						By matching
DNLTLWTSDMQEDGGDEMRDANKPDEEQ	TLIMQLLRDNLTLWTS	ANKPDEEQ________	R	D	N	E	Q	-	1	1	2	6	0	2	4	2	0	0	2	1	2	0	1	1	2	1	0	0	0	0	28	2	3238.33	B6TFS9;C4IY62;C0P6T1	B6TFS9	232	259	yes	no	3	0.00093801	47.714
DNLTLWTSDTNEDAGDEIK	TLIMQLLRDNLTLWTS	EDAGDEIKEAAAAPKE	R	D	N	I	K	E	1	0	2	4	0	0	2	1	0	1	2	1	0	0	0	1	3	1	0	0	0	0	19	0	2135.95	K7U5A5	K7U5A5	236	254	yes	yes	2	1.4852e-79	186.89
DNLTLWTSDTNEDGGDEIK	TLIMQLLRDNLTLWTS	EDGGDEIKDAAAPKES	R	D	N	I	K	D	0	0	2	4	0	0	2	2	0	1	2	1	0	0	0	1	3	1	0	0	0	0	19	0	2121.93	B4FRG1;A0A1D6F6I7;A0A1D6F6I4;A0A1D6F6I5;A0A1D6F6I9;A0A1D6F6I2	B4FRG1	236	254	yes	no	2	1.8233e-268	262.37
DNNAAHASEALR	VLLSVRCKDNNAAHAS	AHASEALRRAKFKFPG	K	D	N	L	R	R	4	1	2	1	0	0	1	0	1	0	1	0	0	0	0	1	0	0	0	0	0	0	12	0	1267.59	A0A1D6GM13;A0A1D6KWH1;P45633;B6T5B9	A0A1D6GM13	255	266	yes	no	2	9.7416e-07	148.89
DNNAAHASEALRR	VLLSVRCKDNNAAHAS	HASEALRRAKFKFPGR	K	D	N	R	R	A	4	2	2	1	0	0	1	0	1	0	1	0	0	0	0	1	0	0	0	0	0	0	13	1	1423.69	A0A1D6GM13;A0A1D6KWH1;P45633;B6T5B9	A0A1D6GM13	255	267	yes	no	2;3	0.00090674	115.57
DNNILEAFDAQDQASTLQFPSYALEGSVFQR	LVSMIVSKDNNILEAF	LEGSVFQRFDTDLIKK	K	D	N	Q	R	F	4	1	2	3	0	4	2	1	0	1	3	0	0	3	1	3	1	0	1	1	0	0	31	0	3473.64	A0A1D6FTB8;A0A1D6FTC1	A0A1D6FTB8	170	200	yes	no	2;3	9.8838e-14	105.25					By matching
DNNLLGK	EGERTRTRDNNLLGKF	RDNNLLGKFELSGIPP	R	D	N	G	K	F	0	0	2	1	0	0	0	1	0	0	2	1	0	0	0	0	0	0	0	0	0	0	7	0	772.408	K7VJF3;A0A1D6PDJ1;A0A1D6PDJ3;A0A1D6PDJ4;K7VW90;A0A1D6FRN4;A0A1D6FRP0;A0A1D6FRN7;A0A1D6FRN5;A0A1D6KE29;A0A1D6KE24;A0A1D6KE28;B6SZ69;A0A1D6JY67;A0A1D6JY66;A0A1D6JY65;A0A1D6JY70;B7ZZ42;A0A1D6MWU6;A0A1D6MWU7;A0A1D6MWV2	B7ZZ42	458	464	no	no	2	0.060884	98.997
DNPASADPSFAPEVFALGFK	WGNYAIPKDNPASADP	EVFALGFKNPWRCSFD	K	D	N	F	K	N	4	0	1	2	0	0	1	1	0	0	1	1	0	3	3	2	0	0	0	1	0	0	20	0	2078.99	A0A1D6HV20	A0A1D6HV20	444	463	yes	yes	2	0.00041357	105.56
DNPEAMEEDEVDEIAEIR	IERERRRKDNPEAMEE	VDEIAEIRAPHFEESM	K	D	N	I	R	A	2	1	1	3	0	0	6	0	0	2	0	0	1	0	1	0	0	0	0	1	0	0	18	0	2102.89	A0A1D6GQ42;A0A1D6GQ41	A0A1D6GQ42	722	739	yes	no	2	4.8975e-112	221.9
DNPVPSAGR	ADVYMSPKDNPVPSAG	NPVPSAGRWRADIADL	K	D	N	G	R	W	1	1	1	1	0	0	0	1	0	0	0	0	0	0	2	1	0	0	0	1	0	0	9	0	911.446	A0A1D6GFT3;A0A1D6GFT4	A0A1D6GFT3	174	182	yes	no	2	0.044421	80.916
DNSGFITRDELESALIEHEMGDTSTIK	KAFQYFDKDNSGFITR	MGDTSTIKEIISEVDT	K	D	N	I	K	E	1	1	1	3	0	0	4	2	1	3	2	1	1	1	0	3	3	0	0	0	0	0	27	1	3007.41	A0A1D6EWY1;A0A1D6EWY3;Q41790;A0A1D6ICZ3	A0A1D6EWY1	325	351	yes	no	3	6.969e-06	63.701
DNTEVVGIDR	VAKGAVVRDNTEVVGI	TEVVGIDRAPEPDGGG	R	D	N	D	R	A	0	1	1	2	0	0	1	1	0	1	0	0	0	0	0	0	1	0	0	2	0	0	10	0	1116.54	B4FTJ7	B4FTJ7	183	192	yes	yes	2	0.0013576	122.34
DNTEVVGIDRAPEPDGGGVVVR	VAKGAVVRDNTEVVGI	DGGGVVVRAAGGEAFR	R	D	N	V	R	A	1	2	1	3	0	0	2	4	0	1	0	0	0	0	2	0	1	0	0	5	0	0	22	1	2250.12	B4FTJ7	B4FTJ7	183	204	yes	yes	2;3	1.7188e-20	136.81
DNTKEEASESKEPAANQDADDQNK	DVAAPDNKDNTKEEAS	QDADDQNKGLENGAEG	K	D	N	N	K	G	4	0	3	4	0	2	4	0	0	0	0	3	0	0	1	2	1	0	0	0	0	0	24	2	2633.13	A0A1D6KWP4;A0A1D6KWP3;A0A1D6KWP0	A0A1D6KWP4	22	45	yes	no	3;4	3.8072e-46	148.66
DNVISTPAIK	SCNVFVVKDNVISTPA	VISTPAIKGTILPGIT	K	D	N	I	K	G	1	0	1	1	0	0	0	0	0	2	0	1	0	0	1	1	1	0	0	1	0	0	10	0	1056.58	A0A1D6K835;A0A1D6K836;B4FQ91;A0A1D6K833;B4F9X9;A0A1D6PM16	A0A1D6K835	294	303	no	no	2	0.01631	89.171
DNWDGLLDPLDGDLRR	SWAELSGRDNWDGLLD	PLDGDLRRAVIRYGEL	R	D	N	R	R	A	0	2	1	5	0	0	0	2	0	0	4	0	0	0	1	0	0	1	0	0	0	0	16	1	1868.9	B4G1U6	B4G1U6	44	59	yes	yes	2	0.0396	69.331
DNWQDLIQSIK	TFHIEVARDNWQDLIQ	QDLIQSIKSKGMRPGV	R	D	N	I	K	S	0	0	1	2	0	2	0	0	0	2	1	1	0	0	0	1	0	1	0	0	0	0	11	0	1358.68	A0A096R9A5	A0A096R9A5	29	39	yes	yes	2	1.0481e-16	179.35
DNYLNYHER	FVFVDADKDNYLNYHE	NYLNYHERLLKLVKLG	K	D	N	E	R	L	0	1	2	1	0	0	1	0	1	0	1	0	0	0	0	0	0	0	2	0	0	0	9	0	1222.54	Q9XGD6;Q6VWJ0;A0A1D6LLI0;A0A1D6LLH8;Q9XGD5	Q9XGD6	178	186	yes	no	2	0.0033703	117.71
DPAAAPVAVGPGAEGAPPSQLPR	VALHLIERDPAAAPVA	APPSQLPRRHHLAFSV	R	D	P	P	R	R	6	1	0	1	0	1	1	3	0	0	1	0	0	0	6	1	0	0	0	2	0	0	23	0	2124.1	B4FJM6	B4FJM6	61	83	yes	yes	2	0.00078873	69.876
DPADPLLR	VQNVAFPRDPADPLLR	DPADPLLRRWDKPGYN	R	D	P	L	R	R	1	1	0	2	0	0	0	0	0	0	2	0	0	0	2	0	0	0	0	0	0	0	8	0	895.476	A0A1D6DUP5	A0A1D6DUP5	150	157	yes	yes	2	0.013759	111.74
DPGAAMMLAELAMEAGLPK	FVLKPSEKDPGAAMML	AMEAGLPKGVLNIVHG	K	D	P	P	K	G	5	0	0	1	0	0	2	2	0	0	3	1	3	0	2	0	0	0	0	0	0	0	19	0	1914.93	B4G066;A0A1D6HUQ4	B4G066	218	236	yes	no	2	0.017027	60.09
DPGFVFDGLMK	ANSSVAWRDPGFVFDG	FVFDGLMKGLEPGRRY	R	D	P	M	K	G	0	0	0	2	0	0	0	2	0	0	1	1	1	2	1	0	0	0	0	1	0	0	11	0	1224.58	A0A1D6HR96	A0A1D6HR96	212	222	yes	yes	1;2	4.4245e-06	150.46
DPGQQPFSFSIGQGSVIK	SKKFWSTKDPGQQPFS	IGQGSVIKGWDEGVMT	K	D	P	I	K	G	0	0	0	1	0	3	0	3	0	2	0	1	0	2	2	3	0	0	0	1	0	0	18	0	1890.95	Q5XLE1	Q5XLE1	44	61	yes	yes	2	7.9345e-09	129.98
DPLFQLVSK	FALKHLPKDPLFQLVS	PLFQLVSKLYEVVPPI	K	D	P	S	K	L	0	0	0	1	0	1	0	0	0	0	2	1	0	1	1	1	0	0	0	1	0	0	9	0	1045.58	B7ZWY9;A0A1D6H4D1;A0A1D6H4C4;A0A1D6H4D5;A0A1D6H4C9;A0A1D6H4D6	B7ZWY9	377	385	yes	no	2	0.0027826	123.11
DPNMQLEVIDLLTK	VEILIMLKDPNMQLEV	EVIDLLTKTCSKAQNY	K	D	P	T	K	T	0	0	1	2	0	1	1	0	0	1	3	1	1	0	1	0	1	0	0	1	0	0	14	0	1627.85	C0P309;A0A1D6MKR9	C0P309	156	169	yes	no	2	2.237e-05	135.61
DPNRLQQLDVVTPDAFDNVYYK	QLKADCARDPNRLQQL	AFDNVYYKNLNASRGV	R	D	P	Y	K	N	1	1	2	4	0	2	0	0	0	0	2	1	0	1	2	0	1	0	2	3	0	0	22	1	2609.28	B4FG39	B4FG39	232	253	yes	yes	3	0.0026298	54.857
DPNRPFPSGQNETPLVK	SQQILGAKDPNRPFPS	QNETPLVKWRIQGMDE	K	D	P	V	K	W	0	1	2	1	0	1	1	1	0	0	1	1	0	1	4	1	1	0	0	1	0	0	17	1	1894.95	A0A1D6MY60;A0A1D6MY66;A0A1D6MY67;K7UDE7;A0A1D6MY62;A0A1D6MY58;A0A1D6IWX4;A0A1D6IWY2;A0A1D6IWX5;K7TK09;A0A1D6IWX6;A0A1D6MY68;A0A1D6MY65;B4G0V4;A0A1D6MY63;Q9M640;A0A1D6IWY3;A0A1D6IWX2	A0A1D6MY60	189	205	yes	no	2;3	3.4917e-17	142.32
DPNTIFVFK	LAKAYEVKDPNTIFVF	PNTIFVFKFRTHFGGG	K	D	P	F	K	F	0	0	1	1	0	0	0	0	0	1	0	1	0	2	1	0	1	0	0	1	0	0	9	0	1079.57	C0PNT2;B4FJ27;K7V157	B4FJ27	57	65	no	no	2	0.0028014	122.94
DPPSNSYEIELSHSLPAHLGLDPAK	PITEVRERDPPSNSYE	HLGLDPAKVQEMRMVM	R	D	P	A	K	V	2	0	1	2	0	0	2	1	2	1	4	1	0	0	4	4	0	0	1	0	0	0	25	0	2686.32	A0A1D6PJ52	A0A1D6PJ52	175	199	yes	yes	3	0.04435	29.447
DPSFQVSPQPPLSK	AYTLKRIRDPSFQVSP	SPQPPLSKEFTDESQP	R	D	P	S	K	E	0	0	0	1	0	2	0	0	0	0	1	1	0	1	4	3	0	0	0	1	0	0	14	0	1525.78	A0A1D6H5Z9;A0A1D6QPT3;A0A1D6H619;Q9SAZ6;A0A1D6H600;A0A1D6H611;A0A1D6H604;A0A1D6H603;A0A1D6H614;A0A1D6QPS9;A0A1D6QPU4	Q9SAZ6	904	917	no	no	2	0.011354	79.885
DPSGVLSPHSFNR	NCKAWAARDPSGVLSP	LSPHSFNRRAVQSGDV	R	D	P	N	R	R	0	1	1	1	0	0	0	1	1	0	1	0	0	1	2	3	0	0	0	1	0	0	13	0	1411.68	B4FBW5;A0A1D6NT65	B4FBW5	17	29	yes	no	2	0.0028957	98
DPSGVLSPYK	NCDAWAARDPSGVLSP	SGVLSPYKFNRRAVQS	R	D	P	Y	K	F	0	0	0	1	0	0	0	1	0	0	1	1	0	0	2	2	0	0	1	1	0	0	10	0	1061.54	A0A1D6DYM3;A0A1D6DYM1	A0A1D6DYM3	17	26	yes	no	2	2.1127e-10	169.76
DPSQLDELHCVAK	QNIALFGKDPSQLDEL	DELHCVAKHNRAAKLF	K	D	P	A	K	H	1	0	0	2	1	1	1	0	1	0	2	1	0	0	1	1	0	0	0	1	0	0	13	0	1510.71	A0A1D6M3T8;A0A1D6EI14;A0A1D6KL39;A0A1D6NCD9	A0A1D6M3T8	235	247	yes	no	2;3	6.3399e-29	188.09
DPSSLQDEK	ALLQRIVKDPSSLQDE	PSSLQDEKKLVESIKF	K	D	P	E	K	K	0	0	0	2	0	1	1	0	0	0	1	1	0	0	1	2	0	0	0	0	0	0	9	0	1017.46	Q6XZ79;B6U666	Q6XZ79	276	284	no	no	2	6.1362e-08	142.83
DPTAQTEIDNFMVQQLDGTK	IGPALIGKDPTAQTEI	VQQLDGTKNEWGWCKQ	K	D	P	T	K	N	1	0	1	3	0	3	1	1	0	1	1	1	1	1	1	0	3	0	0	1	0	0	20	0	2250.05	C0HGV5;P42895;A0A1D6KCB2	C0HGV5	83	102	yes	no	2;3	2.0178e-130	219.61
DPTAQTEIDNFMVQQLDGTKNEWGWCK	IGPALIGKDPTAQTEI	KNEWGWCKQKLGANAI	K	D	P	C	K	Q	1	0	2	3	1	3	2	2	0	1	1	2	1	1	1	0	3	2	0	1	0	0	27	1	3210.44	C0HGV5;P42895;A0A1D6KCB2	C0HGV5	83	109	yes	no	3	0.01983	33.224
DPTEQVEIDNFMVQQLDGTSNEWGWCK	IGPAIVGKDPTEQVEI	SNEWGWCKQKLGANAI	K	D	P	C	K	Q	0	0	2	3	1	3	3	2	0	1	1	1	1	1	1	1	2	2	0	2	0	0	27	0	3225.4	P26301;K7V794;A0A1D6NVW3	P26301	83	109	yes	no	3	2.7785e-06	67.899
DPTTAPIVR	TSDMALIRDPTTAPIV	PTTAPIVRCFAGSKDA	R	D	P	V	R	C	1	1	0	1	0	0	0	0	0	1	0	0	0	0	2	0	2	0	0	1	0	0	9	0	968.529	B4FG39	B4FG39	271	279	yes	yes	2	0.011712	96.948
DPTTAWLGR	DVTGNNFRDPTTAWLG	PTTAWLGRDGLWRFAV	R	D	P	G	R	D	1	1	0	1	0	0	0	1	0	0	1	0	0	0	1	0	2	1	0	0	0	0	9	0	1015.51	A0A1D6DUP7	A0A1D6DUP7	149	157	yes	yes	2	0.0057989	111.06
DPTTGWIGPDGLWR	GLNPGQFRDPTTGWIG	IGPDGLWRIAVGAEVD	R	D	P	W	R	I	0	1	0	2	0	0	0	3	0	1	1	0	0	0	2	0	2	2	0	0	0	0	14	0	1569.76	A0A1D6N0F1	A0A1D6N0F1	198	211	yes	yes	2	1.5801e-11	129.77
DPVPFFLTPR	LPHPTFSRDPVPFFLT	VPFFLTPRTSNKMGLE	R	D	P	P	R	T	0	1	0	1	0	0	0	0	0	0	1	0	0	2	3	0	1	0	0	1	0	0	10	0	1187.63	Q8S4W9	Q8S4W9	222	231	yes	yes	2	0.02535	100.82
DQDAFFR	RVVERLSKDQDAFFRA	KDQDAFFRAFIEGMIK	K	D	Q	F	R	A	1	1	0	2	0	1	0	0	0	0	0	0	0	2	0	0	0	0	0	0	0	0	7	0	897.398	C0HEE6;A0A1D6I6C4;A0A1D6I6C2	C0HEE6	293	299	yes	no	2	0.0067833	129.68
DQDDQWIR	GSGYFDVRDQDDQWIR	DQDDQWIRVAVKKGGM	R	D	Q	I	R	V	0	1	0	3	0	2	0	0	0	1	0	0	0	0	0	0	0	1	0	0	0	0	8	0	1074.47	B6SKN3;A0A1D6JPD5	B6SKN3	120	127	yes	no	1;2	0.0013058	155.58
DQDLLVLPTDAALFEDPK	FKDIKEKRDQDLLVLP	AALFEDPKFKVYAEKY	R	D	Q	P	K	F	2	0	0	4	0	1	1	0	0	0	4	1	0	1	2	0	1	0	0	1	0	0	18	0	1999.02	A0A1D6EAC4;B4FHN3;A0A1D6EAC7	A0A1D6EAC4	215	232	yes	no	2	0.00018793	107.41
DQEFIEATK	TLGDLVVKDQEFIEAT	QEFIEATKEPGLTFMV	K	D	Q	T	K	E	1	0	0	1	0	1	2	0	0	1	0	1	0	1	0	0	1	0	0	0	0	0	9	0	1079.51	A0A1D6MD15;C0P3K6;A0A1D6MD06	A0A1D6MD15	170	178	yes	no	2	0.0067694	108.7
DQEFIEATKEPGLTFMVAK	TLGDLVVKDQEFIEAT	GLTFMVAKFDGILGLG	K	D	Q	A	K	F	2	0	0	1	0	1	3	1	0	1	1	2	1	2	1	0	2	0	0	1	0	0	19	1	2153.07	A0A1D6MD15;C0P3K6;A0A1D6MD06	A0A1D6MD15	170	188	yes	no	2;3	1.2023e-11	130.95
DQEFSSDLGCR	KEGLTVFRDQEFSSDL	FSSDLGCRTVKRIADV	R	D	Q	C	R	T	0	1	0	2	1	1	1	1	0	0	1	0	0	1	0	2	0	0	0	0	0	0	11	0	1312.54	A0A1D6KM07;A0A1D6KM21;A0A1D6KM22;A0A1D6KM09;A0A1D6KM10;A0A1D6KM18	A0A1D6KM07	331	341	yes	no	2	0.0010932	130.69
DQHFSDLIVEQK	LLGLKNQKDQHFSDLI	SDLIVEQKEELKNRAN	K	D	Q	Q	K	E	0	0	0	2	0	2	1	0	1	1	1	1	0	1	0	1	0	0	0	1	0	0	12	0	1457.72	A0A1D6FWI8;A0A1D6FWI9;A0A1D6FWI6;A0A1D6FWI3;K7VIL3;A0A1D6FWJ4;A0A1D6FWJ2;Q8W519;A0A1D6FWK0;A0A1D6FWI7;A0A1D6FWJ8	A0A1D6FWI8	990	1001	yes	no	2;3	0.00082039	125.22
DQHFSDLIVEQKEELK	LLGLKNQKDQHFSDLI	VEQKEELKNRANQLIQ	K	D	Q	L	K	N	0	0	0	2	0	2	3	0	1	1	2	2	0	1	0	1	0	0	0	1	0	0	16	1	1956.98	A0A1D6FWI8;A0A1D6FWI9;A0A1D6FWI6;A0A1D6FWI3;K7VIL3;A0A1D6FWJ4;A0A1D6FWJ2;Q8W519;A0A1D6FWK0;A0A1D6FWI7;A0A1D6FWJ8	A0A1D6FWI8	990	1005	yes	no	2;3	0	292.38		By matching
DQHGIPLVK	SQIGVLLRDQHGIPLV	QHGIPLVKSVTGSKIL	R	D	Q	V	K	S	0	0	0	1	0	1	0	1	1	1	1	1	0	0	1	0	0	0	0	1	0	0	9	0	1005.56	B4FNG6;B6SJ18;K7UD53;Q05761;B4FML8;A0A1D6PWX7	Q05761	56	64	no	no	2	0.0073078	107.45
DQIGSFFYFPPLGMQR	WTYNFQVKDQIGSFFY	FPPLGMQRAAGGFGGI	K	D	Q	Q	R	A	0	1	0	1	0	2	0	2	0	1	1	0	1	3	2	1	0	0	1	0	0	0	16	0	1901.91	C0PG78;A0A1D6NXF1	C0PG78	117	132	yes	no	2	0.0027376	84.759
DQIVDLTVGNNK	YNTIDDLKDQIVDLTV	DLTVGNNKTLLDIDNT	K	D	Q	N	K	T	0	0	2	2	0	1	0	1	0	1	1	1	0	0	0	0	1	0	0	2	0	0	12	0	1314.68	CON__P35527	CON__P35527	213	224	yes	yes	2	7.8788e-69	229.75
DQLAAALGGDAPAGADGLHALAEQVVQLVLADGSGAGGPR	AGAGGATRDQLAAALG	GSGAGGPRVAFADGVF	R	D	Q	P	R	V	10	1	0	4	0	3	1	8	1	0	6	0	0	0	2	1	0	0	0	3	0	0	40	0	3707.89	A0A1D6GLS4	A0A1D6GLS4	60	99	yes	yes	3	4.5447e-33	93.751
DQLADALYQK	KKKIEETRDQLADALY	LADALYQKCLALAEIE	R	D	Q	Q	K	C	2	0	0	2	0	2	0	0	0	0	2	1	0	0	0	0	0	0	1	0	0	0	10	0	1163.58	A0A1D6HFD3;A0A1D6HFD4;A0A1D6HFC3;A0A1D6HFC6;A0A1D6HFD2;A0A1D6HFC9;A0A1D6HFC5;A0A1D6HFD5;A0A1D6HFD7;A0A1D6HFD8;A0A1D6HFD9;A0A1D6HFE0;A0A1D6HFE5	A0A1D6HFD3	1120	1129	yes	no	2	0.020595	86.463
DQLGVLGALTSAGVKPDGGYYTLSQIK	FQAALRLRDQLGVLGA	YYTLSQIKGAIRQGTG	R	D	Q	I	K	G	2	0	0	2	0	2	0	5	0	1	4	2	0	0	1	2	2	0	2	2	0	0	27	1	2750.45	B4FBD6	B4FBD6	143	169	yes	yes	3	3.5135e-08	93.21
DQMGLVGQEPILFNDTIR	SLKVNWLRDQMGLVGQ	ILFNDTIRANIAYGKH	R	D	Q	I	R	A	0	1	1	2	0	2	1	2	0	2	2	0	1	1	1	0	1	0	0	1	0	0	18	0	2045.03	A0A1D6NEN5	A0A1D6NEN5	1106	1123	yes	yes	2	0.00018821	102.79
DQNDASIVTK	LEAWIKPKDQNDASIV	NDASIVTKTNFKHLYW	K	D	Q	T	K	T	1	0	1	2	0	1	0	0	0	1	0	1	0	0	0	1	1	0	0	1	0	0	10	0	1089.53	B4FBI6;A0A1D6QRD4;A0A1D6QRC6	B4FBI6	318	327	yes	no	2	0.00011252	145.23
DQNGFISAAELR	EAFRVFDKDQNGFISA	FISAAELRHVMTNLGE	K	D	Q	L	R	H	2	1	1	1	0	1	1	1	0	1	1	0	0	1	0	1	0	0	0	0	0	0	12	0	1319.65	A0A1D6F4L6;A0A1D6INZ6;K7VGX4;A0A1D6FBD8;A0A1D6PBR7;A0A1D6M749;B6SLW1;A0A1D6K120;A0A1D6MQ76;Q7DLR7;P41040	Q7DLR7	96	107	no	no	2	1.307e-68	228.62
DQNIMPGIK	RKFVDCLKDQNIMPGI	QNIMPGIKVDKGLVPL	K	D	Q	I	K	V	0	0	1	1	0	1	0	1	0	2	0	1	1	0	1	0	0	0	0	0	0	0	9	0	1014.52	K7UY19;A0A1D6FD79;A0A1D6MN18;A0A1D6JVQ3;A0A1D6ECR7	K7UY19	127	135	no	no	2	0.0023167	125.71
DQNKPFLPLAK	LVLLKNGKDQNKPFLP	KPFLPLAKDAKRILVA	K	D	Q	A	K	D	1	0	1	1	0	1	0	0	0	0	2	2	0	1	2	0	0	0	0	0	0	0	11	1	1269.71	A0A1D6M4Z8;B7ZXD3;A0A1D6M500;A0A1D6M501	A0A1D6M4Z8	352	362	yes	no	2	0.039222	90.913
DQNYPGAIAIHHPNVAEK	FWAGWDRRDQNYPGAI	HHPNVAEKRISNSTSP	R	D	Q	E	K	R	3	0	2	1	0	1	1	1	2	2	0	1	0	0	2	0	0	0	1	1	0	0	18	0	1972.98	CON__P15636	CON__P15636	343	360	yes	yes	2;3;4	7.9889e-59	184.66
DQNYPGAIAIHHPNVAEKR	FWAGWDRRDQNYPGAI	HPNVAEKRISNSTSPT	R	D	Q	K	R	I	3	1	2	1	0	1	1	1	2	2	0	1	0	0	2	0	0	0	1	1	0	0	19	1	2129.08	CON__P15636	CON__P15636	343	361	yes	yes	3	4.1837e-05	114.06
DQPWDYVQDGGQVMK	HWWTHTGRDQPWDYVQ	QDGGQVMKDMDRLTAF	R	D	Q	M	K	D	0	0	0	3	0	3	0	2	0	0	0	1	1	0	1	0	0	1	1	2	0	0	15	0	1764.78	A0A1D6NHF8	A0A1D6NHF8	240	254	yes	yes	2	0.0074138	78.95
DQTVVDENVEK	APLLGRERDQTVVDEN	VVDENVEKLRKVLEVY	R	D	Q	E	K	L	0	0	1	2	0	1	2	0	0	0	0	1	0	0	0	0	1	0	0	3	0	0	11	0	1274.6	Q9FQC4	Q9FQC4	135	145	yes	yes	2	2.4392e-25	196.02
DQTYDLNFK	ASEFYSDKDQTYDLNF	QTYDLNFKEENNDGSQ	K	D	Q	F	K	E	0	0	1	2	0	1	0	0	0	0	1	1	0	1	0	0	1	0	1	0	0	0	9	0	1142.52	C0HGV5;P42895;A0A1D6KCB2;A0A1D6KCB7;A0A1D6KCB1;A0A1D6KCB6	C0HGV5	262	270	no	no	2	0.0052993	112.3
DQTYDLNFKEENNDGSQK	ASEFYSDKDQTYDLNF	ENNDGSQKISGDSLKN	K	D	Q	Q	K	I	0	0	3	3	0	2	2	1	0	0	1	2	0	1	0	1	1	0	1	0	0	0	18	1	2143.93	C0HGV5;P42895;A0A1D6KCB2;A0A1D6KCB7;A0A1D6KCB1;A0A1D6KCB6	C0HGV5	262	279	no	no	2;3	1.4128e-218	261.76
DRASFAADPSLPPPPSTFR	IDTGVYPKDRASFAAD	PPPPSTFRGRCVSTPA	K	D	R	F	R	G	3	2	0	2	0	0	0	0	0	0	1	0	0	2	5	3	1	0	0	0	0	0	19	1	2028.01	K7U9N2	K7U9N2	156	174	yes	yes	2;3	2.6469e-16	135.29
DRASFAADPSLPPPPSTFRGR	IDTGVYPKDRASFAAD	PPSTFRGRCVSTPAFN	K	D	R	G	R	C	3	3	0	2	0	0	0	1	0	0	1	0	0	2	5	3	1	0	0	0	0	0	21	2	2241.13	K7U9N2	K7U9N2	156	176	yes	yes	3	0.0023562	69.612
DRDDPNLGLK	KCLCVLVKDRDDPNLG	DDPNLGLKLNVDKALG	K	D	R	L	K	L	0	1	1	3	0	0	0	1	0	0	2	1	0	0	1	0	0	0	0	0	0	0	10	1	1141.57	C0PN00	C0PN00	88	97	yes	yes	2	0.016938	102.95
DRDHAGLALVYR	WRVAIGSKDRDHAGLA	AGLALVYRTEDFVRYD	K	D	R	Y	R	T	2	2	0	2	0	0	0	1	1	0	2	0	0	0	0	0	0	0	1	1	0	0	12	1	1384.72	A0A1D6JB06;A0A1D6E4N9;P49175	P49175	284	295	no	no	3	0.0144	74.392
DRDHQAVIDENLDR	IIGQYVGRDRDHQAVI	VIDENLDRLRKVLPAY	R	D	R	D	R	L	1	2	1	4	0	1	1	0	1	1	1	0	0	0	0	0	0	0	0	1	0	0	14	1	1694.8	B6SZY7;A0A1D6NAQ0;C4J8R3	B6SZY7	127	140	yes	no	2;3	3.1267e-261	282.73
DREEQAEFK	GDHGKESKDREEQAEF	REEQAEFKKMYSLIDE	K	D	R	F	K	K	1	1	0	1	0	1	3	0	0	0	0	1	0	1	0	0	0	0	0	0	0	0	9	1	1150.53	A0A1D6NT44;K7VDR8;A0A1D6NT57;A0A1D6NT56;A0A1D6NT59;P04712;A0A1D6NT60;A0A1D6NT50;A0A1D6NT61;A0A1D6NT62;A0A1D6NT54	A0A1D6NT44	597	605	yes	no	2;3	0.0028599	140.78
DREEQAEFKK	GDHGKESKDREEQAEF	EEQAEFKKMYSLIDEY	K	D	R	K	K	M	1	1	0	1	0	1	3	0	0	0	0	2	0	1	0	0	0	0	0	0	0	0	10	2	1278.62	A0A1D6NT44;K7VDR8;A0A1D6NT57;A0A1D6NT56;A0A1D6NT59;P04712;A0A1D6NT60;A0A1D6NT50;A0A1D6NT61;A0A1D6NT62;A0A1D6NT54	A0A1D6NT44	597	606	yes	no	2;3	0.00027075	136.49
DREGVALNCLEAPLDVDIPGGGR	PLPAPSPRDREGVALN	VDIPGGGRVVVLNTAN	R	D	R	G	R	V	2	2	1	3	1	0	2	4	0	1	3	0	0	0	2	0	0	0	0	2	0	0	23	1	2422.19	Q84TL7	Q84TL7	187	209	yes	yes	3	0.00055643	59.539
DRGPVPASQVVR	IEAYRTLRDRGPVPAS	VPASQVVRDLSGKFAF	R	D	R	V	R	D	1	2	0	1	0	1	0	1	0	0	0	0	0	0	2	1	0	0	0	3	0	0	12	1	1279.7	A0A1D6L3U7;A0A1D6L3U6;A0A1D6L3U5	A0A1D6L3U7	118	129	yes	no	2	0.013188	102.87
DRIGYSMINDAEQK	MEPCCSVKDRIGYSMI	MINDAEQKGLITPGKS	K	D	R	Q	K	G	1	1	1	2	0	1	1	1	0	2	0	1	1	0	0	1	0	0	1	0	0	0	14	1	1638.77	A0A1D6MPD4;B4FR08;A0A1D6MPD1;A0A1D6MPD2;A0A1D6FCB3;B8A367;A0A1D6FCB5;A0A1D6FCB4	A0A1D6MPD4	121	134	no	no	2	0.013905	87.824
DRIGYSMITDAEEK	MEPCSSVKDRIGYSMI	MITDAEEKGLITPGVS	K	D	R	E	K	G	1	1	0	2	0	0	2	1	0	2	0	1	1	0	0	1	1	0	1	0	0	0	14	1	1626.76	P80608;B8A377	P80608	50	63	yes	no	2;3	0.0010148	125.33
DRLAAADLYEDDEEEALEK	VQLESSVRDRLAAADL	DEEEALEKVADFFQSK	R	D	R	E	K	V	4	1	0	4	0	0	5	0	0	0	3	1	0	0	0	0	0	0	1	0	0	0	19	1	2193.99	A0A1D6NQP7	A0A1D6NQP7	133	151	yes	yes	2;3	7.2741e-07	123.84
DRLDFYYFQGQDK	LPLVGAVRDRLDFYYF	YYFQGQDKYFESRVER	R	D	R	D	K	Y	0	1	0	3	0	2	0	1	0	0	1	1	0	2	0	0	0	0	2	0	0	0	13	1	1693.77	C0P4G2;A0A096PQR7	C0P4G2	29	41	yes	no	2;3	0.0002144	139.21
DRLEEACPGTVSCADVLALMAR	FGSVQRVKDRLEEACP	DVLALMARDAVVLANG	K	D	R	A	R	D	4	2	0	2	2	0	2	1	0	0	3	0	1	0	1	1	1	0	0	2	0	0	22	1	2433.14	B4FRD6	B4FRD6	118	139	yes	yes	2;3	9.1242e-05	84.689
DRLPANLVQAQR	AYFDSYRRDRLPANLV	ANLVQAQRDYFGAHTY	R	D	R	Q	R	D	2	2	1	1	0	2	0	0	0	0	2	0	0	0	1	0	0	0	0	1	0	0	12	1	1379.76	B4FSV6;A0A1D6LJP0;A0A1D6LJP2;A0A1D6LJP4;A0A1D6LJP6;A0A1D6N1Z8	A0A1D6N1Z8	439	450	no	no	2;3	3.4399e-16	163.45
DRLPFFTVEEQER	FSMRSLVRDRLPFFTV	FTVEEQERLVGSYDML	R	D	R	E	R	L	0	2	0	1	0	1	3	0	0	0	1	0	0	2	1	0	1	0	0	1	0	0	13	1	1664.82	A0A1D6MUP9	A0A1D6MUP9	319	331	yes	yes	2	0.0049621	94.487
DRLPSFTPEQAK	KIMQDIVKDRLPSFTP	SFTPEQAKLVKGSSDY	K	D	R	A	K	L	1	1	0	1	0	1	1	0	0	0	1	1	0	1	2	1	1	0	0	0	0	0	12	1	1387.71	B6TW65;A0A1D6L144;A0A1D6L143;A0A1D6L148;A0A1D6L142;A0A1D6L140;A0A1D6L141	B6TW65	328	339	yes	no	2	0.0034181	132.79
DRNVYELR	LRVVAANKDRNVYELR	DRNVYELRYFNIAENE	K	D	R	L	R	Y	0	2	1	1	0	0	1	0	0	0	1	0	0	0	0	0	0	0	1	1	0	0	8	1	1063.54	B4FCK9	B4FCK9	110	117	yes	yes	2	0.007471	153.05
DRPAGHDWELEPGVTCGDYLFGMLQGTR	VTFIEVLRDRPAGHDW	FGMLQGTRSALYANDR	R	D	R	T	R	S	1	2	0	3	1	1	2	5	1	0	3	0	1	1	2	0	2	1	1	1	0	0	28	1	3176.44	B4FQC6;A0A1D6I644;A0A1D6I642;C0PAU7;A0A1D6ERL1	C0PAU7	445	472	no	no	4	1.1217e-05	56.131
DRQTSEAALEK	TKLDEQSKDRQTSEAA	TSEAALEKQNEQLLIL	K	D	R	E	K	Q	2	1	0	1	0	1	2	0	0	0	1	1	0	0	0	1	1	0	0	0	0	0	11	1	1246.62	A0A1D6DZK4	A0A1D6DZK4	367	377	yes	yes	2	0.0028579	138.2
DRSGFEGAWTSNPLIFDNSYFK	HTLGRCHKDRSGFEGA	IFDNSYFKELLSGEKE	K	D	R	F	K	E	1	1	2	2	0	0	1	2	0	1	1	1	0	3	1	3	1	1	1	0	0	0	22	1	2550.18	B4G031;A0A1D6F521;A0A1D6F519;B4FWL1	B4G031	171	192	yes	no	2;3	1.1203e-29	147.03
DRSQGELSGVLK	HISGDKAKDRSQGELS	GELSGVLKDLGYTAEM	K	D	R	L	K	D	0	1	0	1	0	1	1	2	0	0	2	1	0	0	0	2	0	0	0	1	0	0	12	1	1287.68	B6TCK3;A0A1D6MK13;A0A1D6MK15;A0A1D6MK16	B6TCK3	288	299	yes	no	2	0.041903	85.837
DRTAVQDTFSYGSHVMQYGSLELNVK	KQQYNLVKDRTAVQDT	GSLELNVKHLFSYIGT	K	D	R	V	K	H	1	1	1	2	0	2	1	2	1	0	2	1	1	1	0	3	2	0	2	3	0	0	26	1	2944.4	B4FAJ3;A0A1D6NMH3;A0A1D6NMH1	B4FAJ3	284	309	yes	no	3	0.0013723	47.12
DRTEVVDITSSK	VKRGAVLRDRTEVVDI	VVDITSSKRGEGEGSI	R	D	R	S	K	R	0	1	0	2	0	0	1	0	0	1	0	1	0	0	0	2	2	0	0	2	0	0	12	1	1348.68	B4F987	B4F987	173	184	yes	yes	2	0.0052993	116.19
DRTSLLLPGMQQSLITAVADASK	QKQESEGKDRTSLLLP	TAVADASKRPVILVLL	K	D	R	S	K	R	3	1	0	2	0	2	0	1	0	1	4	1	1	0	1	3	2	0	0	1	0	0	23	1	2414.28	K7V329	K7V329	503	525	yes	yes	3	0.00014948	76.049
DRVTDALNATK	EAEVGEKKDRVTDALN	TDALNATKAAVEEGIV	K	D	R	T	K	A	2	1	1	2	0	0	0	0	0	0	1	1	0	0	0	0	2	0	0	1	0	0	11	1	1202.63	P29185	P29185	427	437	no	no	2	0.002356	140.91
DRYDPDGIFSSEWSDQVLGIR	AARFLEVKDRYDPDGI	SDQVLGIRGSPNVVGP	K	D	R	I	R	G	0	2	0	4	0	1	1	2	0	2	1	0	0	1	1	3	0	1	1	1	0	0	21	1	2454.15	K7U1M0	K7U1M0	521	541	yes	yes	3	0.0070425	52.318
DSAAVFAWK	HAAAAIARDSAAVFAW	SAAVFAWKGETLEEYW	R	D	S	W	K	G	3	0	0	1	0	0	0	0	0	0	0	1	0	1	0	1	0	1	0	1	0	0	9	0	993.492	C0PHR4;A0A1D6PTE3;A0A1D6PTE4	C0PHR4	102	110	yes	no	2	1.2535e-07	163.15	By MS/MS
DSAFAALK	GITVFVPKDSAFAALK	DSAFAALKQTTFANLT	K	D	S	L	K	Q	3	0	0	1	0	0	0	0	0	0	1	1	0	1	0	1	0	0	0	0	0	0	8	0	821.428	B6SHU5	B6SHU5	100	107	yes	yes	2	0.0061925	132.08
DSAFSALK	GITVFVPKDSAFSALK	DSAFSALKKSTFSNLT	K	D	S	L	K	K	2	0	0	1	0	0	0	0	0	0	1	1	0	1	0	2	0	0	0	0	0	0	8	0	837.423	A0A1D6ES24;A0A096SZF8	A0A1D6ES24	93	100	yes	no	2	4.7447e-07	156.51
DSAFSALKK	GITVFVPKDSAFSALK	SAFSALKKSTFSNLTS	K	D	S	K	K	S	2	0	0	1	0	0	0	0	0	0	1	2	0	1	0	2	0	0	0	0	0	0	9	1	965.518	A0A1D6ES24	A0A1D6ES24	93	101	yes	yes	2	3.8756e-06	158.76
DSANDRDDEYGGSLENR	YLIEQFLKDSANDRDD	YGGSLENRCRFALEVV	K	D	S	N	R	C	1	2	2	4	0	0	2	2	0	0	1	0	0	0	0	2	0	0	1	0	0	0	17	1	1911.78	Q49HE1	Q49HE1	203	219	yes	yes	2;3	8.2602e-217	255.72
DSAYWFR	ATLKRYPKDSAYWFRD	KDSAYWFRDMLSGTGS	K	D	S	F	R	D	1	1	0	1	0	0	0	0	0	0	0	0	0	1	0	1	0	1	1	0	0	0	7	0	943.419	B6TW65;A0A1D6L144;A0A1D6L143;A0A1D6L142;A0A1D6L140;A0A1D6L141;A0A1D6L149;A0A1D6L147	B6TW65	503	509	yes	no	2	0.0049174	145.04
DSCPGLESIVR	ALSPDYYKDSCPGLES	PGLESIVRYEVARKKN	K	D	S	V	R	Y	0	1	0	1	1	0	1	1	0	1	1	0	0	0	1	2	0	0	0	1	0	0	11	0	1231.59	A0A1D6KK78	A0A1D6KK78	45	55	yes	yes	2	0.0021886	118.9
DSDEDGRLEFLPFSDGTEAGYVR	AKPNDGAKDSDEDGRL	GTEAGYVRSADLGSFN	K	D	S	V	R	S	1	2	0	4	0	0	3	3	0	0	2	0	0	2	1	2	1	0	1	1	0	0	23	1	2574.15	B4G000	B4G000	60	82	yes	yes	3	0.0003318	69.088
DSDLTVVPVVK	NSINDAWKDSDLTVVP	LTVVPVVKKLVEAGLR	K	D	S	V	K	K	0	0	0	2	0	0	0	0	0	0	1	1	0	0	1	1	1	0	0	4	0	0	11	0	1170.65	A0A1D6K7R1;A0A1D6K7R0	A0A1D6K7R1	380	390	yes	no	2	5.5693e-17	182.28
DSDLTVVPVVKK	NSINDAWKDSDLTVVP	TVVPVVKKLVEAGLRI	K	D	S	K	K	L	0	0	0	2	0	0	0	0	0	0	1	2	0	0	1	1	1	0	0	4	0	0	12	1	1298.74	A0A1D6K7R1;A0A1D6K7R0	A0A1D6K7R1	380	391	yes	no	2;3	0.0042995	112.94
DSEIAMGAYQPYHLATR	QRSMDGARDSEIAMGA	QPYHLATRQPARGQIH	R	D	S	T	R	Q	3	1	0	1	0	1	1	1	1	1	1	0	1	0	1	1	1	0	2	0	0	0	17	0	1921.9	B8A021;A0A1D6MK68;C0HFU7;Q43270;K7VQG5;C0HHT0;A0A1D6FEZ4	B8A021	622	638	no	no	2;3	5.2564e-08	126.07
DSELQGWWSEVR	ADDGAVARDSELQGWW	QGWWSEVRNVGHGDLA	R	D	S	V	R	N	0	1	0	1	0	1	2	1	0	0	1	0	0	0	0	2	0	2	0	1	0	0	12	0	1490.68	B4FPB2;A0A1D6DVH7;A0A1D6DVH6;A1XCI1;A0A1D6DVH5	B4FPB2	322	333	yes	no	2	0.0010373	121.56
DSELVTSENDLLFK	NMDVDGEKDSELVTSE	SENDLLFKRVIVGRSS	K	D	S	F	K	R	0	0	1	2	0	0	2	0	0	0	3	1	0	1	0	2	1	0	0	1	0	0	14	0	1608.79	A0A1D6HVN9;A0A1D6HVP0;A0A1D6HVN7;A0A1D6HVN8	A0A1D6HVN9	75	88	yes	no	2	1.7761e-25	164.92
DSEMFNEWTLELK	SIVATILRDSEMFNEW	NEWTLELKAMADRIIN	R	D	S	L	K	A	0	0	1	1	0	0	3	0	0	0	2	1	1	1	0	1	1	1	0	0	0	0	13	0	1640.74	B4FUH2;A0A1D6NB06;A0A1D6NB04;A0A1D6NB07	B4FUH2	359	371	yes	no	2	0.0004857	128.35
DSETPPLSSWK	DQLANTWKDSETPPLS	TPPLSSWKF_______	K	D	S	W	K	F	0	0	0	1	0	0	1	0	0	0	1	1	0	0	2	3	1	1	0	0	0	0	11	0	1245.59	B4FT62;A0A1D6LKC6	B4FT62	335	345	no	no	1;2	0.0026522	115.29
DSFLDEGFILDK	KKPGGSLKDSFLDEGF	DEGFILDKKIGIGQPK	K	D	S	D	K	K	0	0	0	3	0	0	1	1	0	1	2	1	0	2	0	1	0	0	0	0	0	0	12	0	1397.67	A0A1D6MPG6;A0A1D6MPG8;A0A1D6MPG7;G2XK63;A0A1D6MPG5;A0A1D6MPH3;A0A1D6MPH4;A0A1D6FC96;K7UPD0;A0A1D6FC98;A0A1D6FC99;A0A1D6FC93;A0A1D6MPH1;A0A1D6FC95;A0A1D6QKM8;A0A1D6MPH2;A0A1D6FC94	A0A1D6MPG6	182	193	yes	no	1;2	1.3798e-16	165.35
DSFVETFEGWAK	WLGGMFDKDSFVETFE	ETFEGWAKTVVTGRAK	K	D	S	A	K	T	1	0	0	1	0	0	2	1	0	0	0	1	0	2	0	1	1	1	0	1	0	0	12	0	1414.64	A0A1D6EDS4;A0A1D6EDU7;A0A1D6EDU9;A0A1D6EDU5;A0A1D6EDL3;A0A1D6EDU1;A0A1D6EDK6;A0A1D6EDQ6;A0A1D6EDR6;A0A1D6EDV9;A0A1D6EDP3;A0A1D6EDK4;A0A1D6J3N2;A0A1D6J3M6;A0A1D6J3D5;A0A1D6J3F4;A0A1D6J3M4;A0A1D6J3E6;A0A1D6J3L9;A0A1D6J3J4;K7TS88;A0A1D6J3L1;A0A1D6J3D8;A0A1D6J3D1;A0A1D6J3D9;A0A1D6J3H6;A0A1D6J3N4;A0A1D6J3C9;A0A1D6J3J6;A0A1D6EDX0;A0A1D6EDX5;A0A1D6EDQ1;A0A1D6J3I7;A0A1D6EDX8;A0A1D6EDX6;A0A1D6J3Q3;A0A1D6J…	A0A1D6EDS4	1648	1659	yes	no	2	0.00096806	132.86
DSGAFAWEIIPVQVPVGR	NERGIAARDSGAFAWE	PVQVPVGRGKPPTLIE	R	D	S	G	R	G	2	1	0	1	0	1	1	2	0	2	0	0	0	1	2	1	0	1	0	3	0	0	18	0	1940.02	B4F9B2;A0A1D6K4Z3;A0A1D6K4Z5;A0A1D6K4Z6;A0A1D6K4Z7	B4F9B2	198	215	yes	no	2	0.0053832	72.433
DSGAFAWEIVPIEVPVGR	NQRGIAARDSGAFAWE	PIEVPVGRGKPPVLIE	R	D	S	G	R	G	2	1	0	1	0	0	2	2	0	2	0	0	0	1	2	1	0	1	0	3	0	0	18	0	1941	A0A1D6KGY0;B4FSN1	A0A1D6KGY0	198	215	yes	no	2	0.0015431	84.653
DSGCPDAYHQPNDPK	TGAALRCRDSGCPDAY	YHQPNDPKTRSCNGNS	R	D	S	P	K	T	1	0	1	3	1	1	0	1	1	0	0	1	0	0	3	1	0	0	1	0	0	0	15	0	1699.69	B4FV56	B4FV56	141	155	yes	yes	2	1.4748e-06	137.73
DSGLQVDPDK	AIAERFLKDSGLQVDP	GLQVDPDKEVTVTSGC	K	D	S	D	K	E	0	0	0	3	0	1	0	1	0	0	1	1	0	0	1	1	0	0	0	1	0	0	10	0	1072.5	A0A1D6I5Q7;A0A1D6I5Q5	A0A1D6I5Q7	61	70	yes	no	2	6.0925e-11	181.68
[truncated: 8,892 more rows]
[truncated: 76 more columns]
