# Supplementary material for: Proteases Underground: Analysis of the Maize Root Apoplast Identifies Organ Specific Papain-Like Cysteine Protease Activity
Source: Front Plant Sci. 2019 Apr 30;10:473. doi: 10.3389/fpls.2019.00473 (PMC6503450; doi:10.3389/fpls.2019.00473)
Supplement: Supplementary file 2 [file Table_2.XLSX]

## Sheet: Sheet1
LFQ intensity 01	LFQ intensity 03	LFQ intensity 05	LFQ intensity 07	LFQ intensity 02	LFQ intensity 04	LFQ intensity 06	LFQ intensity 08	LFQ intensity 09	LFQ intensity 11	LFQ intensity 13	LFQ intensity 15	LFQ intensity 10	LFQ intensity 12	LFQ intensity 14	LFQ intensity 16	C: Only identified by site	0	T: Protein IDs	T: Fasta headers	C: Pfam	N: Peptides	N: Razor + unique peptides	N: Unique peptides	N: Sequence coverage [%]	N: Unique + razor sequence coverage [%]	N: Unique sequence coverage [%]	N: Mol. weight [kDa]	N: Q-value	N: Score	N: Intensity	N: MS/MS Count	N: MS/MS Count 01	N: MS/MS Count 03	N: MS/MS Count 05	N: MS/MS Count 07	N: MS/MS Count 02	N: MS/MS Count 04	N: MS/MS Count 06	N: MS/MS Count 08	N: MS/MS Count 09	N: MS/MS Count 11	N: MS/MS Count 13	N: MS/MS Count 15	N: MS/MS Count 10	N: MS/MS Count 12	N: MS/MS Count 14	N: MS/MS Count 16	T: Protein IDs	T: Majority protein IDs
25.6636	25.2336	25.5062	25.2144	NaN	NaN	NaN	NaN	26.0826	24.0866	24.8427	24.6701	NaN	NaN	NaN	NaN		C1	A0A1D6DW37;CP1A;A0A1D6DW35;A0A1D6DW31;A0A1D6DW39;A0A1D6PEZ3;A0A1D6MHR4;A0A1D6DW38;A0A1D6DW33;A0A1X7YI07;A0A1D6JG16	Insect resistance3;;Insect resistance3;Insect resistance3;Insect resistance3;Uncharacterized protein;Uncharacterized protein;Insect resistance3;Insect resistance3		13	7	7	23.5	12.9	12.9	48.941	0	286.12	197510000	50	10	5	4	6	0	0	0	0	6	2	4	4	0	1	0	0	A0A1D6DW37;CP1A;A0A1D6DW35;A0A1D6DW31;A0A1D6DW39;A0A1D6PEZ3;A0A1D6MHR4;A0A1D6DW38;A0A1D6DW33;A0A1X7YI07;A0A1D6JG16	A0A1D6DW37;CP1A;A0A1D6DW35;A0A1D6DW31;A0A1D6DW39;A0A1D6PEZ3;A0A1D6MHR4;A0A1D6DW38;A0A1D6DW33
25.3453	24.7515	25.7689	24.4326	NaN	NaN	NaN	NaN	24.1361	25.2217	26.1016	24.5755	NaN	NaN	NaN	NaN		C1	A0A1D6ER43	Thiol protease aleurain		14	8	8	52.2	34.6	34.6	32.848	0	195.12	136070000	58	5	5	4	7	0	0	0	0	3	4	5	6	0	0	0	0	A0A1D6ER43	A0A1D6ER43
18.9467	NaN	NaN	NaN	NaN	NaN	NaN	NaN	21.6663	19.3347	NaN	21.0108	NaN	NaN	NaN	NaN		C1	A0A1D6GGX8	Cysteine protease 1		5	5	5	12.6	12.6	12.6	35.959	0	106.85	32803000	17	0	0	0	0	0	0	0	0	3	0	0	3	0	0	0	0	A0A1D6GGX8	A0A1D6GGX8
29.3909	28.6292	28.395	28.1633	NaN	NaN	NaN	NaN	29.3125	27.6617	27.833	27.7063	NaN	21.9856	NaN	NaN		C1	A0A1D6JG13;K7TP58;CP1B;A0A1D6JG12;A0A1D6JG19;C4J639;A0A1D6JG14;A0A1D6JG17;K7U7D8;A0A1D6DW41	Cysteine protease 1;Cysteine protease 1;;Cysteine protease 1;Cysteine protease 1;Cysteine protease 1;Cysteine protease 1;Cysteine protease 1	Granulin;Inhibitor_I29;Peptidase_C1	22	22	16	34	34	27	48.181	0	323.31	1953700000	229	34	24	10	22	0	0	0	0	26	18	16	24	0	1	0	0	A0A1D6JG13;K7TP58;CP1B;A0A1D6JG12;A0A1D6JG19;C4J639;A0A1D6JG14;A0A1D6JG17;K7U7D8;A0A1D6DW41	A0A1D6JG13;K7TP58;CP1B;A0A1D6JG12;A0A1D6JG19;C4J639;A0A1D6JG14;A0A1D6JG17
24.735	25.1573	21.6881	23.0944	NaN	NaN	NaN	NaN	26.9686	25.0304	26.309	25.8481	NaN	NaN	NaN	NaN		C1	A0A1D6KMS8;A0A1D6KMS9	Vignain;Vignain		18	18	18	76.2	76.2	76.2	27.689	0	323.31	331240000	160	12	12	0	6	0	0	0	0	16	11	11	21	0	0	0	0	A0A1D6KMS8;A0A1D6KMS9	A0A1D6KMS8;A0A1D6KMS9
27.3863	27.082	26.2814	25.9178	NaN	NaN	NaN	NaN	28.0034	26.2836	26.5906	26.907	NaN	NaN	NaN	NaN		C1	A0A1D6LPA2;A0A1D6LPA1	Insect resistance2		18	18	18	30.5	30.5	30.5	51.987	0	323.31	527530000	135	14	14	5	10	0	0	0	0	10	14	6	13	0	0	0	0	A0A1D6LPA2;A0A1D6LPA1	A0A1D6LPA2
25.5381	24.7237	23.2285	24.2898	NaN	20.2406	NaN	22.1401	23.7129	20.8484	20.5395	21.2063	20.2507	21.0645	NaN	NaN		C1	B4FS65;A0A1D6EM80;A0A1D6EM70	Cysteine proteinases superfamily protein	Inhibitor_I29;Peptidase_C1	14	14	14	49.5	49.5	49.5	39.955	0	252.98	116850000	69	9	8	1	5	0	1	0	2	3	1	0	3	1	0	0	0	B4FS65;A0A1D6EM80;A0A1D6EM70	B4FS65
26.758	25.6763	26.2131	25.0352	NaN	NaN	NaN	NaN	26.8605	24.5516	25.923	25.0422	NaN	22.133	NaN	NaN		C1	CP1C;B4FS90;A0A1D6DU42	;Cysteine protease 1	Granulin;Inhibitor_I29;Peptidase_C1	18	18	11	35.3	35.3	27.9	50.227	0	323.31	731100000	166	21	13	6	12	0	0	0	0	15	12	7	11	0	1	0	0	CP1C;B4FS90;A0A1D6DU42	CP1C;B4FS90
28.8394	26.4399	26.3895	26.6244	NaN	NaN	NaN	NaN	20.5813	NaN	NaN	NaN	NaN	NaN	NaN	NaN		C1	Q10716;B4FX40;A0A1D6I3J9;A0A1D6HD70	Cysteine proteinase 1;Cysteine proteinase 1	Inhibitor_I29;Peptidase_C1	13	13	13	31	31	31	40.347	0	323.31	548430000	77	21	17	9	15	0	0	0	0	1	0	0	0	0	0	0	0	Q10716;B4FX40;A0A1D6I3J9;A0A1D6HD70	Q10716;B4FX40
21.8167	22.8567	23.2995	22.9981	NaN	NaN	NaN	NaN	20.8681	NaN	NaN	20.0478	NaN	NaN	NaN	NaN		C1	B4FYA3	Xylem bark cysteine peptidase 3	Granulin;Inhibitor_I29;Peptidase_C1	7	7	7	26.3	26.3	26.3	48.74	0	124.72	23257000	36	7	7	4	5	0	0	0	0	4	0	1	1	0	0	0	0	B4FYA3	B4FYA3
26.8159	23.051	22.787	20.79	NaN	NaN	NaN	NaN	24.7832	20.7947	21.7704	22.8888	NaN	NaN	NaN	NaN		C1	XCP2;B6TIC7	;Cysteine protease5	Inhibitor_I29;Peptidase_C1	10	10	10	28.9	28.9	28.9	41.173	0	216.3	157570000	53	10	5	2	2	0	0	0	0	7	0	2	6	0	0	0	0	XCP2;B6TIC7	XCP2;B6TIC7
28.6798	26.2747	26.2343	25.6839	NaN	NaN	NaN	NaN	28.7189	27.2631	27.8086	27.1406	NaN	21.4472	NaN	NaN		C1	CatB;A0A1D6ICV7;A0A1D6ICV6	;Cathepsin B-like cysteine proteinase 3;Cathepsin B-like cysteine proteinase 3		27	27	27	57.3	57.3	57.3	38.041	0	323.31	1699800000	292	29	17	9	11	0	0	0	0	27	16	17	27	0	1	0	0	CatB;A0A1D6ICV7;A0A1D6ICV6	CatB;A0A1D6ICV7;A0A1D6ICV6
23.1869	21.5397	22.1675	21.0875	NaN	NaN	NaN	NaN	22.7449	20.5311	21.1881	21.1138	NaN	NaN	NaN	NaN		C1	DAA35450.1;A0A1D6DU44;C4IZ54;A0A1D6DU45	;Putative cysteine protease RD21B;Putative cysteine protease RD21B;Putative cysteine protease RD21B	Granulin;Inhibitor_I29;Peptidase_C1	14	7	7	31.8	16.6	16.6	49.93	0	85.32	21224000	19	7	1	1	0	0	0	0	0	3	0	0	2	0	0	0	0	CP1D;A0A1D6DU44;C4IZ54;A0A1D6DU45	CP1D;A0A1D6DU44;C4IZ54;A0A1D6DU45
29.8822	28.963	30.228	29.6094	NaN	NaN	NaN	NaN	29.6264	28.8153	30.2764	28.2057	NaN	25.1095	NaN	NaN		C1	Q10717;CP2;B4F9B5	Cysteine proteinase 2;;Cysteine proteinase 2	Inhibitor_I29;Peptidase_C1	21	21	5	57.5	57.5	26.1	39.199	0	323.31	4194800000	298	35	30	13	20	0	0	0	0	22	15	18	23	0	4	0	0	Q10717;CP2;B4F9B5	Q10717;CP2;B4F9B5
23.6436	NaN	NaN	NaN	22.8551	21.0821	23.9038	21.9235	22.7332	21.5785	22.1018	21.5098	NaN	21.0344	24.0755	NaN		no	A0A1D6EDS4;A0A1D6EDU7;A0A1D6EDU9;A0A1D6EDU5;A0A1D6EDL3;A0A1D6EDU1;A0A1D6EDK6;A0A1D6EDQ6;A0A1D6EDR6;A0A1D6EDV9;A0A1D6EDP3;A0A1D6EDK4;A0A1D6J3N2;A0A1D6J3M6;A0A1D6J3D5;A0A1D6J3F4;A0A1D6J3M4;A0A1D6J3E6;A0A1D6J3L9;A0A1D6J3J4;K7TS88;A0A1D6J3L1;A0A1D6J3D8;A0A1D6J3D1;A0A1D6J3D9;A0A1D6EDQ4;A0A1D6J3H6;A0A1D6J3N4;A0A1D6J3C9;A0A1D6J3J6;A0A1D6EDU3;A0A1D6EDN6;A0A1D6EDP5;A0A1D6EDN5;A0A1D6EDU6;A0A1D6EDX0;A0A1D6E…	Acetyl-CoA carboxylase2;Acetyl-CoA carboxylase2;Acetyl-CoA carboxylase2;Acetyl-CoA carboxylase2;Acetyl-CoA carboxylase2;Acetyl-CoA carboxylase2;Acetyl-CoA carboxylase2;Acetyl-CoA carboxylase2;Acetyl-CoA carboxylase2;Acetyl-CoA carboxylase2;Acetyl-CoA carbo	ACC_central;Biotin_carb_C;Biotin_lipoyl;Carboxyl_trans;CPSase_L_chain;CPSase_L_D2	16	16	15	11.2	11.2	10.3	226.32	0	218.68	66071000	63	2	0	0	1	4	6	3	9	6	3	3	7	1	2	2	0	A0A1D6EDS4;A0A1D6EDU7;A0A1D6EDU9;A0A1D6EDU5;A0A1D6EDL3;A0A1D6EDU1;A0A1D6EDK6;A0A1D6EDQ6;A0A1D6EDR6;A0A1D6EDV9;A0A1D6EDP3;A0A1D6EDK4;A0A1D6J3N2;A0A1D6J3M6;A0A1D6J3D5;A0A1D6J3F4;A0A1D6J3M4;A0A1D6J3E6;A0A1D6J3L9;A0A1D6J3J4;K7TS88;A0A1D6J3L1;A0A1D6J3D8;A0A1D6J3D1;A0A1D6J3D9;A0A1D6EDQ4;A0A1D6J3H6;A0A1D6J3N4;A0A1D6J3C9;A0A1D6J3J6;A0A1D6EDU3;A0A1D6EDN6;A0A1D6EDP5;A0A1D6EDN5;A0A1D6EDU6;A0A1D6EDX0;A0A1D6E…	A0A1D6EDS4;A0A1D6EDU7;A0A1D6EDU9;A0A1D6EDU5;A0A1D6EDL3;A0A1D6EDU1;A0A1D6EDK6;A0A1D6EDQ6;A0A1D6EDR6;A0A1D6EDV9;A0A1D6EDP3;A0A1D6EDK4;A0A1D6J3N2;A0A1D6J3M6;A0A1D6J3D5;A0A1D6J3F4;A0A1D6J3M4;A0A1D6J3E6;A0A1D6J3L9;A0A1D6J3J4;K7TS88;A0A1D6J3L1;A0A1D6J3D8;A0A1D6J3D1;A0A1D6J3D9;A0A1D6EDQ4;A0A1D6J3H6;A0A1D6J3N4;A0A1D6J3C9;A0A1D6J3J6;A0A1D6EDU3;A0A1D6EDN6;A0A1D6EDP5;A0A1D6EDN5;A0A1D6EDU6;A0A1D6EDX0;A0A1D6E…
18.5999	20.6537	NaN	20.1176	NaN	NaN	NaN	NaN	NaN	NaN	NaN	NaN	NaN	21.8014	NaN	NaN		no	A0A1D6H658	Peroxidase		14	14	13	65.7	65.7	62.6	33.11	0	323.31	566120000	123	1	1	1	2	0	0	0	0	1	0	0	0	0	5	0	0	A0A1D6H658	A0A1D6H658
21.9703	22.9352	22.2409	22.3086	23.4237	21.6086	23.3226	23.1682	23.5195	NaN	NaN	23.1678	24.005	23.5688	NaN	NaN		no	A0A1D6KE00;A0A1D6KE03;A0A1D6KE02;A0A1D6MWV7;A0A1D6MWV6;A0A1D6MWV5	Thaumatin-like protein;Thaumatin-like protein;Thaumatin-like protein		15	15	14	18.2	18.2	17.4	116.51	0	173.27	314440000	59	3	2	1	1	0	3	1	2	1	0	0	4	1	2	0	0	A0A1D6KE00;A0A1D6KE03;A0A1D6KE02;A0A1D6MWV7;A0A1D6MWV6;A0A1D6MWV5	A0A1D6KE00;A0A1D6KE03;A0A1D6KE02
NaN	NaN	NaN	NaN	NaN	NaN	NaN	NaN	19.3266	17.9834	NaN	17.8879	NaN	23.0241	NaN	NaN		no	A0A1D6KS88	Alpha-galactosidase		18	18	5	63.4	63.4	21	38.604	0	323.31	1136300000	141	1	0	1	1	0	0	0	0	0	0	0	0	0	7	0	0	A0A1D6KS88	A0A1D6KS88
23.7782	22.3556	NaN	22.7894	23.2989	21.7282	NaN	21.7596	23.8422	22.3521	NaN	22.8504	23.3439	23.3999	NaN	NaN		no	A5H8G4;A0A1D6MSC0;A0A1D6NZH6;A0A1D6QSQ3;A0A1D6KQI0;B4FNL8;K7V8K5;A0A1D6MRI4;B4FH35;B6SIA9;C0HIT1	Peroxidase 1;Peroxidase	peroxidase	14	13	11	39	36.5	30.5	38.354	0	323.31	629560000	120	4	4	0	3	2	5	1	2	5	4	1	3	5	3	0	0	A5H8G4;A0A1D6MSC0;A0A1D6NZH6;A0A1D6QSQ3;A0A1D6KQI0;B4FNL8;K7V8K5;A0A1D6MRI4;B4FH35;B6SIA9;C0HIT1	A5H8G4;A0A1D6MSC0
20.4549	21.2692	NaN	18.728	NaN	NaN	NaN	NaN	NaN	NaN	NaN	NaN	NaN	NaN	NaN	NaN		no	A0A1D6MXB6	Uncharacterized protein		1	1	1	28.3	28.3	28.3	8.8272	0	126.17	32485000	12	1	2	0	0	0	0	0	0	0	0	0	0	0	0	0	0	A0A1D6MXB6	A0A1D6MXB6
25.9311	25.3475	NaN	NaN	24.5862	24.5564	24.7652	NaN	25.7098	25.3076	NaN	26.3036	26.4403	NaN	NaN	NaN		no	A0A1D6NNW3	3-ketoacyl-CoA synthase		1	1	1	3.7	3.7	3.7	53.768	0.0029904	7.4724	420970000	13	1	0	1	2	1	1	0	0	1	1	0	3	1	0	0	1	A0A1D6NNW3	A0A1D6NNW3
21.9187	21.1468	NaN	21.5983	NaN	NaN	NaN	NaN	25.3522	NaN	NaN	NaN	NaN	26.638	NaN	NaN		no	A0A1D6Q5B1;A0A1D6Q5B2;A0A1D6Q5A9;A0A1D6Q5B0	Phenylalanine ammonia-lyase;Phenylalanine ammonia-lyase;Phenylalanine ammonia-lyase;Phenylalanine ammonia lyase3		51	51	11	71.1	71.1	16.8	75.516	0	323.31	5309700000	494	4	2	0	3	0	0	0	0	13	0	0	0	0	19	0	0	A0A1D6Q5B1;A0A1D6Q5B2;A0A1D6Q5A9;A0A1D6Q5B0	A0A1D6Q5B1;A0A1D6Q5B2;A0A1D6Q5A9;A0A1D6Q5B0
23.7439	21.3041	NaN	20.4848	NaN	NaN	NaN	NaN	23.2608	NaN	NaN	NaN	NaN	22.0898	NaN	NaN		no	B4FAL9;P08440	Fructose-bisphosphate aldolase;Fructose-bisphosphate aldolase, cytoplasmic isozyme	Glycolytic	34	34	1	73.5	73.5	2	38.59	0	323.31	2131000000	255	8	4	0	2	0	0	0	0	5	0	0	0	0	1	0	0	B4FAL9;P08440	B4FAL9;P08440
21.4774	20.5924	NaN	22.9762	NaN	NaN	NaN	NaN	21.1824	NaN	NaN	NaN	NaN	NaN	NaN	NaN		no	B4FFH8;A0A1D6HDK2;A0A1D6HDK5;A0A1D6HDK4;A0A1D6HDJ8;A0A1D6HDK6	Adenosine kinase 2;Adenosine kinase 2;Adenosine kinase 2;Adenosine kinase 2;Adenosine kinase 2	PfkB	22	22	1	74	74	6.1	37.106	0	323.31	554920000	138	4	2	1	4	1	0	0	1	1	0	0	0	0	1	0	0	B4FFH8;A0A1D6HDK2;A0A1D6HDK5;A0A1D6HDK4;A0A1D6HDJ8;A0A1D6HDK6	B4FFH8;A0A1D6HDK2;A0A1D6HDK5;A0A1D6HDK4;A0A1D6HDJ8
21.216	22.7768	21.4614	23.8476	NaN	22.1399	21.217	23.1882	23.7803	22.147	21.0898	23.228	23.4483	22.7436	21.849	NaN		no	B4FG39	Peroxidase	peroxidase	22	22	22	60.2	60.2	60.2	36.604	0	323.31	228920000	159	2	8	1	11	0	7	0	6	6	3	1	9	3	4	1	0	B4FG39	B4FG39
23.1594	NaN	NaN	NaN	19.9217	NaN	NaN	NaN	22.0941	19.3991	21.8331	NaN	NaN	22.7213	NaN	NaN		no	B4FG53	Malate dehydrogenase	Ldh_1_C;Ldh_1_N	9	4	4	31.5	16.2	16.2	41.113	0	129.6	56109000	37	3	0	0	0	1	0	0	0	2	0	1	1	1	1	0	0	B4FG53	B4FG53
21.1372	24.0834	23.5915	23.6285	NaN	NaN	NaN	NaN	21.7142	NaN	NaN	NaN	NaN	22.993	NaN	NaN		no	B4FRC9	Aldolase-type TIM barrel family protein	Transaldolase	16	16	5	59.9	59.9	27.3	46.245	0	323.31	812150000	109	2	2	0	1	0	0	0	0	1	0	0	0	0	3	0	0	B4FRC9	B4FRC9
22.0103	21.2179	21.547	21.0188	NaN	NaN	NaN	NaN	20.8662	NaN	NaN	NaN	NaN	NaN	NaN	NaN		no	B4FRI1	Phosphoserine aminotransferase	Aminotran_5	14	14	14	38.4	38.4	38.4	44.868	0	250.2	138260000	58	6	1	0	1	0	0	0	0	0	0	0	0	0	0	0	0	B4FRI1	B4FRI1
21.325	22.6214	NaN	22.9849	NaN	NaN	NaN	NaN	NaN	NaN	NaN	NaN	NaN	NaN	NaN	NaN		no	P21569;B4FZZ2	Peptidyl-prolyl cis-trans isomerase;Peptidyl-prolyl cis-trans isomerase	Pro_isomerase	8	8	3	52.3	52.3	25	18.349	0	118.25	157300000	52	0	3	0	3	0	0	0	0	1	0	0	0	0	0	0	0	P21569;B4FZZ2	P21569;B4FZZ2
21.5826	21.2478	NaN	19.9918	NaN	NaN	NaN	NaN	24.1384	NaN	NaN	NaN	NaN	25.2804	NaN	NaN		no	B4G1P1;A0A1D6HJJ8;A0A1D6HJJ4;A0A1D6HJJ7;A0A1D6HJJ6	Glutamine synthetase;Glutamine synthetase;Glutamine synthetase root isozyme 3;Glutamine synthetase root isozyme 3;Glutamine synthetase root isozyme 3	Gln-synt_C;Gln-synt_N	17	17	1	68.3	68.3	4.8	39.295	0	323.31	1637200000	207	2	1	0	1	0	0	0	0	6	0	0	0	0	11	0	0	B4G1P1;A0A1D6HJJ8;A0A1D6HJJ4;A0A1D6HJJ7;A0A1D6HJJ6	B4G1P1;A0A1D6HJJ8;A0A1D6HJJ4;A0A1D6HJJ7;A0A1D6HJJ6
22.4758	23.7985	26.1896	23.5819	NaN	NaN	NaN	NaN	21.6207	NaN	NaN	NaN	NaN	23.196	NaN	NaN		no	B6SKA0;P12653;A0A1D6GAY3	Glutathione S-transferase 1;Glutathione S-transferase 1	GST_C;GST_N	14	14	12	57.9	57.9	53.7	23.807	0	322.01	1206600000	124	6	3	2	4	0	0	0	0	0	0	0	0	0	2	0	0	B6SKA0;P12653;A0A1D6GAY3	B6SKA0;P12653
NaN	NaN	NaN	NaN	NaN	NaN	NaN	NaN	21.6894	20.9727	21.4592	20.7651	NaN	NaN	NaN	NaN		no	B6TAJ3	Proteasome subunit alpha type	Proteasome;Proteasome_A_N	12	12	12	49.3	49.3	49.3	30.015	0	323.31	92375000	72	1	1	0	0	0	0	0	0	2	1	3	2	0	0	0	0	B6TAJ3	B6TAJ3
23.7484	22.7108	21.8817	22.6601	NaN	NaN	NaN	NaN	23.7292	NaN	NaN	NaN	NaN	24.4207	NaN	NaN		no	B8A046;A0A1D6HDL0;A0A1D6HDL1;A0A1D6HDL4;A0A1D6HDL2	Phenylalanine ammonia-lyase;Phenylalanine ammonia-lyase;Phenylalanine ammonia-lyase;Phenylalanine ammonia-lyase	Lyase_aromatic	46	12	5	67.4	20.3	10	75.463	0	323.31	1076200000	142	3	2	1	3	0	0	0	0	3	0	0	0	0	3	0	0	B8A046;A0A1D6HDL0;A0A1D6HDL1;A0A1D6HDL4;A0A1D6HDL2	B8A046;A0A1D6HDL0;A0A1D6HDL1;A0A1D6HDL4
22.9372	21.5611	NaN	21.5149	NaN	NaN	NaN	NaN	24.6365	24.7308	NaN	NaN	NaN	26.1909	NaN	NaN		no	C0P5Y3;A0A1D6KGM2;A0A1D6KGM3;B4G1T4	5-methyltetrahydropteroyltriglutamate--homocysteine methyltransferase 1;5-methyltetrahydropteroyltriglutamate--homocysteine methyltransferase 1;5-methyltetrahydropteroyltriglutamate--homocysteine methyltransferase 1	Meth_synt_1;Meth_synt_2	52	52	17	70.2	70.2	29.8	84.491	0	323.31	3339300000	460	5	3	0	1	0	0	0	0	16	1	0	1	0	18	0	0	C0P5Y3;A0A1D6KGM2;A0A1D6KGM3;B4G1T4	C0P5Y3;A0A1D6KGM2;A0A1D6KGM3
21.55	22.0802	25.5872	23.8919	NaN	NaN	NaN	NaN	20.6503	NaN	NaN	NaN	NaN	21.093	NaN	NaN		no	C0PHR4;A0A1D6PTE3;A0A1D6PTE4;A0A1D6PTE2;A0A1D6EGN6	Adenosylhomocysteinase;Adenosylhomocysteinase;Adenosylhomocysteinase	AdoHcyase;AdoHcyase_NAD	35	35	35	67.4	67.4	67.4	53.234	0	323.31	1937000000	239	6	3	2	0	0	0	0	0	2	0	0	0	0	4	0	0	C0PHR4;A0A1D6PTE3;A0A1D6PTE4;A0A1D6PTE2;A0A1D6EGN6	C0PHR4;A0A1D6PTE3;A0A1D6PTE4
20.8985	21.6698	21.1321	19.9617	NaN	NaN	NaN	NaN	22.9618	NaN	NaN	NaN	NaN	24.4107	NaN	NaN		no	K7U9N2;A0A1D6HM48	Putative subtilase family protein	Inhibitor_I9;PA;Peptidase_S8	31	31	31	65.3	65.3	65.3	79.985	0	323.31	1926600000	332	2	5	2	1	0	0	0	0	4	0	0	0	0	8	0	0	K7U9N2;A0A1D6HM48	K7U9N2
20.7903	19.8173	NaN	21.0534	NaN	NaN	NaN	NaN	24.4369	NaN	NaN	NaN	NaN	24.0074	NaN	NaN		no	P26301;K7V794;A0A1D6NVW3;A0A1D6NVW6;A0A1D6NVW5;B4FI65;A0A1D6LUX6;A0A1D6MX12;A0A1D6PKP4;A0A1D6PKP6;A0A1D6PKP5	Enolase 1;Enolase 1;Enolase 1;Enolase 1;Enolase 1	Enolase_C;Enolase_N	31	31	15	81.2	81.2	52.9	48.063	0	323.31	2577800000	321	2	1	0	2	0	0	0	0	8	0	0	0	0	8	0	0	P26301;K7V794;A0A1D6NVW3;A0A1D6NVW6;A0A1D6NVW5;B4FI65;A0A1D6LUX6;A0A1D6MX12;A0A1D6PKP4;A0A1D6PKP6;A0A1D6PKP5	P26301;K7V794;A0A1D6NVW3;A0A1D6NVW6;A0A1D6NVW5
23.4891	22.456	22.4857	22.5724	NaN	NaN	NaN	NaN	19.9833	NaN	NaN	NaN	NaN	24.1805	NaN	NaN		no	Q06509;Q6VWG3	Caffeic acid 3-O-methyltransferase;Flavone 3-O-methyltransferase 1	Dimerisation;Methyltransf_2	25	25	25	83.5	83.5	83.5	39.567	0	323.31	1318900000	223	4	5	2	4	0	0	0	0	1	0	0	0	0	8	0	0	Q06509;Q6VWG3	Q06509;Q6VWG3
