# Supplementary material for: Proteases Underground: Analysis of the Maize Root Apoplast Identifies Organ Specific Papain-Like Cysteine Protease Activity
Source: Front Plant Sci. 2019 Apr 30;10:473. doi: 10.3389/fpls.2019.00473 (PMC6503450; doi:10.3389/fpls.2019.00473)
Supplement: Supplementary file 3 [file Table_3.XLSX]

## Sheet: Sheet1
CP1A-F-BsaI-overhang	GGTCTCAAATGGCTGCCTCCACCACG	For direct cloning into pL1VB-F (binary) for transient expresion
CP1A_nogranulin_R_BsaI overhang	GGTCTCACGAACCGTTAGCGCCCTCCTTCAA	For direct cloning into pL1VB-F (binary) for transient expresion
CP1B_F_BsaI overhang	GGTCTCAAATGGGCGCCTCCACCACG	For direct cloning into pL1VB-F (binary) for transient expresion
CP1B_R_BsaI overhang	GGTCTCACGAACCGTTGGCGCCCTTCTTCAG	For direct cloning into pL1VB-F (binary) for transient expresion
CP1Csp_BsaI_F	TTGGTCTCAAATGGCTGCTCTGGG	For direct cloning into pL1VB-F (binary) for transient expresion
CP1Csp_BsaI_R	TTGGTCTCACGAACCGTTCGCCCTTCT	For direct cloning into pL1VB-F (binary) for transient expresion
CCP2-F-BsaI-overhang-new	GGTCTCAAATGGCCCCACGCCGCCTG	For direct cloning into pL1VB-F for transient expresion. CCP2 contains BpiI internal site
CCP2-R-BsaI-overhang_new	GGTCTCACGAACCTGCGACAATAGGGTAGGA	For direct cloning into pL1VB-F for transient expresion. CCP2 contains BpiI internal site
XCP2-F-BsaI overhang	GGTCTCAAATGGCTTGGTCTTGTGCT	For direct cloning into pL1VB-F (binary) for transient expresion
XCP2-R-BsaI overhang	GGTCTCACGAACCATGGTCCTTGGTCGGGTA	For direct cloning into pL1VB-F (binary) for transient expresion
CatB_F_BsaI overhang	GGTCTCAAATGGGCGGCGAACTGCTG	For direct cloning into pL1VB-F (binary) for transient expresion
CatB_R_BsaI overhang	GGTCTCACGAACCAACTATAGCTCTTCCAACGG	For direct cloning into pL1VB-F (binary) for transient expresion
CP1A CcatC-ScatS	AGGACCAGGGCAGCAGCGGGAGCAGTTGGGCTTTCTCAAC	mutation primer CP1A CatCys-Ser
