# Supplementary material for: Proteases Underground: Analysis of the Maize Root Apoplast Identifies Organ Specific Papain-Like Cysteine Protease Activity
Source: Front Plant Sci. 2019 Apr 30;10:473. doi: 10.3389/fpls.2019.00473 (PMC6503450; doi:10.3389/fpls.2019.00473)
Supplement: Supplementary file 4 [file Table_4.XLSX]

## Sheet: Sheet1
pL1M-F3_2x35S-p19_pterm	GV3101	Amp, Rif, Gen, (Tet)	for N. benthamiana expression
pL1M-F2-2x35S_eGFP	GV3101	Amp, Rif, Gen, (Tet)	for N. benthamiana expression
pL1M-F1-XCP2-Streptwin::2x35S	GV3101	Carb, Rif, Gent, (Tet)	for N. benthamiana expression
pL1M-F1-CatB-Streptwin::2x35S	GV3101	Carb, Rif, Gent, (Tet)	for N. benthamiana expression
pL1M-F1-CP1A_nogran-Streptwin::2x35S	GV3101	Carb, Rif, Gent, (Tet)	for N. benthamiana expression
pL1M-F1-CCP2-Streptwin::2x35S	GV3101	Carb, Rif, Gent, (Tet)	for N. benthamiana expression
pL1M-F1-CP1B_nogran-Streptwin::2x35S	GV3101	Carb, Rif, Gent, (Tet)	for N. benthamiana expression
pL1M-F1-CP1C_nongran-HA::2x35S	GV3101	Carb, Rif, Gent	for N. benthamiana expression
pL1M-F1-CP1A_nogran_mut2-Streptwin::2x35S	GV3101	Carb, Rif, Gent	mutation C151S and C154S. Both, catalytic Cys and next Cys are mutated. For N. benthamiana expression
pET15b CC9 ohne SignalP	Tuner(DE3)pLys	Amp, Clm	for E. coli expression
